# Supplementary material for: A Multi-Omics Study of Human Testis and Epididymis
Source: Molecules. 2021 Jun 2;26(11):3345. doi: 10.3390/molecules26113345 (PMC8199593; doi:10.3390/molecules26113345)
Supplement: Supplementary file 1 [file molecules-26-03345-s001.zip]

Archive with 7 entries (7 files):
- Supplementary-20210417.pdf
- TableS1.xlsx
- TableS2.xlsx
- TableS3.xlsx
- TableS4.xlsx
- TableS5.xlsx
- TableS6.xlsx
