# Supplementary material for: A Multi-Omics Study of Human Testis and Epididymis
Source: Molecules. 2021 Jun 2;26(11):3345. doi: 10.3390/molecules26113345 (PMC8199593; doi:10.3390/molecules26113345)
Supplement: Supplementary file 1 [file molecules-26-03345-s001.zip › TableS1.xlsx]

## Sheet: Sheet1
Protein IDs	iBAQ	E1_A	E1_B	E2_A	E2_B	E3_A	E3_B	E4_A	E4_B	T1_A	T1_B	T2_A	T2_B	T3_A	T3_B	T4_A	T4_B
A0A075B6I0	231580000			58368000	9217300	9926600		50668000			1643300	38209000		10495000	6649500	17146000	14428000
A0A075B6I4	1648700												1648700
A0A075B6I9	927130000	2452900		97183000	110390000	40138000	49925000	64688000	41695000	4375100	1507500	64924000	45962000	34420000	55591000	46883000	25182000
A0A075B6J9	240760000			46601000		7174200	12155000	40119000	46788000			16252000	10109000	6048100	17614000		27068000
A0A075B6K4	959150000	8892500	9325400	1740300		68708000	96082000	64591000		21399000	18893000	13585000	1556100			31251000	45523000
A0A075B6P5	8468900000	119610000		1073700000	40568000	295850000	650920000	514890000	461590000	79168000	71500000	567480000	446630000	462540000	485120000	255430000	209790000
A0A075B6Q5	25306000					2373000	2268800					6908200	8033500	1454800	1295500
A0A075B6R2	189330000			2430400		10127000	5229700	4632400	5240000			5654100	4438600	27036000	31625000
A0A075B6S2	1214500000	8711400	382340	184720000		61379000	108340000	155050000	126180000	2280600	11197000	102040000	88620000	36442000	60261000	48394000	37642000
A0A075B6S5	129010000			1694200		35045000	25001000							18077000	10831000	3706700	2385400
A0A087WSX0	116820000			3530200	63691000		316630					22357000
A0A087WSY6	519130000			35909000	28234000	65325000	64387000	51203000	45785000			28254000	37291000	37513000	32180000	27728000	17599000
A0A087WSZ0	11199000
A0A087WUL8	32376													8830		23546
A0A087WW87	26047000					2240300	4623100							1163200			1467800
A6NER0	27307000									255710				2097500	2488000	8463600	8768200
A0A096LP49	7360000	361700	884630	2459700	3148500		130610									66690
A0A0A0MS14	35433000					2747600	5541600							5353900	4152200	2795200
A0A0A0MS15	596380000	720060		56499000	52224000	47595000	58431000	32105000	31787000	1224000	2635200	22386000	31584000	47121000	44479000	20987000	22168000
A0A0A0MT36	47004000				5961900		1897400	3375500	1551200		1875400	3207900	3120900	2737300	1255700	4014300
A0A0B4J1U7	2998100000			394880000	365330000	81797000	107710000	384440000	320950000			232120000	148290000	93910000	123740000	145750000	268760000
A0A0B4J1V0	1270500000		17502000	181020000	27585000	41892000	96095000	116090000	93349000	2152700		15331000	82640000	78993000	95754000	74757000	69118000
A0A0B4J1V2	64923000		4368500	5271700		2891300	9392800		3456200					5445700	5841200	1606600	838620
A0A0B4J1V6	33355000			5247700	6809700		6473000					8924700	3541500	677580			1680800
A0A0B4J1X5	2040300000		10033000	187120000	195250000	140920000	190890000	88427000	82517000	9147700	32062000	199650000	240250000	74856000	100200000	71098000	31719000
A0A0B4J1X8	55034000					11114000	10306000							9072500	7408200
A0A0B4J1Y8	92681000			20208000	16970000		7700900					34667000	7090200
A0A0B4J1Y9	371740000				11400000	42733000	47003000	13933000	35248000			10280000	3737900	43247000	52035000	9830400	9433300
P0DP09	616970000			75783000	71560000	1124600	3933000					227900000	206020000	2541500	6170500
A0A0B4J2F0	363290000	7171600	26326000	37100000		2071200	4389900			45091000	44940000	44175000	66728000	8377900	16478000	2724600	2679800
A0A0B4J2H0	3892200					252410									866550
A0A0C4DH24	37639000			4679400	4618600		7065600		2994500					1047900	2454200	2048600
A0A0C4DH25	536130000		4135900	4485200		18874000	91216000	33460000	25582000			52989000	31614000	26815000	45408000	29711000	12478000
A0A0C4DH29	902770000			9918700		150840000	173800000	24261000	1180900			65076000	58018000	92894000	81106000	52519000	24899000
A0A0C4DH31	12926000				1777400		4398700								1760500
A0A0C4DH33	3037100			1172300	1371300
A0A0C4DH34	492530000	469580	546530	20794000		59498000	67701000	7329900	4592600	352360		25306000		47583000	64444000	25497000	17485000
A0A0C4DH38	191700000	8752300	9372100	2029800	24816000	5554600	14205000	26718000	43208000	4083300		9854800	12168000	2994300	4365900	6043200	7920500
A0A0C4DH67	245780000			2153400	3427900	8948700	37074000					1852700	2352800	22893000	3671400	11084000	3240600
A0A0C4DH68	726270000			96620000	77494000	36387000	76616000	26157000	18917000			46719000	29478000	33096000	42594000	27552000	19467000
A0A0C4DH72	509970000	2904500	5598400	25123000	47310000	36645000	68569000	21565000	11562000			23855000	25721000	14370000		15718000	9359300
A0A0C4DH73	4337800					2483300
A0A0G2JS06	6036900							4352100
A0A0J9YVY3	970970					500730								470240
A0A0J9YWL9	2239600													347180	310620	874440	438020
A0A0J9YXX1	458780000		5487600	47551000	37552000	10309000	19689000	47697000	36695000	2901200		37043000	38679000	8559900	15561000	26190000	32351000
P01850	8722700											6670700	1711700
A0AUZ9	14032000		31086			370060				227330						6291900	7111300
A0AV96	315290000	15122000	13997000	14595000	15508000	21922000	42454000	12844000	5770900	1695800	2626000	5154000	4494000	10104000	10873000	21711000	19840000
A0AVF1	249940000	3829600	1686800	9001000	10253000	9190300	14787000	1042800		1166200	1888400	456370	527900	19459000	26632000	51685000	42994000
A0AVI4	26918000	1189700	1337900		3248800	1635400	1129100	575480			1104800	955060		1427100	1331500	1924100	1677300
A0AVT1	791810000	4675600	5738200	12033000	14908000	29868000	44947000	28853000	19129000	4490700	4757600	11280000	10304000	107810000	126920000	107620000	94126000
A0FGR8	880360000	23653000	36261000	58824000	60857000	48810000	83564000	50599000	39406000	18945000	14134000	68542000	53741000	28856000	31164000	44593000	32187000
A0JLT2	25364000					344550	684930							3744800	4514800	5572000	4632600
A0JNW5	5261300		30503	12866		646610	329460	180030	116370					453760	610000	1173000	1137700
Q6S5H4	1520100															506800	167310
A0MZ66	517390000	15347000	18378000	15486000	13605000	32419000	38565000	12948000	14774000	12716000	13390000	19074000	13152000	36300000	53606000	61612000	50051000
A0PJW6	43349000	1322500	1177300	931270	1179200	780800	2040000			1232800	987370	3359800	2468200	4819900	6980700	3202100	7250800
A0PJW8	28209000		2751900		515290		9771300	3444800
A0PJZ3	1722100	153680				123700	336890					709880	86240	148760
A0PK00	28382000		339650	809540	649140	1891800	3561900	581280	1267900	689300	147400	984440		2229400	2929100	6841600	2036000
A1A4S6	100420000	1889200	3291000	4301200	3582200	6885200	9532600	7453900	5716000	1930900	2422800	8055900	6078600	5727100	3834400	7057800	5288700
A1A4V9	2590200	231090		695450	691260									288960	589990
A1A519	9051500								494260	292710				773380	1102600	3273400	2438600
A1A5B4	17569000	1621300	1218300			1631200	3521600	176720					47842
A1IGU5	59146000	2657300	1622600	4282800	3051600	5108000	10600000	6839100	7003400	260360	505890	737040	243180	579610	508200	2126200	2381500
A1L0T0	3443300000	37969000	48940000	47864000	46580000	122720000	221450000	53287000	41304000	57044000	60904000	110310000	143020000	245270000	347210000	512080000	517010000
A1L162	5309600													518340		2362800	2428500
A1L170	879890
A1L188	79848000					2939600	5167800							9391200	12532000	12767000	7127100
A1L190	33360000					468440				1208600				1433100	3637600	12955000	11931000
A1L390	4609300	45927	51359	144070			221740	1112100	942550	137120	364520	158030	224360	97736	199600	228470	231550
A1L453	32119000													5958800	5580400	9556300	10285000
A1L4H1	215600000	4484900	6154700	6716200	1449300	16122000	29228000	27793000	18563000		430130	1725200	1144500	3607500	4059400	2752100	2008000
A1X283	155920000	2664200	1904600	4901900	3478600	6636500	11191000	25061000	17194000	3642500	5516800	3899600	2445400	8329400	8278700	15365000	10029000
A1XBS5	41044000	1300400					1116000			3074800	449010			6554600	4970100	8792300	7694800
A1Z1Q3	15511000			516550	373190	1496500	1011200	275880	1734800			654090		810860	1618600	361010	289280
A2A2Y4	13733000	684720		571400	519260	2219800	4247700					105040	119360
A2A3K4	147090000	5859200	15822000	8745500	10078000	789390	1136100	17604000	63408000			120370	2001600	2377200	2779200	3730900	2739100
A2IDD5	30698000	2400600	1541800	7328300	5490900	2846800	5655600
A2RRP1	362440000	2349100	3073300	2503800	3728200	12764000	20242000	4120200	2685900	5358900	7118000	12803000	8384700	32238000	41586000	70032000	60500000
A2RTX5	83686000	379380	1747500	2173600	1930600	3710500	6631800	1341800	1297800	1422600	1776600	3320900	1690700	6704300	7866500	12111000	11425000
A2RU49	315910					170230		145680
A2RU67	1823000									116280				157810	53822	345800	897320
A2RUB1	60733000			832750		607260		377600	266500	156670				8262000	10293000	20539000	16972000
A2RUC4	11746000										75852			3270800	2513500	2880600	1823500
A2RUR9	2017500											1069300		45502	26896	31809	457060
A2RUT3	229350000	1504200	3456600			1447400	893500		495720					38730000	21645000	50476000	32326000
A2VCK2	7627300			2640900	1991400	297790	1225900
A3KMH1	70860000	3898800	3134800	2113700	2552400	4827100	7052200	687650	649020	2355300	3538000	5084000	4271900	3409600	3588500	5641900	4455400
A3KN83	167180000	91211	106700	146410	1075600	985770	1995100	773040	633570	1011700	1367300	1856100	1191500	20070000	24307000	46539000	45610000
A4D0S4	180360															180360
A4D126	8030800			348940		467280	667570	1325700						280950	651780	744400	642220
A4D161	89494000									212940	953220			18597000	20571000	19584000	15603000
A4D1E9	34096000	1854200	1517000		1829900	836940	1279600			139350	2706100	1621500	1146900	4480900	5196400	3043300	4090800
A4D1P6	164370000	5237400	5670200	10165000	10099000	9012400	18106000	3942300	1770700	1124800	3021900	10797000	6720800	9760200	9786200	11156000	6841600
A4D1T9	38868000									970090				5984900	6613200	7502200	10131000
A4D1U4	3037000			310090	312710	934220	744310					74660	144030			249420
A4D256	1480100													826540	164540	247840	241160
A4D263	1358100															183010	121300
A4D2B0	49050000		184910	6935200	5570200	2964300	4370100	1844800	706310	618290	465450	1709400	495320	4513500	7250300	5627000	2043500
Q86UF2	836650															545680	290970
A4FU01	864010			102510	100230							79984				349530
A4FU69	29608000			671860							64719			2280500	1928500	6454200	4019000
A4QMS7	14729000	658500	690910	3325900	6672500										1077800	319810
A4UGR9	73781000	4155700	5671700	10604000	38477	1611800	751320	25774000	18492000	354620		2808100	611990	69703		90875	61074
A5A3E0	15144000							9154900		1911100	99664				1455500	68969
A5D8T8	19817000											549320	843750	1864000	1454300	8194700	5802100
A5D8V6	186980000			3665800	1228500	16353000	18791000	6935000	4177200	3269700		3074300	3003500	19494000	8510600	22486000	27360000
A5D8V7	129970000	4757700	3504700	40274000	31381000	5972600	11891000	357700		71078				1276200	1390500	4277900	2885000
A5D8W1	1431100	110310	253700	437490	477610										152010
A5PLL7	24748000		426140			1987800		1112900				1042200	1034900	4424500	3599900	5570300	3033000
A5PLN9	107730000	2721200	2242300	3003400		3368000	11214000	2976600	942560		320690	7082500	1296500	6212700	7567500	19444000	15911000
A5YKK6	412300000	3549200	3773000	6309000	6941600	12846000	18851000	4783400	4618300	5019600	6106100	8419800	8190800	36002000	48068000	91580000	79425000
A5YM69	4007700	368040	257500			929790
A6H8M9	2365400	450500		1307900	606940
A6H8Y1	7837900	609760				68056						753840	618890	726690	1124600	341420	731150
A6H8Z2	2124800													404340	197340	892330	248100
A6NC98	2259900	644680	15188			84519	253100	144700	62413				45495		166730	16167	269080
F8WBI6	191800000	2497200	4740100	1970600		27363000	54357000									741860	345800
Q9GZQ8	2285600000	22149000	11200000	78384000	95513000	97973000	120400000	95934000	82382000	56397000	91669000	81857000	74019000	162590000	203520000	267570000	321100000
A6NCI4	1105900	105710		737160	263070
A6NCJ1	10392000													1006600	2141300	2455000	4598100
A6NCL2	5415000		213630			1332700	1736300
A6NCS6	2207000		830890				622980								223430
A6ND91	8056700	1779200	3424900			624070	690210
A6NDB9	176580000	11344000	13544000	915740	1668100	14207000	26277000	7459900	2684300	3716300	5636600	1444300	1048300	1703200	894530	4898400	3259500
A6NDE4	246150000									9144400	9007800	1974400	2607000	21312000	26703000	74032000	60178000
A6NDG6	1122300000	6146900	6392600	8386800	2065100	41648000	51933000	26821000	27234000	4447100	3278100	6319800	1845300	102230000	168350000	158970000	141990000
A6NDU8	134300000	190450	743950	1855500	22153000	10128000	12720000	6573000	6541800	511440	1331300	4344700	3663200	3132900	1558600	11848000	14066000
A6NED2	27741000	233700		1754100	1868200	147480				325640	236610	140870	241770	3686800	4288000	9306000	4574200
A6NEH6	28603000									377720	406390			3013700	6666100	8656300	5330900
A6NEK1	87553000													2434400	3315900	4926700	6857100
A6NEQ0	1096300									642520						145650	214300
A6NER3	209420000													48885000	47233000	47399000	44771000
A6NF36	26138000															10102000	5567500
A6NFA0	32539000					289230	853820	6405900	2356800					3152400	201920	6740400	3937800
A6NFE3	45395000	778390	4202300	8027100	6621700	930330	2139000									2397900	1118900
A6NFI3	5058400	54727	37231	470650		472250	667540	180070	287970			262130
A6NFQ2	6738400			2073800	2999400					132110		525120	458960	148930	192700
A6NFQ7	116280000							31401000	24207000						43528000	7978200	9171400
A6NFT4	7336400	419950	399710	3328000	2835600	160380	192720
A6NFY4	890920		65107	31770								105090	620590		68366
A6NFY7	69682000		1066100	872270	1005100	6510200	7648700			1097300		11232000	4177200	10987000	11116000	12621000
A6NFZ4	30181000													6668700	8594500	5789500	3376500
P0C7N4	20665000										449820			589610	1468300	9405000	7603700
A6NGB7	4489200			1800700	1340800
A6NGB9	230900000		191510			1260500	3490100	664360	381120	3950800	5305600	9299100	7075400	28167000	28468000	44974000	43233000
A6NGE4	791770														147860	379010	264900
A6NHL2	764320000	19810000	27564000	214700	10878000	19947000	30829000	22292000	22617000	867520	1485800	3387700	3579000	24455000	33817000	55209000	47204000
A6NHQ2	356190000	24060000	22140000	18343000	15803000	6965200	17863000	20411000	20256000		276770	20538000	11984000	9951000	8120100	27909000	25410000
A6NHR9	343750000	1538000	1837000	4591100	4223500	5585700	8190200	2672000	1934100	5952800	10516000	10600000	7403800	34044000	38078000	88183000	75334000
A6NHX0	46339000	647020		1288400	5402700	1862100	4693800	654970	521710	501660				4318500	6518400	7195600	5677800
A6NI28	2289700	80480		159730	72181	114750	281810	56271			178310	178310	128470		46447	257300	71404
A6NI56	13817000					218220	1513100	3564900	4451600			325190	302270	1544000	397520		1091400
A8MVU1	15886000			1339400		157350		2590700	348550			5460100	5292600		127970	197320
A6NI79	25801000			405420		833430	1120200	935810		1060600	955740	1694200	1223400	1984200	2396600	3870700	3744500
A6NIH7	316990000	8181000	9495800	20516000	12189000	13982000	19736000	8766200	8745400	1460100	461970	3587500	2623500	23535000	28815000	38455000	31735000
A6NIX2	942740						778770			65348	98625
A6NIZ1	380900										173000
A6NJ78	11238000	386870		1281300		1032000	941320		303700	315140		2800500	1255100	457410	303250		477630
A6NJB7	938510													187720	168290		582490
A6NJG2	137960000						1596000			1394800	2872800	2211900	4159600	16167000	23377000	32139000	44237000
A6NJL1	474870															180670	294200
A6NJV1	13867000		848610	7515200	354790	618860	681290									2221800	732160
A6NK44	24878000		4012500			2201400	3291500	863430
A6NK58	120160000					849730		183260		5306000	5004700	2808800	2987100	14837000	9795700	32931000	38526000
P0CV98	1727200000			10235000			6043100			66822000	37137000	11638000	11247000	188830000	243040000	363290000	293520000
A6NKD9	30415000	1069100	1404800	996250	1655300	647130	7313600	1050000	160750		109830	1357100	1347400	1299400	2951400	3813700	1990900
A6NKF1	220990000					888810	4352700			616500	1043100			13586000	171170000	9565200	5192700
A6NKN8	20349000			974780	1240800							17885000
A6NKT7	20598000	1034400		491880		1212500	1457700	775580	845120			1487100	2389200	918450	941650	2231900	1818200
A6NL82	16326000			8748800	6562800
A6NM11	180210000	1337200	1797900			2538900	2772300	1505500	1771000	1518100	3306800			17087000	26052000	61457000	42972000
A6NMA1	585300000													28031000		127490000	121630000
A6NMB1	667920000	22209000	105250	58749000			116830000	861070	769080	42610000	1783200	17396000	4815600	57644000	88267000	1078700	93709
A6NMS7	8082000									199720				526570	867260	4083600	2404800
A6NMZ2	27476000	1838900	1028700	5471800	9851400	4047300	4048800
A6NMZ7	938270000	31338000	41075000	56620000	39461000	89545000	145150000	3216000	4000400	5231000	766250	248910	1980300	15787000	14487000	1303500	1101600
A6NN90	2912600	81338		1600600		218080	178230								197140	258330	378940
A6NNC1	1027400					713130								18021	51631	244570
A6NNE9	4154300													436130	815100	1965200	606110
A6NNL5	2530200										513520			850700	1166000
A6NNM3	49774000									774870	1032200			11212000	11185000	12709000	9913800
A6NNW6	1257200	224650		780960	251550
A6NNX1	14631000		1932900	4152200	7802800		742880
A6NNZ2	785300																785300
A6QL63	2922600							1467500	1146500				308630
A6ZKI3	32428000	611120	698710		856980			6762800	5024600					3212800	1461500	332720	847600
A8MQT2	9040200									105150	70316			122630	1125100	3800600	3522600
A7E2U8	7104800			3135100	3747200
A7E2V4	47564000	379900	472610	78023	212530	1139100	2215500	381910	342780	162520	388830	628260	340030	4987400	7519700	13677000	11977000
A7KAX9	9353100	96508	122960		98205	32253	140000			65702	250580	31705	36804	217880	407120	682630	2409800
A7MCY6	873420												178210			324160
A8CG34	4510500		131420			828740										868640	203270
A8K855	17429000	178040	558190	2246900	382860	478340	624660		20579					1881900	1584400	3513000	3963200
A8MPS7	1965600			268350	810320	254060								540320
A8MSI8	270860000					10921000	25408000	6188300	8219100	5239800	9988600	1302700	15646000	20438000	27644000	44253000	30810000
A8MT33	10019000													1277000	2298900	3698000	2745400
A8MT69	55025000														3962500	27007000	10487000
A8MT70	1600000	191730	118300	382960	186970	82333	127250							122730	30919
A8MTA8	93642000	5977500	7468200	26313000	30212000	4049100	10695000
A8MTL3	7796300							4057100	1597100							757130	1036600
A8MTZ0	13324000			328590		213760								381810	426930	1139300	1206800
A8MV24	639720													206450		206760
A8MVS5	85390000									4215500	3630300			21110000	18703000	12058000	17322000
A8MVW0	14586000	863620	305720	3817700	2706200	682500	1338100	251180	164650					40145
A8MW92	25680000											30086	175860	393380	729200	12092000	9848100
A8MXV4	405970000	2085700	2515700	6551000	6095700	18089000	36142000	7036400	4340300	8917200	13897000	24754000	13083000	41036000	52722000	63191000	49235000
A8MXV6	2922100													347340	641760	1066600	866420
A8MXY4	458240							172650
A8MYA2	43505000									175180	176720			5290700	5337800	19013000	7466900
A8MYJ7	2079600			940200	625540					61683
A8MYP8	181840000	13078000	11268000	44132000	40189000	8483000	16056000							672750	1122600	2386600
A8MYU2	190150															102160	87998
A8MZA4	26028000									1449500	790270	107140		3583000	2918400	8374600	7016900
A8TX70	729120					18550	317670			14817	57863		23662
A9UHW6	103020000			1592000	1199100	7606500	18195000	2844400	2623700	477860	1511500	6330300	4815200	9522600	14304000	12464000	9452700
B0I1T2	34375000	84409	290890	1339400	377200	265430	502480	746080	123490	302820	114650	9040100	19826000	117770
B1AJZ9	17945000	632140	199890	3102800	2785100	71857	106850		1915300		31637	4740400	104150		664700	1198800	1578200
B1AK53	593750000	1840700	5439800	381010	959810	23381000	31687000	8576300	4422800	13947000	9839300	11756000	8923700	57658000	81198000	119850000	116690000
P0C881	355770													79282	139850	136640
B2RTY4	12863000			148050	163530	210560	52189		50040	27559	174250	146800	111610	1809700	1937400	3931500	2555600
B2RUZ4	2903800000			9955800		12194000	15659000			130760000	138400000	66525000	14524000	311750000	242650000	636490000	497930000
B2RV13	975650															975650
B2RXF0	22128000											688340	2177600	4855900	5082400	3507300	5816300
B3GLJ2	325050000					12797000	17603000	100530000	99049000
B3KS81	13888000												1382300	2735900	3430200	2150700	2275000
B4DYI2	3602900	187990								146730	116720			706680	688770	946140	375400
B5MCY1	2639800									55709				511730	571120	760970	130630
B7ZAP0	42150000	710660		1285100	5999000	1908400	380890	186340	226620	4595300		1082000	657580	4824300	2546800	6695900	7646500
P0CG08	394470000	5364000	6365000	7494100	10710000	11107000	14074000	8280100	8867900	8637100	19339000	18475000	16935000	23375000	36170000	70994000	60635000
B7ZBB8	8471300	189030		897230	1438900	612570	1637700	864010	665120
B9ZVM9	1481500													624850	651640	90532
C4AMC7	287050000	7448700	2535000	11627000	10767000	19035000	26496000	5941400	3859100	3926900	4752300	12794000	11093000	17273000	20947000	27488000	25481000
C9J3I9	88060000					121400	333760							1983300	2981300	6429300	747540
C9J3V5	37117000															1879300	1316000
C9J7I0	54371000			3170600		6161500						5534700	3269300	4315900	4018300	18058000	8792900
C9JLW8	746720000	1067400	1030500	7559500	702120	18726000	30758000	9175900	4939000	12677000	9846100	5419700	2720500	53848000	58348000	141070000	110000000
D6REC4	20388000			1090000	1059100		277830		7130600						5801200		1376400
E5RJM6	31889000	938350		4841200	2665100		271040			789480	1279300	2411600	453470	2645300	3025800	5710300	4455800
E7ETH6	11155000								4059200				587510
E9PAV3	305660000	656890	3692000	8166600	8282300	14892000	20545000	12206000	7734100	3406300	3793600	5091900	5375800	27233000	21144000	27524000	19036000
E9PGG2	28872000			1932700	5939600					2508200	220540		8029200	205960	549210	3249400	1139200
E9PJ23	34851000									372610	1027700			4636200	4431500	12553000	10035000
E9PRG8	99492000		10641000		11796000	5104700		4385800	2432000	6078700	4208300	18423000	15544000
F5H284	4173500					1983300								2190200
H3BQJ8	39310000					3292900	3786700	15458000	11308000
H3BRN8	6198500			5602100		596450
H7BZ55	1307400000	62783000	88470000	441110000	427710000	46459000	74271000	32534	107700			129330	113390	12652		399980	78760
H7C350	5584100													1130000	1248300	1573300	1346700
I3L1E1	157760000									12642000	11062000			16217000	15059000	35349000	46785000
K7EJ46	50741000		1517000	1287900		1036500		12460000	8699500
L0R6Q1	2399700000	45298000	55729000	90918000	71893000	33031000	67381000	14997000	12927000	92929000	129160000	290200000	292590000	134310000	102940000	224520000	197910000
L0R8F8	21223000					1790100	4038300								2128500
O00115	353430000	7021700	2101100	12095000	27166000	17465000	27312000	7156000	5922300		5239800	16426000	19311000	6148700	6121000	11348000	6020600
O00116	1271200000	5966700	7199300	6294200	4543300	24431000	40777000	25145000	28583000	24277000	47030000	54839000	45240000	117890000	138570000	271490000	239670000
O00124	31677000			2184500		417930	1510600		3164400		987790	2246200	4527000	9958400	2087200	2394000	1759200
O00139	330970000	3060500	4640900	8232000	10860000	7695800	12356000	8889000	7599400	6615200	4540400	8001300	7328000	31876000	37442000	59571000	58227000
O00142	509100000	6283900	11693000	22601000	12056000	21428000	21959000	46299000	2717600	13032000	25014000	22899000	24078000	41250000	37408000	52755000	32433000
O00148	837440000	1098200	1625000	117860		10577000	17827000	6679700	4493300	5545100	8956100	458200	569880	138420000	140110000	193380000	175810000
O00151	3461700000	90464000	107750000	107990000	120090000	214610000	410060000	298540000	386810000	54391000	59621000	144600000	98833000	82845000	78828000	99065000	116610000
O00154	435600000	1588800	2446100	10214000	15642000	10150000	19169000	18327000	12864000	2439500	2559900	2333800	2436100	59946000	65942000	59466000	64902000
O00159	5051900000	112870000	118600000	311470000	246540000	234960000	361630000	320770000	256320000	116890000	150700000	313200000	271190000	147470000	158400000	172550000	159030000
O00160	19385000	140490	132710	745080	667880	508130	336850			86157	83858	8720600	6773100	42291	104990	48605
O00161	2118500000	42339000	23357000	81450000	37760000	39698000	61580000	59899000	66033000	58851000	72808000	264760000	205190000	110510000	124870000	250660000	164110000
O00165	310620000	3154500	2789200	9631200	4983500	11759000	14680000	3862800	3873500	8212700	8114800	9283800	6070300	19789000	22742000	30011000	30617000
O00168	162860000									3451000
O00170	1204500000	14025000	17989000	40525000	64317000	48053000	82045000	44531000	28715000	19872000	21837000	53604000	38654000	93294000	109560000	140780000	127620000
O00178	204500000	1364100	2339800	9718400	12617000	9979000	20717000	12891000	10248000	1245000	296440	7926700	6049800	9197800	11949000	18907000	21086000
O00180	38051000	1787800	2676800			6686000	10129000	1898000	2320200		3913500	663890
O00182	244260000	3925000	6746300	12048000	6486800	15476000	14673000	6690800	4903100	5260200	10207000	59862000	29989000	10419000	9975100	5641400	6857200
O00186	883350000	25287000	26622000	40192000	38813000	45875000	70995000	15063000	18073000	24051000	30764000	62684000	57291000	39009000	48587000	84098000	52225000
O00187	28533000	1268600		2770600	1746600	1176100	2018300	378700	538050	130820	199800	1293700	1138200	289890	1073800		411490
O00189	42956000		354290	519390		555980	393670	117230		374930		105700	618160	7591000	6781200	12389000	9685400
O00192	243260000	4550600	7312500	3472100	2706700	25388000	35721000	2373900	2628700	1258400	3866100	2588500	2230800	3285300	5596700	16552000	15823000
O00193	1167800000		2231100	60481000	42370000	63071000	84907000	24282000	5443700	7633600	5269900	37195000	34985000	109080000	121660000	149220000	105110000
O00194	13011000				160070	4469900	380240	157800	554300			3638800	3381500
O00203	883660000	24877000	25934000	26410000	21548000	49483000	75432000	34693000	35253000	10122000	10380000	33078000	31520000	47935000	53359000	90972000	71487000
O00204	35657000					1936500	2528700	6242000	7331000
O00206	167360												167360
O00213	24173000	1129000	899820	333270	2406500	827270	1826300	1384500	636760	168150	925300	561390	946080	1449900	688610	2424800	2322200
O00214	172600000	180260		1622900	1867200	4570900	9773400	1840600	3735500	5459300	5394400	6978900	8321600	13459000	15473000	19504000	32805000
O00217	1360000000	25598000	40834000	32190000	45364000	53771000	77766000	43841000	41484000	37727000	8550600	46512000	38488000	89456000	111890000	129390000	119790000
O00221	12261000			98080		1774800	1956100	807710	474390	196080		226920	187940	220080	527410	1287800	1571100
O00231	4250500000	90304000	100640000	129180000	143880000	201230000	315340000	87724000	72807000	101240000	157490000	148010000	100870000	379670000	440630000	599730000	482790000
O00232	3519500000	23424000	34657000	44561000	39385000	147340000	186070000	64190000	72547000	41807000	38983000	75882000	48351000	318510000	373500000	690180000	394320000
O00233	2515300000	15343000	24228000	66916000	16478000	103840000	177980000	108210000	48893000	15391000	36882000	81323000	61278000	238520000	232020000	333760000	326540000
O00244	9203100000	99112000	131910000	88790000	381560000	411170000	537940000	330040000	290060000	29677000	23444000	274030000	224520000	571080000	778050000	467250000	409310000
O00253	23675000					2850300	3390200	9913300	4145100
O00255	35512000	612190	505020	931100	2045900	1545100	2878200	133980		1742900	2012800	1396300	960230	2044500	2737100	3957900	6960000
O00257	1080900											142720		82046		792970	63165
O00258	83773000	1906300	2053000	1441500	850130	2684700	4224700	1434100	285290	2500500	3228000	3725800	3578900	10368000	7701400	10663000	8581500
O00264	56692000000	1518700000	2005600000	2593700000	1799200000	3040200000	4023900000	1293500000	1026300000	1161000000	1529100000	697670000	528840000	1750600000	2168100000	3244900000	2771800000
O00267	474370000	6481200	3813500	14407000	13149000	11471000	18734000	7805500	8217300	7285500	7205900	14594000	10750000	43967000	56310000	92322000	95166000
O00268	28589000	699230	130520	844150	882300	125140	416830	130000	243240	782700	1963400	1967400	2631900	2318300	1870200	6363700	5024100
O00273	694310000	3571400	9173200	47006000	49721000	33185000	50954000	32155000	36480000	4636900	7805200	16064000	11996000	52087000	65799000	74909000	74496000
O00287	23978000			420470	2704500	67227	266800			560450	590900	886040		242840	163530		17357000
O00291	187440000	2365900	4192600	7670100	10754000	10015000	18051000	8180800	3679600	4048500	3461400	7789600	9593200	12610000	11375000	23109000	18871000
O00292	152100000	4280800	2370400	19926000	22636000	11557000	12019000	23587000	14484000	53061		3715000	2638000	956520			428350
O00299	7273100000	130990000	156910000	399570000	371030000	614660000	807680000	535320000	395470000	42113000	48048000	225620000	176320000	262440000	326900000	381480000	326750000
O00303	2505100000	56671000	67706000	51701000	50289000	117880000	140380000	68167000	55531000	36865000	32726000	85005000	98961000	153730000	174760000	302180000	252810000
O00308	4710800	23415				60511	90587			467290	219060	116750	182350	285740	267790	590430	376150
O00311	18908000				379430					393980	221490		646210	2774800	3811900	5504400	4248500
O00327	836560			355500		151020								37631	48744		243660
O00329	4714900					215860	174260	278180	122710			136950	60753	494960	706210	998760	949650
O00330	1072800000	17252000	24632000	25031000	22027000	29641000	49609000	23902000	20566000	28563000	45893000	66091000	35510000	73209000	74488000	224150000	154360000
O00338	131220000	7726600	4659100	2705700	1427400	23574000	45392000	1268700	1195800
O00339	1748000000	27960000	20229000	148380000	119410000	126710000	218030000	230560000	160220000	6393000	10395000	68259000	46001000	13089000	15543000	18226000	16737000
O00391	377640000	12872000	9768400	9638700	6585400	24883000	33668000	25963000	22720000	2474800	4500500	24619000	11069000	18578000	20786000	25834000	23633000
O00399	1166300000	4706000	15147000	59354000		128560000	104740000	65259000	33578000	21359000	23125000	30487000	13737000	75609000	101090000	159820000	143110000
O00400	212670000	7978600	7644600	3586900	3720600	16007000	24680000	1959900	397780		311290	3749300	2786200	11562000	11363000	20682000	19232000
O00401	611890000	3695100	4116400	3991800	2160300	39112000	39338000	17265000	11580000	5361500	9675800	16223000	9007800	52182000	55020000	82915000	80675000
O00408	16038000		80975	2229500	1669500	1352200	2257300	1046700	799750		198610	960480	472160	908510			139630
O00410	6754600000	41491000	49297000	37580000	44598000	145050000	234700000	119080000	137210000	64119000	103590000	87211000	91837000	736730000	900300000	1314700000	1205700000
O00411	12352000	167550				115510	343340			83349	663420	685720	197540	684840	930980	4255900	3574600
O00418	6558700			375930	337820	777900		2130800	1448800			128790	149830	195440
O00422	1752600000	23119000	56976000	75804000	83020000	100740000	87543000	12129000		51721000	71748000	154540000	33072000	93468000	130750000	341830000	150350000
O00423	301790000	2965500	3139500	14748000	11148000	37405000	49572000	20695000	16386000	781830	774990	5020000	3505200	3888900	3159900	6050400	4180900
O00425	2688200										219420	51788	74050	332130	567010	1185900	257860
O00429	1570400000	26879000	18148000	51725000	50579000	67812000	109850000	54286000	48707000	10751000	16738000	21270000	24728000	111470000	129190000	187900000	178730000
O00442	645350000	21539000	9833400	15192000	13490000	46277000	43619000	32599000	32258000	4113200	8506100	18752000	10474000	59667000	58091000	68586000	58557000
O00443	58576000	808530	852790	996350	769210	1802300	2619700	445720	474730	780410	1017600	2952400	4124400	5180500	5483900	15182000	10047000
O00451	7279000	325130	203800			145850			297280			724760	457140		1024000	616130	1548500
O00458	10112000	261580	223980	162700	199290	89155	326810			99779	115810	1250900	330080	565330	294040	2009000	1560300
O00459	280910000	25889000		302650	334550	371920	672730	122130000	124990000	30647	68444	211450		823130	1229600	2339700	751570
O00461	156590000	3739200	2756700	9119700	8717700	6359000	8624400	4068000	4921000	6643400	6636900	8008800	4977400	8129100	11550000	18569000	15470000
O00462	41103000	185250	2413500	522710	549260	4379900	10449000	1393600	1122500		69856	775910	691790			287270	877750
O00463	28878000	45454		582350	99513	1335500	21808000	77260	815860					518510	961420	1026600	239930
O00468	977940000	37813000	47993000	25322000	22753000	65945000	103560000	40065000	28506000	8571500	7475100	26065000	21006000	50035000	51657000	76557000	62384000
O00469	89716000		369810	131970	134140	615030			181130	694020	1776400	7227600	866190	7097800	11676000	30399000	21715000
O00470	117000000	1015800	1144900	26857000	12990000	5832300	16022000	10789000	1319700	82069	328320	529320	723620			434790	510840
O00471	396220000	2698600	2982100	9066400	10013000	14773000	22397000	11037000	6285200	4236000	6361100	13306000	11087000	33457000	35537000	72678000	65376000
O00478	156020000	4357500	4592500	252180	2258800	13113000	15578000	8648400	5110100	1500900	804660	6369000	5432800	3894200	4027600	5058700	3612500
O00479	2031100000		19772000	387740000	290800000	120560000	182920000	227940	14187000	155510000	107960000	139530000	5277200	38221000	35643000	64022000	53374000
O00481	8078900	450380	179790	1014800	443770	689700	901680					1709200	1077400	323880		168680	227520
O00483	7059100000	403070000	337560000	165690000	81753000	295420000	543280000	131270000	203650000	103160000	50733000	261960000	67671000	390320000	383600000	654090000	399650000
O00487	4596600000	13782000	59971000	80958000	118600000	164290000	234620000	78027000	91942000	63310000	90813000	97816000	101200000	322290000	403760000	837580000	790030000
O00488	23617000	3367200							2137100					1494100	1563300	2464800	1929500
O00499	854030000	16684000	13984000	70626000	54935000	67357000	100920000	65955000	53517000	1101700	2397700	11362000	10144000	12680000	18453000	32655000	30913000
O00501	41942000	397250	3883700			6562000	5120700	1698600	3054900			4507800	72068	649660	1638300		1143800
O00505	1460800000	4854600	6169900	9252600	11106000	36671000	49754000	38591000	28677000	13569000	7532800	40219000	35561000	207960000	192760000	312670000	235020000
O00506	51500000	84721		321910	303410	648380	873050	2192000	936790	96510	171660		165160	8347800	6122500	15473000	12526000
O00507	15104000		35577	91073	11745000	71064	139150				12393	79031	219010	305700	960940	456280	676060
O00512	2260900		191270	64237	230110	159350	204020				91811			68690	209960	138470	79549
O00515	16768000	333520	240080	4633000	4711900	1044500	1956900		112740
O00519	504480000	5400600	6065200	10463000	7063500	12268000	25968000	185540	694650	4366100	8779500	2809500	2585100	45470000	48534000	117280000	113610000
O00522	14575000		49402	137170	187310	169480	299330		79170	328420	270280	733140	440930	1933800	1778400	3289600	3413900
O00533	49803000			7892300	4158800	2836600	4688700	4269100	3250300	45243	98601	171760	29579	177730	168220	711380	314900
O00534	340320000	4688800	4894600	22558000	19337000	23444000	33033000	36422000	33671000	1351300	1779800	12394000	8490800	10011000	16606000	28755000	20563000
O00541	95220000	561760	4747200	4201600	3707800	6475300	8704300	778890	699270	2996500	1269200	12473000	5142200	5082400	8663600	10235000	8544100
O00559	237790000			1398500	1668500	25920000	38477000	4718800	1951500	1641200	1722100	2200800	3987900	13757000	17953000	40031000	27026000
O00560	718540000	10501000	17219000	16942000	13673000	41160000	54325000	35542000	42197000	13304000	23789000	78729000	57270000	28297000	28201000	60865000	53912000
O00562	20432000	525860	958590	3266500	3435300	2405800	3749000	614120	293950			265700	512040	156460	292040
O00566	51480000	480070	656740	891720	1302700	2110700	3929400		251180	500880	1642600	1643000	970480	3280300	4302400	9622700	15320000
O00567	1950500000	47229000	45303000	113970000	97508000	93284000	125240000	42938000	30299000	48107000	75529000	144550000	126950000	96298000	110860000	225550000	188130000
O00571	236810000	703070	1025900	1349200	2161000	12976000	24142000	8827800	8127600	594580	3488200	3467200	3175800	9004800	15702000	25914000	16656000
O00584	2753900000	108580000	130380000	39445000	32368000	225930000	255710000	171070000	93912000	5871300	13391000	80697000	25581000	71198000	91777000	230370000	201880000
O00585	26363000	2102200	1275600			8832500	11301000
O00587	3277200				136160					133670		698420	914160			955280
O00592	163020000	6735100	7527800	8689200	7593300	10667000	19874000	2112000	317770	1548300		10208000	10382000	4224400	4005500	7718100	5696600
O00602	809070								583390				225690
O00623	112010000	1274100	1713800			6146900	12334000	6795400	4826900	1928900	1373200	2847100	1620300	7546500	9779300	13156000	16710000
O00625	603400000	5321200	7945900	19714000	18113000	33056000	53334000	11462000	10674000	1656000	721670	17960000	10030000	55573000	55668000	43314000	41297000
O00628	46804000	997950	117930			1577900	1186700				548890			8390600	14591000	9967900	6838400
O00629	2643600000	27034000	32752000	40310000	42773000	96831000	123250000	58255000	66200000	32743000	28706000	81736000	78526000	199380000	271290000	367970000	307950000
O00634	4280500			299430	208730							798380	1021900
O00635	97056000	1414500	1897200	3392700	2507700	11028000	10608000	7064700	7767400	738840	683880	4129100	3083700	3500400	1658700	4301500	3250800
O00712	203580000	10421000	8117900	24267000	28459000	15334000	21542000	4155700	4760300	1879200	2711700	9969700	9973800	737300	490730	2394300	1995400
O00743	1349500000	4518400	4372500	13635000	9066400	32775000	47073000	22952000	21557000	13527000	13098000	22059000	11342000	144780000	184720000	336400000	268460000
O00746	80693000	1188600	501490	1435900	704230	6171600	6790500	6605400	3377300		284880				267280	1282700	5298700
O00748	283870000	17690000	17314000	8827500	11804000	27165000	51417000	157280	190730	4198900	2930200	29059000	30131000	11008000	10701000	9577400	7677800
O00750	1540300			42322		162490	123700	149320				13735	76410	50606	43891	110400	63246
O00754	2123700000	35585000	47681000	6967100	5812300	262600000	404550000	24265000	27483000	1680600	1526200	8935700	8378300	7615000	6369400	15446000	13557000
O00757	77296000			9530100	10063000	10280000	10468000	3491500	3161600				730520	1628400	2163200
O00763	913330							172900	187500			22750	24391	113400	97633	44147	196120
O00764	6489800000	68201000	77025000	161240000	67979000	287390000	497000000	223330000	130950000	39692000	65171000	91136000	116170000	515120000	624580000	784140000	656920000
O00767	26643000						807390			473340	2941100		621850	10985000	3487800	2556100	1425400
O14490	2432500			543680	472270									288730	407850	166860	317060
O14493	33653000	2441300				13679000	17441000
O14494	161070000	6528100	4383400	15037000	4010700	9793200	6180700	12858000	16682000	2785200	4644000	7242400	2474300	3205400	4095600	4168000	3493300
O14495	651870000	25920000	33186000	21866000	10878000	25688000	51576000	30080000	27398000	23444000	28971000	37113000	38202000	39548000	39847000	50399000	36029000
O14497	57190000	1497100	1997500	1975300	1564000	2285000	3008800	1234500	1252600	1365300	1725400	2187100	2364900	3541500	2991500	9987700	8061000
O14498	1141800000	29538000	26327000	69219000	21217000	101070000	120670000	107100000	110460000	44418000	47395000	44997000	28128000	36040000	48377000	54731000	49034000
O14503	315720		134660									181060
O14519	314530000			5439800	8748500		10715000		7950500		278010	24684000	33742000			50196000	34596000
O14520	13078000													4000300	1149100	4791400	3137600
O14521	1911200000	45319000	59604000	18386000	27427000	75591000	99360000	20355000	16443000	24791000	20482000	88673000	83207000	122630000	155120000	289360000	218630000
O14523	19169000	1649400	782150	244390		2568300	870330	410650	846700	302500	724510	632660	52085	1431800	1088700	892790	1021100
O14524	25873000			94047	337460	655510			359270	1198200	1800000	2341100	1498600	2425000	2561800	7072800	4071300
O14526	1754300										90740	80383	93227			1489900
O14530	364810000	763900	2288300	4711700	1859100	11174000	28604000	5437400	5510800	1977400	5801500	13110000	6108600	32749000	56561000	85195000	69479000
O14531	228130000	553230	5477300	7366000	5563200	4526100	9179800	11571000	6590500	678830	9422600	483650	2007400	8672200	8753000	57794000	51068000
O14545	178840000	405900		1018000	1374200	3326600	5376900	843880	1170000	99239	536080	541540	278830	25705000	24981000	42113000	31047000
O14548	1598000000		7231200	44175000	52313000	71798000	102780000	24652000	9870900	100610000	36801000	39237000	19377000	107620000	31904000	252090000	188230000
O14556	2444400000	33497000	29217000	406090		66771000	87818000	56363000	43362000	27876000	23133000		158470	270250000	333830000	366920000	428020000
O14558	48863000000	685160000	832870000	2673200000	3373900000	3157500000	3492200000	8545400000	6374700000	232220000	222280000	1047600000	944260000	1214900000	1290700000	1390500000	1104500000
O14561	8654200000	2502700	178120000	279120000	154100000	419880000	743930000	129570000	150840000	169130000	240350000	443300000	185040000	541950000	631320000	1129900000	830550000
O14562	540460000	7680200	3126800	8594400	4123600	16660000	30820000	10272000	2603300	13148000	6687500	16080000	16717000	63324000	66634000	95283000	74420000
O14569	686830000	6916800	37076000	25877000	3405400	53978000	90574000	28535000	25601000	8550500	2713100	29397000	9947300	30791000	26198000	81029000	34931000
O14576	71721000	2437700	2578700	4518800	5404300	5133100	11975000	2618200	4374900	751760		1090300	1374500			401490
O14578	13069000						353270			100160	26468	600680		1487700	1217000	4590100	3551700
O14579	4373300000	62601000	60689000	71948000	79210000	266130000	420700000	170620000	148930000	51621000	41077000	56596000	48852000	228120000	246200000	404940000	384840000
O14598	373850000									6514500	4092000			291070	196580	51943000	63955000
O14602	205000000					1596400	5544200					857070		21210000	32980000	21320000	19243000
O14607	551270													80892	99270	204230	166880
O14613	2308500	121620
O14617	969320000	18842000	20202000	17902000	22880000	52032000	68544000	31339000	28501000	7301300	7148700	35974000	38309000	57138000	69416000	118950000	111420000
O14618	1347200000	11659000	17176000	34373000	47594000	36083000	61579000	13860000	19211000	13770000	15452000	38648000	38293000	80515000	139370000	116930000	105050000
O14638	129580000	10904000	10155000	7961800	9127600	13601000	24114000					928030	1355400
O14639	385040000	3849800	3913900	6500200	8027000	10958000	16373000	5029000	8291000	31951000	39481000	27307000	15633000	28456000	29824000	36049000	29050000
P54792	3909300	362520	291370	530310	255720	173540	891370			63397				189170		455430	401660
O14641	77036000	1424900	1704500	6058200	3595200	5746200	8647900	5774500	2792000	628730	961530	2232300	889410	5890500	5327000	8175000	6779000
O14645	446570000	6897200	9423000	17994000	16873000	8347300	6249500	313660		5038600	1775000			17434000	19962000	31115000	20888000
O14646	5018300			278900	170060					36016	37311	363780	252870	603170	736290	1204500	1080200
O14647	40326000	540830	407290	1289700	1186000	927110	1783800	286520	200240	344400	540300	2496500	2741600	305740	460640	1013800	811140
O14653	1632100000	52590000	36137000	12239000	14075000	77585000	145260000	48282000	32514000	41963000	45530000	44590000	32013000	128070000	150810000	204020000	203060000
O14656	308650000	10208000	3479800	13257000	14385000	20890000	31889000	4142100	2560800	12762000	12618000	23702000	16652000	22928000	24979000	18403000	17690000
O14657	131390000		223310	3868300	1447600	4526500	5836700	6314900	4390400	2826900	7507600	13382000	8706900	13100000	15257000	19206000	16767000
O14662	159040000	2822800	1333400	2271200	3967900	8054200	11071000	2101100	1332600	2131000	6830700	8621900	9634700	9539600	12322000	24138000	14732000
O14672	342310000	10617000	6537300	7952600	7309100	17526000	37524000	12868000	11542000	3743200	5602700	14441000	8021100	26260000	23418000	35466000	32622000
O14678	21970000	1010500	2576000	384690	916650	771190	1099900				731690	3231600	2475300	415820	310460	161920	1275000
O14681	161850000	2483600		3273600	2084200	3323600	5756800	5511000	5628400	610680	1056200	2252500	1430100	7034800	3068400	7982200	17147000
O14683	241280000	14687000		15266000	7331200	23462000	40179000	15863000	7045300		4035100	18627000	10029000	17031000	11782000	15389000	7567400
O14684	1130200000	590280	12151000	5668200	7807200	14752000	21704000	7385500	6942900	40405000	30889000	8061200		73961000	100320000	203550000	204020000
O14686	5121900	609990	41918	33412	40587	113670	138450			281070	138840	94096	216700	120880	231130	579210	550610
O14713	11696000	42278			338200	385410	1736800							549410	594620	4139800	2034800
O14715	81631000	83645	42817			665840	1608700			2439300	2587400	449840	452060	11941000	11785000	19897000	18014000
O14727	7377700	30265				607950	682980	90672	114860			102020	75031	684170	661320	2454500	478360
O14730	16811000					285350	761390		181820		6292000			1898300	892740	1385000	3560200
O14732	8100800			1945300	1470300		2135200					314120	346900	961640	627600
O14733	31092000		110250	789650	1098100	916260	2458400	3316600	714770	229610	220270	142700	171190	3890500	2199800	5039400	3716900
O14734	522200000	3581800	3658600			9922500	17555000	6303100	5658500	13500000	20252000	18548000	8341200	47311000	60420000	124390000	96718000
O14735	2850500000	110860000	140760000	247190000	99672000	172620000	165540000	52205000	33797000	51615000	53102000	276540000	190600000	128850000	168000000	176720000	134470000
O14737	4262200000	22410000	30173000	121470000	164580000	40429000	91527000	64772000	83953000	116610000	160200000	138850000	98437000	235700000	306100000	546380000	504100000
O14744	1483600000	16923000	19861000	24673000	15347000	37806000	72855000	14648000	10904000	14714000	22616000	28068000	14160000	105030000	130790000	208550000	194350000
O14745	2245300000	78209000	112170000	175890000	99945000	163960000	257800000	133320000	97132000	24935000	22372000	35069000	16436000	41182000	49708000	85898000	60114000
O14756	2631300000					4713900	6212000	14583000	8089400	42684000	89561000	3017900	1256200	401290000	389130000	625720000	707230000
O14757	46870000							183220			236350			736500	1975500	41380000	2116400
O14772	51466000	367920	188350	998450		3238600	6717100	3331500	1656800					5822800	3207800	7479300	6813200
O14773	15084000000	458650000	482810000	503330000	198010000	859580000	1122800000	305750000	296260000	485690000	769710000	858840000	799530000	669310000	737060000	731330000	619960000
O14775	52797000	386480	3090000	5690200	1514800	3464600	3232000	802620			345750	2305100	765920	7585800	8030200	4444700	2447800
O14776	617260000	7778500	7604700	23599000	12126000	23729000	42941000	18099000	12893000	10408000	20271000	31044000	18604000	57639000	49525000	88612000	72520000
O14777	66456000									69325	349950			4760700	4850300	9906400	11128000
O14782	6999100	3125500								788800		28478		74792	88799	869620	644630
O14786	272730000	2246600	3734800	18330000	21111000	18089000	34277000	15142000	9975000	2644200	3597200	30337000	23543000	6354200	5574600	6125200	4778200
O14787	898570000	17681000	17517000	9659100	10834000	30263000	48244000	15198000	22971000	5300300	8299600	11242000	18954000	65589000	88479000	139670000	124070000
O14791	131730000	2794100	4653100	15812000	4626700	12364000	12728000	16671000	10095000	2502500	2627300	4088200	1651600	4586900	2779900	4587400	4443700
O14795	13240000	339150	77308	40902	41684	546090	872310	468400	413130	132640	282380	225130	83522	1974400	2138800	2300400	1320200
O14798	694190							607200				86993
O14802	17712000	441710	376260	540300	487970	1641900	1397500	1041700	56688	251910	240910	271300	398470	712170	1013900	2913400	2678500
O14807	31089000	646520	666040	3336600		1099400	3758200	284140	1379800	366610	347080	4661100	1496300	983650	2140600
O14817	180310000	860930				4158300	4646300			2422100		9752300	6581500	27127000	26886000	26754000	14588000
O14818	7561400000	83955000	91189000	241390000	208320000	353520000	550460000	221980000	204200000	114860000	111410000	246430000	153740000	527080000	665580000	921230000	995940000
O14828	1598000000	39093000	27913000	52846000	53463000	62925000	138610000	25228000	17305000	52757000	70056000	138600000	106390000	105340000	153040000	175300000	167950000
O14829	31981000					82089				113150	449250			7778900	7713900	6811800	5432200
O14832	108850000		473000	1606900	1450800	1221300	1106900	1415100		3041100	2775300	2464200	3139400	11297000	12348000	32964000	28877000
O14841	240770000	6012100	7136400	15786000	13579000	14613000	23545000	10083000	8850200	1103900	1553600	1120200	1405500	13731000	14647000	27807000	27701000
O14863	5198700										205210	258140		525660	684020	1843700	864990
O14867	24974000			59354	111450		405170				104300		85670	5876500	6106600	5831500	4694000
O14874	204600000	7504400	4012900	4997600	4122700	9848900	10612000	4609900	1733100	8337700	6315600	14805000	10608000	13516000	13935000	18377000	22080000
O14879	171990000	1904400	2768000	18748000	12234000	15147000	19338000	4478700	4325200	3202300	4610500	16068000	12646000	9961800	12519000	7363000	4576900
O14880	6285300000	2236200	2050300	26982000	22033000	282180000	528550000	6524900	12485000	29666000	52119000	174900000	164330000	240750000	245440000	452340000	288650000
O14893	83795000				1013400	691550	1230000			1693000	2361600			9360800	9981000	22407000	19022000
O14896	221140000	13596000	13667000	3715300	264680	27705000	38730000	7155900	3861400			718960	1377700	1174400	836410	1589300	526210
O14904	4978200											1049800	302170	928650	335400	1218100	1005900
O14905	49324000	9030900	4234800	5346500	2813200	6399700	6407800
O14907	1967200000	82110000	87886000	49431000	41768000	82400000	92509000	58970000	52385000	39621000	50194000	68525000	45644000	49566000	75452000	86035000	80852000
O14908	233040000	8215300	5984700	12963000	13626000	26924000	16945000	5295800	9242800	1289700	3390300	11521000	4378900	10894000	12232000	24202000	21681000
O14910	1286800000	10666000	4897300	39620000	29790000	105990000	207940000	34018000	21507000	20068000	22424000	7215400	2858800	105850000	172510000	130920000	99757000
O14917	3513300			73253						3374400				65707
O14920	150050000	1780500	913230	4305100	5050800	7800400	8532500	4482100	5347000	1487800	1278800	8140900	4747100	14018000	14758000	21737000	20096000
O14924	957530	216660		75846	29394									78217	83480	179380	87600
O14925	426690000	3962600	6143200	9723200	10715000	15450000	23869000	2805800	7335200	6428100	8832200	32212000	20131000	34015000	38013000	74300000	48933000
O14929	213920000	257220	776140	1625900	1852800	1459400	7939400			1800500	3467100	3028400	1265500	27107000	29352000	53827000	38029000
O14933	677420000	3867000	12315000	21091000	15638000	57611000	86935000	27770000	93059000		2456700	20384000	17787000	10715000	14178000	10404000	11342000
O14936	327250000	5185600	9444600	13409000	9218200	24054000	46216000	20377000	16362000	6074400	8045900	12114000	4685900	16261000	18546000	25925000	21396000
O14939	41519000	509020	412790	3339000	4591500	1179600	2204400	584650	632430	328720	259800	4852100	4964500	337850	4167500	3353000	509110
O14949	2868100000	51061000	51671000	141510000	99808000	77108000	142070000	48245000	47620000	33676000	56689000	156710000	74955000	192910000	208090000	244150000	189300000
O14950	55963000							7811000
O14957	144580000
O14958	10125000							1781100					456730
O14960	13395000											5798600	7596500
O14964	1034000000	7033400	11835000	37110000	22777000	75353000	76682000	49219000	18703000	7514600	9499500	38703000	14400000	104830000	109510000	149260000	111070000
O14965	6296700			654720										598350	732620	2458000	1791200
O14966	175820000	2731400	3511800	815240		8832000	22044000	5001800	1718000	2718400	3230200	6920000	3918200	10406000	641180		48640000
O14967	3856300000	6158400	4148700	4859500	3266100	4194500	7787800	3979600	1696900	102490000	100630000	1980100	1760800	508670000	643580000	1150400000	813760000
O14972	212210000	6255200	6632800	4068800	4177400	15718000	22763000	6208900	11754000	1267200	2859100	5950700	5584300	10309000	14366000	14668000	15909000
O14974	1335000000	11806000	16601000	73379000	42729000	79183000	123500000	180700000	117590000	16474000	20363000	29312000	16368000	51294000	49327000	113040000	89668000
O14975	1445400000	45744000	46154000	21587000	16678000	167680000	241140000	43986000	35565000	226650	248660	673410	757140	5586100	1306500	2886900	4458700
O14976	174360000	2472100	2784200	3155800	4158500	12720000	18242000	2121200	1367000	2046400	1923200	3276800	2911000	14097000	15784000	23449000	17828000
O14979	5245000000	48456000	42644000	149260000	177370000	171490000	229520000	68294000	39765000	113000000	211980000	166760000	221890000	424930000	462230000	762470000	674790000
O14980	3112500000	26014000	29898000	48752000	63116000	125240000	152900000	71495000	71745000	26955000	27968000	60437000	41191000	316310000	380860000	551050000	423090000
O14981	51889000	59476		197990	234610	1044700	1536100	468130	272420	119920	162200	187630	388020	4799700	6206700	22987000	10190000
O14983	2374900							1368000	558920
O14986	40088000									529790	2178200	365120	382950	4956800	3317600	8402000	7018000
O14990	292220000									1333000	3640400			75049000	86320000	36491000	31697000
O15013	162690000	281900	76053	2094600	1726400	2570000	3552600	2954600	2448800	326340	950620	6042200	5589200	20834000	21610000	36847000	34304000
O15014	40213000			149380			147240			182550	211770			5891000	4844300	14090000	12046000
O15015	1794300											39213		16278	7783.4	31280	32562
O15018	189880000		24267	273770	232180	42566					61221			855980	970630	947260	669240
O15020	141430000	1446800	1567800	754100	656190	3048600	5185100	318100	512170	2454500	3538900	5574300	1175700	13884000	16903000	34967000	26771000
O15021	6388400	72813	46609	3205600	36776		1232100	10467		339070	9557.3	14268	78124	43601	254210	290610	371550
O15027	480710000	5250900	6610800	5914000	6525000	14929000	28509000	11466000	8695100	9474300	16543000	6842200	3906700	43200000	56581000	95312000	84802000
O15031	514620000	16328000	15402000	29520000	21000000	32312000	62164000	25026000	22553000	7961300	8238300	29743000	22530000	17427000	21090000	35722000	25363000
O15033	4745100			78930	195090					80665	96776		75891	723800	633880	1920400	736890
O15037	7675500			202570	167710	1916900	169840	295200	172690		67456	59920	84879	520410	458800	526870	387830
O15040	28729000	84087	510200	193890	1140000	1986200	3286300	1367600	1879500		148960	222650	255130	3118600	2640600	3229800	2167600
O15042	665090000	5755600	4758800	16182000	14235000	16192000	19757000	8005800	6079100	17919000	14862000	33444000	27146000	55482000	63022000	143560000	119550000
O15047	25536000	183760	492300	744210	738120	1021300	1091800	203540	129470	425250	390060	1293400	1297500	2256500	2118900	5598900	4949500
O15056	60082000	54469	66741	29361000	2426800	504240	412020	208590	613370	445760	597780	10058000	14176000	144180	193140
O15061	3005100000	24337000	30918000	82694000	59553000	156750000	241840000	1039000000	817370000	3091200	4612600	10597000	8381100	5549800	6920700	8001600	5366400
O15062	6627400								2244500					262340	669150	1089200	1154100
O15063	2894000							24962						253780	156210	1012500	441110
O15066	122530000	743460	643680	3237400	2111900	6273700	7559200	860580	509880	757780	1096300	660500	900930	18826000	18585000	23356000	20363000
O15067	447210000	2561700	2726800	15379000	11249000	22414000	32657000	14388000	13543000	1946000	1840400	5469900	4992700	37827000	59229000	66258000	56287000
O15068	3382100			94382	196410	303980	585320	52119	82636	830000	32496	49179	339210	140470	67302
O15075	215180000	2316200	2317200	29953000	31511000	16652000	25839000	13020000	15915000	110730	1749300	4674100	4056400	866000	2072300	245060	1086300
O15078	21039000	11844	48111	623880	833630	321760	122890			1593100	17904	96821		1092000	1343900	2085300	2024400
O15079	3382900					548440	936970							1015100	854390
O15083	16175000					93224		13578000	282920								304240
O15084	484150000	4952500	3351500	3322000	4108900	11718000	19377000	4142900	2843700	4694000	6525700	5061000	5641400	59710000	45431000	126480000	107410000
O15085	128510000	1409100	1214400	1767600	2179900	4702200	8552600	2755400	2278700	1518400	2077100	2657700	1706500	11256000	14465000	25951000	21521000
O15090	460620							269580				124350		66694
O15091	34762000	594520	1146900	81433	151110	558230	651860	765620	375630	290640	125840	1382900	960300	4306800	1960000	5007600	4113300
O15111	58838000	733500	762740	1048800	397520	6832000	12137000	2240700	778460	124880	87623	973450	375710	3605500	4950700	4870400	3816700
O15116	739740000	7198900	8143100	24701000	33544000	44392000	61715000	15217000	13883000	10432000	23026000	7491100	9117300	53887000	72654000	68592000	54115000
O15117	10595000		184960	232470	501310	1155600	1306800	605480	166520			1319500	1751000
O15118	224100000	1332300	306590	850140	679780	3880200	6515100	1292800	1292900	5931000	7616400	6137300	5656900	26235000	27134000	40915000	40208000
O15119	3105500	510290		1002200	319310	274220	316770	318280
O15120	50692000	3285700		2749500	3548000		14658000	1370200	2066500			2418800	1797300	278170	2218800	2052900	2584900
O15121	164290000			10120000	2149400	9609200	12419000	4890500	3331300	3991200	4919700	5922400	4321700	8827800	16842000	18751000	19033000
O15123	120010000	28376000	26263000	14016000	15850000						4358100	10705000	20287000
O15126	1232100000	32462000	28549000	50431000	42048000	50040000	75229000	24780000	35852000	35201000	26810000	80389000	57723000	56305000	73386000	112170000	87746000
O15127	1593400000	18332000	34212000	65166000	25051000	102190000	167550000	26213000	28195000	45860000	45015000	90427000	91086000	64802000	73169000	78269000	294450000
O15131	143170000			275540	478710	892690	973800		505700	1311200	658360			22996000	27859000	33324000	29199000
O15143	2795100000	33430000	50163000	70983000	22149000	114630000	231420000	263340000	142640000	28018000	35231000	190140000	87920000	156660000	225710000	276970000	205770000
O15144	5914400000	61174000	114650000	197310000	209400000	258140000	409500000	416080000	201200000	70746000	73580000	293570000	200450000	331470000	398330000	518170000	445330000
O15145	5946100000	34522000	37342000	206490000	150830000	301270000	342770000	284020000	194470000	69222000	85429000	326510000	299860000	245880000	314970000	460730000	362160000
O15155	992080000	6849000	11181000	14943000	11204000	51738000	75582000	25627000	7482300	6211300	4666500	22570000	11619000	44649000	74959000	102940000	104190000
O15160	432330000	13591000	7632800	24456000	9669500	13284000	27275000	10836000	8050500	10296000	8946400	28487000	15190000	44091000	31670000	57136000	44377000
O15162	327630000	1397000	838680	2920600	3592900	39477000	62026000	15537000	21940000			17024000	20308000	17584000	23039000	23833000	28104000
O15164	24084000	597520	371000	541390	1214000	248990	771950	179580	103500	294410	403000	1508200	1547200	2716200	3066900	4086700	4418100
O15173	6332100000	99411000	116810000	241100000	286370000	331920000	509190000	183550000	145040000	172480000	198130000	278680000	235020000	251810000	247570000	634290000	615120000
O15182	416030000	4016500	5660300	8638800	9802000	5867800	4396500			7912300	13205000	4887600	5908500	34343000	52375000	70734000	53245000
O15194	12126000	624920		1010800				557410	560530	1213400	248570	383500	643640	528430	669710	1225300	1496100
O15211	20682000	843570	862280	1216200	679150	1702000	2204200	1395000	1027100		108720	609370	803100		461530	783730	625820
O15212	2033500000	26449000	25768000	66345000	34773000	78139000	127850000	42597000	29897000	11699000	53820000	48014000	52614000	175570000	198270000	198430000	130770000
O15213	14050000			902800	1368300	428510	140080	242560	165260	118060	87528	1853700	3741500	584560	1403000	1823800
O15217	507480000			936610	2320400	288630	4353400		2000100	4492100	11275000	10804000	5615200	85131000	130940000	99808000	66651000
O15226	5011400				335360	219240	1703500	559790					273850	321860	156210	343360	317040
O15228	275950000	730250	173550	449260	345070	3742200	5066400	5238800	1407400	2596400	1702000	5800100	5895500	25941000	29756000	83196000	65619000
O15230	4350900000	117150000	134670000	238940000	200080000	321750000	443610000	426880000	354300000	54881000	67097000	225960000	182030000	76598000	92950000	95753000	85058000
O15231	2763200000	189440000	209310000	135440000	88295000	243170000	393780000	247400000	142350000	256240	392080	694110	390810	1186500	1160800	1440200	735940
O15234	94605000	702130	566970	2774000	1921900	1670900	3924300	2407800	176950	921460	2250000	1794700	328930	9222700	6183500	32102000	20381000
O15235	149130000			8407900	8539300	6326700	11879000		903360	2325400	969060	6405600		3339800	6345900	5029100	7455700
O15239	259480000			59177000	135440000	3706100	5829500							8496200	1292700		1775400
O15243	154560000		4312700			13159000	16705000	6347700	4390400			4781500		9498300	6890800	10811000	8877800
O15247	613950000	3492500	2767500	32847000	43227000	49684000	73376000	18694000	20973000	27550000	6832100	29026000	27975000	30778000	37647000	20149000	21771000
O15254	487920000	1215000	1926100	1389200	1154700	31987000	45427000	78775000	76294000	4230800	5317300	5934400	5612800	13096000	13514000	15884000	15220000
O15258	3786100000	45371000	113150000	94838000	52005000	215950000	217310000	78487000	75585000	128610000	186510000	149750000	93550000	335630000	376230000	567140000	394780000
O15259	12338000	178680	360720	1344700	758270	533410	89800				80383			1435100	1053400	3713000	789960
O15260	7520800000	113350000	137850000	152670000	119440000	388780000	620530000	150180000	138600000	130780000	168850000	201770000	182100000	383400000	373610000	764600000	832880000
O15264	146690000	2449200	5277500	6493200	3234200	7575400	17844000	444060	2691700	209170	1549800	3517600	2889000	10073000	8028700	24368000	19574000
O15269	882330000	22195000	20286000	28436000	27965000	46092000	71216000	25093000	19476000	22742000	23943000	39081000	31423000	49589000	55974000	121350000	100060000
O15270	78374000	1264800	2386700	587370	285040	1779400	2268700	2146800	2333100	9017400	850570	5319000	4374300	4186200	3448300	9662400	10141000
O15287	743180									45010						297590	338830
O15294	162100000	2497600	3123100	9144300	6510100	14613000	17534000	4892600	3915700	2478700	3103800	7849700	6549900	7960400	11161000	21616000	16707000
O15296	647300					35486	33521							237490	194170
O15297	1045900									51629					33776	613630	346890
O15305	485960000	576230	245430	5339300	5969400	42028000	58601000	15983000	14091000	2048100	1312600	4631000	3359000	35635000	39794000	49998000	42961000
O15318	6704900															2907100	3797800
O15321	315410000	8455100	10671000	6899500	3757100	29264000	49081000	12311000	10476000	3346700	2852900	6833500	2572600	13602000	8091500	17481000	14539000
O15327	27240000			1044300	1563700	4421000	2670100	4198000	3150900	74467		256310	747980	472730	230920	173730	255120
O15344	126050000	1968900	1789600	16035000	9434300	5728100	11688000	5671700	5603700		1306600	4193700	3019400	5389000	6740300	14435000	13725000
O15347	530440000	2535200	6786700	43466000	24960000	16146000	40059000	14473000	15871000		3664800		3026700	16605000	21014000	14792000	12572000
O15355	1109800000	5596100	7195100	20823000	14098000	29102000	48630000	9485300	14591000	12271000	12973000	16689000	11132000	100500000	180500000	194120000	150880000
O15357	78642000	333630	568350	3111000	3066800	2374300	5794500	2548000	2183000	809400	1310800	2589700	2118300	7731700	8677000	12181000	9816900
O15360	1158900					500430				175580				99386	40068	246650	96744
O15371	1605600000	31751000	29176000	55921000	47995000	65963000	136910000	36479000	45190000	23005000	32188000	63097000	46013000	126110000	154080000	173520000	163670000
O15372	2534900000	48833000	51411000	97987000	115180000	99563000	165330000	102530000	69360000	84506000	90719000	152000000	87906000	142010000	197430000	325100000	247760000
O15374	11144000		1433000			509740	1106500							666840	668180	2110500	2073000
O15379	45959000	391660		1243200	940570	4613000	11982000	1574200	1704600	461570	548740	545170	188910	4024100	3751600	2960100	5167300
O15381	24758000	280520	501220	704190	224100	746240	683240	89282		581110	528010	480300	680740	1815200	1657500	8142200	6128700
O15382	2858900000	28193000	33087000	46101000	38294000	93726000	134950000	35615000	24067000	74083000	115540000	183200000	136670000	247430000	297300000	517990000	407860000
O15391	2275500									473360						1091000	423120
O15392	83521000													10009000	7520900	21277000	34230000
O15394	86269000		286830	3561200	3029200	3490800	1953200	720440	420360	1640400	2310500	9841200	5819400	6115300	10941000	14097000	12982000
O15397	54007000	322590	157480	1251100	782620	2031900	5690900	611260	518500	338340	1687600	989900	771450	5295600	4734400	4976800	8451700
O15400	2034600000	39302000	49019000	69994000	82644000	78214000	168530000	90432000	64881000	31072000	58518000	94831000	70123000	71084000	102380000	137500000	122090000
O15417	4981800				128830		879030	2567700	968190				48258			90649	167980
O15427	180830000	2192400	2991600	327400	393510	5947100	7401600	1578700	463740	3183700	2260300	3105200	2144300	28894000	24616000	48026000	31870000
O15431	308240000	7817000				19362000	25642000	7375500	7802300		2621900		9217400	37501000	22313000	39548000	31329000
O15438	3763000	218240	162480	350080		505970	268310		862140		291830
O15439	155600000	2592200	3275500	700130	993970	7915100	11830000	2961800	1845400	2986100	2794900	6367800	4172400	9181300	15377000	24541000	19826000
O15440	11228000						477540			75420				666020	1245400	5718300	2647500
O15446	36635000			1001900	1716200	963290	1706100		436260	670740	852710	3569600	3000100	4600000	2856500	4190800	7086300
O15455	69292000	2268500	3107000	4071000	3157500	6522700	11598000	3827200	3791900	85290	678920	2309400	2080600	341280	637680	2622600	2238100
O15457	630190															208460	166040
O15460	239120000	1949300	1177700	1733400	1181300	20269000	24805000	6671600	6697700	5694200	7505700	2391700	2116500	17748000	14929000	45882000	40845000
O15479	809210000	708340	978490			11944000	28288000			29743000	56560000	20943000	14022000	85009000	104880000	187990000	126370000
O15481	157270000	1583500	1717100			3207600	5246500	4051000	2234900	4305500	6145500		2076300	10824000	11854000	45178000	30096000
O15484	1154800000	12282000	16167000	35305000	40550000	31670000	46554000	14858000	15944000	32651000	46224000	135300000	111740000	85441000	97347000	170170000	142580000
O15488	1001900					376940			175090					449840
O15498	1421700000	28653000	33671000	42968000	31336000	67579000	99742000	41863000	38869000	11876000	25283000	26799000	25637000	108230000	151740000	128170000	112960000
O15503	7713000											225680		827320	756450	2591100	1101400
O15504	55501000			938470	514780	4185700	4460300			249760	980590	1440000		6300600	1224200	16851000	9739200
O15511	4440800000	101890000	123020000	157570000	143670000	287100000	436010000	165190000	253520000	68786000	93281000	174590000	198200000	232210000	213870000	180000000	164880000
O15514	584570000	7041400	5632000	16618000	18925000	19939000	23321000	3859400	3014400	8999000	11020000	21071000	23578000	37002000	49231000	99742000	99090000
O15516	4133100					153700	201380	176610	64065	74857	124770		223140	425680	418090	1195800	955210
O15520	76745000		2607400	9959600			6879800				2752000	25457000	21413000	4524600
O15522	1342500			1147800												194770
O15523	2894400000	47164000	52121000	62517000	50836000	75705000	165980000	110550000	103030000	50351000	66745000	65945000	55335000	244980000	270150000	543570000	451810000
O15525	77775000			3591900	5839500	5701200	3895300	15349000	23889000	216690		3100500	1831200	514600	864050	2796800	1798700
O15530	285850000	2102500	2885600	5467900	3689200	10133000	20950000	7920400	6796400	9470700	7414200	5838700	2390000	31720000	25627000	54621000	42390000
O15533	1336200000	64142000	31076000	45243000	20466000	54242000	61910000	34377000	31083000	29146000	20210000	415130000	237060000	31198000	35663000	39716000	30186000
O15534	4752000			3523700							106700			252950	485970	126930	120700
O15541	8998900				2096600	933320	1225400							837160	382500	708900	520250
O15550	2773400	56300	206340		162370	95527		50926	85981		235940		95650	160480		554880	566480
O15551	155540000	5108500	6212300	1077300	3357800	7161800	8583600	7613600	6304500
O43143	2512200000	36129000	38618000	86951000	65290000	88057000	115800000	67271000	71673000	36164000	39622000	87336000	64954000	194090000	177290000	457430000	370640000
O43148	194030000	536710	1151200	5073000	2158400	10450000	13132000	1280000	2807200	3012100	2346300	2622200	3307300	21424000	19451000	32357000	25805000
O43149	52032000	565880	952860	1075700	908320	3386400	4265300	1494200	1081000	468270	489020	1733400	2011400	4397000	3794000	6931900	7329700
O43150	79184000			2512000	3325100	3601000	4214700	1794700	1089300		78060	133930	429930	8717300	8025100	12285000	10282000
O43155	75839000	917930	2169100	9882000	9844300	3620900	4404200	206260	525600	1145300	3762400	10486000	6980200	4312200	4669400	1988100	4339800
O43156	10156000	328270				180580	356610			78728	607870	366410		942730	941080	1897500	2294300
O43157	17381000	705030	1162000	497980	27581	1535700	3267900	916080	1167100	155600	505620	618240	813490	271710		285070	316820
O43159	26724000	775880	6090300	418960		979580	106410			97523	807580	783960	5144900	1098700	574990	5052900	3263500
O43164	13640000		47585	163020	236400	539900	579460	409110		320290	641580	366160	358970	731350	837460	2990200	3533200
O43166	17448000	651420	617830	461870		584750	539440	143410	112360	376510	734550	72559	84278	1588600	1646000	5179000	3413500
O43169	9395700000	141820000	46175000	416210000	381710000	305170000	515650000	171300000	212890000	262350000	154980000	144220000	575720000	658510000	822990000	855220000	820950000
O43172	544700000	7591200	12044000	9979900	14463000	24035000	32773000	9542600	4609500	10869000	19042000	24607000	12517000	49709000	50619000	99375000	91125000
O43175	7169400000	82905000	117200000	341080000	296610000	546300000	788140000	356830000	324960000	61850000	71020000	346950000	268700000	262120000	273640000	400160000	357120000
O43181	1549300000	29529000	22356000	215200000	36767000	11322000	62606000	22448000	29306000	7228800	7850100	383950000	33065000	65288000	17656000	71183000	116940000
O43182	19348000	505990	965240	910660	334030	1434300	1214000	4741000	2609600			77384	55660		159010	314080	288690
O43189	76828000	1815700	1095600	1893700	2647300	2266200	3056500	655730	315030	3282800	1853100	3078500	4070900	4968200	6215200	14155000	13853000
O43196	1404500														24441	632480	673010
O43236	11428000		630130			1264300	1878700	613140		168550	408890	293290		798520	775520	978400	1907300
O43237	1377800000	12277000	18827000	45965000	27984000	108010000	144580000	72668000	55663000	9677400	16465000	27385000	22219000	52387000	86977000	124530000	95350000
O43242	2540700000	28091000	26106000	57394000	49561000	98772000	142990000	46617000	35747000	39356000	45842000	67186000	57604000	207070000	261160000	419780000	356220000
O43246	103170000									7013500	8672600	1473700	647020	8346100	6637900	35537000	28060000
O43247	175800000									484380				21338000	23689000	56711000	42889000
O43251	141150000	9475700	2534600	8469500	864420	5708600	21837000	4747600	918230	2347600	3027000	6249000	3300100	3882200	4672200	13174000	13770000
O43252	184940000	1274300	1457100	2818000	2817400	18377000	25453000	5615300	6052200	112890		1143600	1160200	10180000	15897000	16187000	10319000
O43255	5923900			530190		476080	907420	89286				63650		2029600		327330	124900
O43264	675860000	2361000	3929400	7216200	10051000	16061000	25037000	10800000	9371200	10589000	19676000	18303000	14210000	83629000	85508000	142210000	121120000
O43272	4195800		310330	1260200	833950					197200	172170		127200				224070
O43278	95922000	6528800	8897800		1743400	18966000	24076000	2449400	2180100					1792500
O43280	3809600	139090	445780			913220	1809400
O43281	9301800	624070	246880	387050		1650800	332180	816210	1135700				264290	515880	326370
O43286	19488000			687900	1183300	987600	2761600					281640	291370	202680
O43290	522700000	8213300	6606700	15404000	9960600	10499000	20039000	5134700	4247300	15225000	10734000	21108000	11258000	40754000	43350000	114620000	96545000
O43291	232660000	3536500	1050400			5701600	9975500			834370		738230		16228000	34270000	66888000	63099000
O43292	383760000	11469000	11403000	5211600	12950000	14627000	22751000	5756100	5823400	6359400	5788800	17049000	12787000	26364000	27109000	43090000	42041000
O43293	155480000	2584200	2118400	8298600	8875600	6229800	10762000	26848000	23063000	399740	833620	8146100	6294300	2971300	3141200	1705400	2087300
O43294	5593900000	65909000	68028000	127340000	188590000	408350000	542220000	788000000	760100000	35050000	73812000	74004000	132260000	192610000	191430000	239740000	195100000
O43295	5495200			77507	124560	107470	154420			1540200		296950		527100	659060	639690	602750
O43296	2642300	63366	43010	969190					383290	670820		89833		61149			109130
O43298	49225000	109580								765540			301360	7180100	8187000	12656000	14479000
O43299	29246000	619240	996130	1352200	1428000	1026300	2142000		238050	704280	1292100	2292300	2378700	1951300	3387000	4341200	1601700
O43301	1252800000	22790000	24891000	90080000	79676000	82452000	129090000	69029000	49457000	21943000	28803000	84595000	67236000	52352000	57932000	61235000	45843000
O43303	16784000	40417			450740	267680	537240			129790	291050			3274600	5169500	3088700	3076500
O43306	5486500			199840	417640	682510	231650	138760	174520	109320		424440	698070	237270	202620	311070	230430
O43310	43239000	468260		1054800	1264200	2096500	2653400	4518800	1875900	841210	943070	3174200	2066600	4117500	3405200	5643900	2932300
O43312	11684000			113780	226410		111590	1201700		403080	510510	1116700	1258600	1389200	479470	2106400	466720
O43313	783840														204440	299550	279850
O43314	5608100		49296	54318	60826	432240	786850	151860	234660			100500	159270	796630	406320	811780	466940
O43318	87443000	443900	970250	1506500	2036500	5134100	6514700	4301900	2009900	571180	747920	2771600	1224400	12279000	9843900	14285000	11626000
O43323	34805000									689960	576710	10987000	10850000	820140	3420300	4012800	1595100
O43324	2378600000	15963000	12307000	39639000	30188000	64063000	88107000	36296000	33012000	94330000	36019000	83956000	80697000	122910000	143600000	213760000	192540000
O43325	65364000		2290300	2176000	2862600	3141500	4153600	3702700	645020					6621700	3655500	13056000	12728000
O43347	4919700					1045800	2557300	583510
O43353	33939000	530650	101130	199600	456160	934630	1178700		589390			3125500	1703800	3289000	4705500	5677500	9912700
O43374	53637000	1849800	346240	643950	1293300	3130100	5846300	5321100	2841900	125210	227240	3258700	3943600	3659200	1991300	4988500	5541200
O43379	381120000		47801			218080	732610			3942400	5022700		12830	73669000	79229000	87836000	76789000
O43390	5738900000	105780000	149380000	193980000	188080000	235720000	371720000	126270000	129010000	204950000	201000000	257200000	208320000	313660000	385760000	617880000	601780000
O43395	246500000	1782800	2574300	4554600	1553900	3300900	7366700	3580200	2867400	4433500	6922900	6945700	4457000	15420000	15522000	65868000	64750000
O43396	4131000000	136110000	102690000	149960000	179090000	120610000	288080000	244870000	164120000	69694000	133130000	124410000	136280000	221080000	252290000	388110000	317040000
O43399	5294500000	138720000	82629000	135590000	133640000	254660000	446450000	242810000	208620000	63285000	74240000	199840000	145610000	384720000	432450000	515740000	458920000
O43402	354470000	2780900	7934100	4231400	4687100	17381000	35704000	6401800	3043300		5085700	7329900	12153000	16868000	27150000	47027000	41076000
O43414	722990000	4547800	12723000	4656600	1697900	43990000	54018000	24846000	27319000	2085100	2664300	13198000	10742000	77539000	79678000	85814000	62562000
O43422	29967000									86499				3216200	5109900	10784000	6554800
O43426	32723000	76529		371890	646840	239540	89024	391070	159200	79937	475250	357850	495840	4848800	4040300	9433900	7288900
O43427	808140000	803470	3605000	8516600	9987500	27036000	48436000	1734700	11167000	3390200	7817300	12605000	11305000	44588000	47631000	131330000	60703000
O43432	329720000	1781800	3839700	2044400	2016600	9212200	12452000	4712800	1693700	3458100	3769100	5043700	3318000	39119000	52167000	74163000	61462000
O43439	2440000	29986		607640			426700									50472	163300
O43447	1072900000	16153000	6472100	30971000	25346000	30597000	50826000	27039000	20099000	17843000	13085000	14906000	15536000	79014000	96517000	155790000	110390000
O43451	1297500000	15310000	21776000	6375500	6487300	162140000	231580000	161870000	142480000			42198	135620	216000		8868.3	6099.5
O43462	9935300		703770			1077100	553570							579780	2060700	2260300	1120600
O43464	538310000	2751600	4509400	15761000	13014000	23936000	34854000	8494100	3050500	9894000	17355000	19655000	19343000	19719000	21806000	75255000	59726000
O43482	74768000									481250	483310			9506800	10454000	26276000	22117000
O43488	5064500000	76104000	125480000	431070000	234290000	327090000	489870000	168600000	98522000	59482000	47712000	201790000	65757000	268660000	413490000	385750000	283540000
O43490	19150000	493120	375320	4311600	4426000	1242800	2269800
O43491	3717200000	83200000	106490000	206510000	179360000	164790000	273380000	131290000	96617000	90747000	130000000	176470000	141630000	220310000	241280000	395710000	308220000
O43493	143190000	28337000	13396000	5324200	940020	7076500	7126400	126450	369270	6206500	9503200	7213100	8123500	4369200	7164800	20453000	5260200
O43502	8639800		299740							153150				889620	2361900	3389600	1328700
O43504	6918500000	163640000	149310000	264060000	268710000	457840000	607580000	324500000	209700000	81757000	93779000	373560000	273070000	341270000	353020000	596980000	449820000
O43505	62754000	3881700	3663700		1040700	8771700	8926200	2081000		536470	608820	1385100	1543700	1998900	1215400	1486900	2283900
O43506	668440													255160
O43508	6864600				619470	840670	2487600	621410
O43513	49786000	481200	1926000			942980	2971900	1012000	631880	146110		627330	802350	1946300	3614900	18221000	14460000
O43516	156110000	534610	124010000	3386000	2859600	782330	718830	2108800	3267100		719330	1060000	1188600	415870	487410
O43521	4278800			1049900	991730							780390	545460
O43524	4634800			259450			130710			1991900	134440			128310		820140	933640
O43542	983150													219500	149730	352180	198330
O43556	606740000	7317300	17537000	45005000	45425000	29936000	44988000	32472000	38903000	22815000	37188000	34317000	24008000	20823000	28262000	29014000	23600000
O43567	58874000	1276700	1230900	2619700	1855200	2482300	8382300	672800	81792	428210	457240	4219000	3378600	2241100	2838200	6538700	7540500
O43570	839920000	38174000	45949000	21029000	19953000	122980000	160550000	879920
O43572	251320000	229990	308530	387260	948660	1341600	3343700	61725000	50884000	215480	1806200	4358600	3051300	14107000	17262000	30156000	27644000
O43583	705250000	347400	4793000	2179100	1275400	51371000	75193000	48517000	41944000	3300400		11606000	13977000	36727000	37600000	77221000	43418000
O43586	1288600							123030		46493		805810
O43592	218980000	1338700	605060	167000	1972500	8333100	8798200	6037900	3973100	1473900	1359800	1778100	2108200	18385000	23768000	43338000	34916000
O43598	2329200000	81193000	50752000	187570000	223070000	209190000	371040000	45355000	50100000	6979100	1584400	55106000	45004000	20003000	20751000	26253000	17643000
O43602	21288000			620030	855470	1996300	119420	7440100	5990800					331970
O43615	797760000	15159000	16029000	17219000	14914000	27687000	44002000	18510000	12899000	23761000	20859000	92693000	68845000	50896000	53534000	82728000	95195000
O43617	1272200000	35033000	36855000	32727000	46063000	39252000	74875000	45631000	31320000	28134000	33896000	35792000	53252000	87490000	81963000	106460000	65086000
O43633	860370000	2482200	6855400	29689000	22777000	29225000	63590000	23091000	31759000	12377000	7824000	35639000	15089000	62141000	95047000	107950000	93711000
O43639	363340000	3949200	1047400	10289000	5391300	18925000	18000000	11237000	10610000	4221000	6515700	9660100	9175300	19878000	40975000	66648000	46484000
O43657	144000000		1648200			4212100	11691000	2144300	1899500			2217700	3023700	13465000	13361000	24796000	17576000
O43660	531490000	6477100	8486000	17167000	12545000	20268000	35762000	7783700	4909800	9302600	12431000	22250000	16938000	50280000	59310000	95813000	84568000
O43663	135490000	549640	1069100	1140700	1041000	1008600	2682600	1020900	895700	1867900	1609800	2055800	2396600	15164000	15734000	30194000	27852000
O43665	84496000	198760	966730	4814000	5616100	3983400	6470200	4596300	1829600			17929000	14108000		1355400	1994500	5891200
O43670	2048400000	20463000	42953000	29355000	29039000	68183000	67664000	53853000	29107000	258240000	6974600	25088000	8292700	103500000	123690000	246260000	230200000
O43674	691150000	18566000	19047000	27758000	38043000	26139000	42481000	3546200	2722000	22662000	12625000	28577000	35875000	46715000	43311000	98225000	32231000
O43676	1073600000	22563000	42347000	63321000	48816000	41738000	66112000	13951000		25398000	20934000	58686000	36468000	50409000	59439000	93949000	100540000
O43677	146130000	6950400	3770900	4528100	4163200	12425000	2815700	4845000	6942600	4089300		12407000	9498000	3655300		11397000	7715300
O43678	2622100000	58509000	86319000	144500000	96620000	39275000	88361000	47922000	38849000	72692000	101430000	104390000	77663000	104180000	131440000	237650000	108610000
O43679	6640100	1451000		2293700	1458000
O43681	3909500000	88533000	100260000	71609000	80180000	186810000	293940000	64498000	76342000	51236000	106870000	96202000	127650000	294270000	339870000	520170000	514140000
O43683	28758000										31612			2417000	3569600	12549000	8747500
O43684	3178300000	44220000	69048000	84424000	57050000	132840000	216280000	118740000	98456000	39991000	57143000	59192000	57313000	224950000	266720000	514720000	501910000
O43692	46744000			6450400	4516600	2299400	2440900	14313000	13350000			1074800	1023500
O43707	27711000000	666530000	805690000	1467100000	1333700000	1532300000	2340900000	2851300000	2356700000	462700000	549860000	1061400000	856500000	710820000	771520000	812540000	630220000
O43708	973050000	16977000	15704000	14201000	20382000	24193000	47378000	5298300	9168500	8947200	7994600	10699000	26498000	48069000	53136000	50457000	74227000
O43709	230580000	1466400	944900	2648400	3148300	3921500	3889700	2807400	861910	2957100	3389100	3871500	3707800	30011000	29212000	58266000	32419000
O43715	272810000			962700		10182000	8029300		997910		10481000	11575000	4798800	30740000	22855000	50134000	37875000
O43716	110950000		15392000	2758400	1581900	5783100	8299300	3465800	2127200	2721600	2327400	6447800	6386000	5092200	6235500	13720000	7537800
O43719	235880000	3462300	4533100	14487000	12260000	13874000	20011000	2767900	1371600	4528900	6172200	4075100	4124700	9440200	12046000	38115000	31950000
O43734	1289800					255520	432560
O43739	9191300			519050	761950	125170	308050	1010200		105330	408790	256830		512490	329990	899470	869990
O43741	158220000		594980	2659000	3490300	12428000	13365000	21592000	8114000	934910	2104300	650810	575760	25953000	19550000	16665000	13592000
O43745	5751700									549520	766380			692740		1221400	2521700
O43747	1406400000	20007000	30620000	20518000	20390000	75565000	120230000	38852000	26401000	8471500	21873000	20197000	14755000	110730000	102880000	213240000	197270000
O43752	239260000	2933500	3184500	2352500	3342500	17389000	33620000	1398300		2047700	2274900	15045000	12140000	11621000	8627000	19986000	28976000
O43759	605040000			22990000	26805000	8175300	14250000		813010	32383000	48008000	45687000	40145000	41147000	45536000	75390000	88598000
O43760	1540200000	25543000	24455000	71880000	6550800	62557000	92098000	17430000	36007000	5579700	8438700	101790000	36600000	114390000	106840000	230080000	154550000
O43761	13581000	1251200	1682100	936280	1040100		1582800	1902300				912690					510720
O43765	1014000000	10035000	8008800	27395000	21342000	85939000	92355000	38969000	21975000	10222000	1425400	20872000	21590000	95744000	80498000	99353000	95810000
O43766	43374000									172380	1092600	1007200	823670	2267800	2019100	14503000	20710000
O43768	618940000	5142900	7210700	22777000	26465000	31589000	42582000	25245000	14955000	4696600	1967300	6199700	2294000	32605000	24006000	54523000	36404000
O43772	1092300000	3972900	3532500	12520000	10358000	17336000	17582000	37525000	12472000	29858000	39123000	88526000	66715000	92734000	106030000	214060000	161650000
O43776	3395600000	53182000	67627000	97739000	110470000	193910000	286790000	161440000	103910000	25345000	32022000	63610000	67597000	223900000	253980000	333590000	285020000
O43795	234120000	3878300	4012200	11718000	10596000	13031000	18898000	14163000	8506900	5293400	5554400	11159000	6233300	8748200	10836000	13298000	12224000
O43805	508730000				1478600	4057800	3760300	2700400	2392000					91708000	20470000	115150000	75780000
O43808	77151000					3012500	2900000			70631				5579400	9681200	14978000	15916000
O43809	4539200000	64761000	64493000	190650000	213670000	180990000	241930000	93647000	74816000	55701000	119760000	151870000	163900000	339620000	381100000	692770000	570060000
O43813	4759900000	57653000	56378000	66400000	47426000	157170000	217660000	182700000	149770000	34128000	36099000	99559000	76357000	497690000	579950000	835520000	603970000
O43815	525270000	3485700	2604600	9563200	6136900	11767000	14716000	6969200	6778600	7862300	17733000	18087000	11419000	38522000	36044000	70914000	55010000
O43818	202050000	567790	2013100	5473400	5249100	9896900	19471000	221040	20770000	287150	3039500	6007300	10493000	9394700	9484900	38451000	25334000
O43819	197070000	7608300	6858700	5594400	7172100	16352000	20872000	756320		5736800	1523500	17610000	10706000	21200000	7299000	25275000	21416000
O43820	24154000			379880						232890		11081000	8308600	1570000	1046500	1118800	401200
O43822	87077000	2946300	3378400	9348600	7201400	2540700	2273700		1446700	785250	2114500	2971800	1141700	8954900	10657000	10757000	14580000
O43823	180700000	3479200	3394900	2877400	1994000	9503100	11943000	994370		3263400	3229800	3634400	3883000	11728000	19413000	35455000	30714000
O43824	57415000	886790	165190	3330100	2418900	2403600	3021800	785390	1064400	188360	305110	8266700	5741400	4385300	3397300	4223100	3670700
O43826	348760000	12484000	10999000	7761600	1722600	39412000	62310000	22320000	6518100	3426800	3049400	6800400	2769400	12215000	11839000	18560000	11846000
O43829	5111800				1039600	246920	542970	248120						236340	502260	551010	1401500
O43837	2821600000	20768000	22888000	78666000	77715000	50227000	85025000	32028000	20346000	73810000	146910000	191290000	144580000	245030000	299440000	466190000	424210000
O43847	154140000	455720	1417700	2595400	2754100	5056400	8953500	3237400	3105600	731860	476020	2287400	1552000	20540000	23059000	24984000	22806000
O43852	10983000000	241570000	169580000	221040000	175880000	423000000	605940000	499430000	463560000	370930000	381220000	466490000	323830000	754440000	872640000	1107200000	863840000
O43854	63124000	706500		421020		10349000	16615000	4610900	6426200			2392200	727930
O43861	11851000	161350	290580	435110	58892	713000	1303700	256000	431110	290520	272890	762890	1137800	147100	516830	1439000	1863100
O43865	2320400000	69290000	59369000	78483000	53333000	126770000	223660000	106140000	91558000	15147000	6672500	20931000	23560000	184980000	189400000	202790000	185600000
O43866	186450000	9362500	3041600	3564000	2212900	19338000	27992000	21373000	10997000			4492300	3333300	6333300	8449200	4000500	1665700
O43895	14197000	2248700	146520	68028	370830	193260	287140	312940				60748	95669	467580			91420
O43896	17716000	76808		498820	151920	217820		1431800	586970	43761	51511	64332	118250	447570	210070	12433000	271710
O43909	19250000	355930	178950	132610	4612500	187150	3836100			181320	146990	765770	456150	548870	354620	747550	434950
O43913	196710000	1215400	1255000	783040	2085000	1203900	2384500	775620	539910	3165500	3019000	1818800	1718600	24992000	27796000	58135000	43377000
O43914	7742700											4612600	3130100
O43920	2524500000	59530000	88809000	57440000	48734000	58763000	150250000	82095000	36679000	55196000	47748000	76192000	81846000	121500000	143220000	288630000	242490000
O43924	1457800000	29051000	3248600	53550000	39196000	27245000	50131000		10924000	19215000	36762000	28900000	21613000	139340000	162340000	204940000	161320000
O43927	1073100000	56540000	30969000	13171000	19335000	29553000	56713000	142870000	112630000	6801500	10047000	171320000	107900000	21022000	19760000	35042000	24351000
O43929	252720000	1543700	2058400	5284700	5742400	3006800	3988800	2600100	304640	3362100	3964600	3359800	2215800	26807000	45372000	59032000	51052000
O43933	36515000	601310	928370	80076		1686100	1038500	190940	444920	129850	1739100	317640	408760	2560300	2561400	5545700	5893900
O60216	756550000	9594100	6884400	37257000	17150000	43728000	42504000	16535000	10044000	19024000	23211000	52974000	26111000	37977000	36037000	133290000	68918000
O60218	59386000	5244100	1511000			1665900	4185200	2087500	556820					5376000	3580500	11441000	9894700
O60220	1985700000	44552000	47399000	26155000	36200000	127260000	85951000		15197000	47893000	89076000	74774000	91357000	140530000	173450000	290230000	192120000
O60229	7347300	205750	224880	165100	258970	416620	534110	290550	288940	43533	69970	184400	246370	687580	257890	611490	384420
O60231	82945000	976480	1023400	3622900	2444900	900510	2610600	984690	1489400	1115900	1472300	1384000	1253100	9692600	8341600	17630000	15822000
O60232	699910000	1756600	2855500	3364200	2587300	1188600	11636000	5785400	12991000	4029700	4098000	1118200	1029600	86943000	79861000	151150000	176110000
O60234	65026000		632990	1041200	4026600	1011300	5587900	7973300	5634500			6225100	9848900	2305600	1281200	1397200	2341900
O60237	285980000	2799500	4199600	17876000	23672000	21935000	16896000	62447000	50199000	734720	1470300	3013500	3357100	2332300	1683500	5398500	3222600
O60238	309030000	12596000	9925300	4100200	8664900	6934400	7897200	3073700	1024000	12654000	17383000	32969000	42431000	21446000	34979000	36233000	31393000
O60239	13758000	93871	232680	194290		338160	838010		283890	458450	332430	1977700	442200	1642400	1656300	2372400	2498800
O60240	34624000			5929700	7739100	3621300	6148600	1883600	2069300		40386	189270				350510	361210
O60243	6170200		544710		754060					352840	757770	1100000	1383000		837240
O60244	18725000	297950	613130	523470	914160	436260	533130	203130		104270	122770	994840	980710	1463600	1622900	4473900	4124200
O60245	51981000	1285200	2581300	2637800	4000800	7601400	9971200	6410300	6304400		291430
O60256	1501700000	10195000	9718400	59395000	37150000	51331000	72631000	38069000	24805000	16214000	24462000	32619000	20880000	188480000	199280000	263310000	260790000
O60260	7979900							436800	770490					1803900	2038500	1587900	658150
O60262	1813500000	50699000	25974000	63642000	1828000	133860000	221000000	115000000	24607000	11488000	7567500	91059000	26170000	107450000	60330000	188310000	151830000
O60264	652400000	8510000	11859000	19188000	18194000	15313000	25613000	9184300	5560900	19286000	25820000	35636000	26856000	62583000	63940000	140060000	112060000
O60266	19377000	85272	742660	1564100	1962400	884460	688980	169050	97333	626570	1326500	2706900	2190200	991630	1663800	940220	702920
O60268	14728000			213170		2631700	2956200	491500	536000					2621500	1550700	1331700	1092500
O60271	722650000	3176300	5447000	21979000	17473000	17986000	31202000	14617000	12284000	11105000	13901000	14508000	10788000	80557000	102190000	147070000	120850000
O60279	21954000	173960	766150	2345500		1960800	2574100		839560	867340	379360	883320	408690	1047800	2409700	1854800	1665900
O60282	492650000	3027500	1097400	382780	50442	14512000	22020000	3798200	2578400	8620800	9021200	20804000	14421000	77083000	42367000	95549000	73259000
O60287	26571000	242870	69720	807370	631230	374280	2131900	828320	1783200	256840	372030	1818900	1884600	645380	932780	3436800	3211600
O60291	22325000	925090	160490	460390	3174400	1036300	625200	205650	207290	611890	980170	933160	2215900	1328900	1300700	3689400	1310100
O60292	7996300	43007	9638.3	27451	144880	5472400				32961	29163			272930	116160	891890	325950
O60293	5495200				94657		84403	27596	32695	46392	64450	47047	13529	749870	812110	2259400	1131800
O60296	895550															409520	332600
O60303	3870900				408460	1598400	1816200							26153	21701
O60306	208740000	1661300	2234200	4846900	4569000	4959300	4558700	1452300	1126300	5388000	5972500	8467500	8357300	18100000	24582000	48685000	42466000
O60307	19494000	435630	1345600	1597400	540920	1142500	1719400	584070	243680	150060	356500	768810	1145300	621480	282680	1343600	1608600
O60308	40847000			53358	91283	99689						2244900	36876000	160570	157480	622020	507540
O60309	221280									26827
O60313	1854600000	36634000	48578000	86568000	90060000	93541000	129760000	52195000	41149000	46127000	65664000	127480000	79276000	109110000	118940000	208010000	178690000
O60315	10645000			420610	240920	387310	358120	799390	783080	126500	309780	837020	363030	772020	917000	1993500	1793100
O60318	33665000	2030300	584990	491300	1453700	1294100	988440	3355000	206420	792300	656340	2893200	1290700	2292000	1111800	5057200	4377100
O60331	120660000	1634600	1858400	2729200	4404300	10241000	10852000	4387300	3256600	2625100	2669400	10617000	7106600	9338400	9575900	16324000	7362800
O60333	36007000	231680	188250	440810	577610	1204800	1333800	2220600	1272300	147190	291290	198220	485260	6257100	5493400	5813000	4956900
O60336	15166000						212250	180550	87207			460260	270360	2924700	2961700	3940200	2678900
O60337	8736100	384150	495190	317960			673590					745490	668300	283900	710390		910070
O60341	379970000	6728800	6966600	12548000	9873600	18881000	15192000	5486600	3476800	9786900	17295000	15667000	16264000	24570000	28617000	66492000	45938000
O60343	64036000	2391000	3867100	2799400	1278700	5893400	14810000	1797700	1528700	255200	188380	353030	383300	1232800	1871900	2563500	1731200
O60344	2886400													620810	523680	911120	462550
O60346	406450000	3159100	1710400	18385000	7049200	17735000	27758000	31308000	16405000	10989000	18791000	34143000	42577000	30726000	33114000	52055000	35875000
O60347	17785000					7199500	360820							1000700	1366800	6045400	1178100
O60353	16229000		57155	241790		1800900	1438200		198980				82142		283760	112410
O60356	56244000	5577200	7819600										663120
O60361	25961000														885050	1399900	3037600
O60381	385620	27631	36137			22375			70202					104860		24194	100220
O60423	31370000		89073		577930	1951500	768950	3780700	2564800					5075500		603900	6893800
O60427	34379000		252830					504610	99789	1473900	2243000	180760	368940	6072700	7056700	7213700	7743700
O60437	361280000	6330200	6522000	28042000	26076000	31547000	53225000	31570000	28491000	4536700	6540500	6041200	32317000	5712600	4164900	3863200	6083300
O60443	444040000	758630	803120	11815000	15494000	12920000	24454000	18228000	16962000	1821000	3199500	7688900	5490000	55401000	48512000	63181000	69962000
O60447	29622000	112130	201250	193780	336420	121480			116170	108810	540640	488610	203950	6222200	6416900	6396800	6227500
O60449	3351100	271740	287770			436120	591460		57395	32806		448400	348500	52868	149150		11907
O60462	7040300	75522	83968	129390	539000	287750	455800	1282000	1967700	134670		653800	458800	117710	139500	279470	227590
O60476	113840000	876890	2636800	815010	2831800	16234000	18572000	2438400	1686000	1029600	1106500	4124600	4071500	3969500	4524700	7548600	6713400
O60478	1320800					379350	468360
O60486	63535000	29709		337030	142010	54704	36890	57621	194180	132800	289890	3328100	2414600	42764000	1666200	2680800	1562300
O60487	31659000	1066100	3925200			5231900	6380300	802520	964140
O60488	316540000	7500400	6809200	1798300	1534800	11487000	19592000	6081600	4288500	7476500	7699000	18312000	19773000	17095000	14860000	58289000	57440000
O60493	3432500000	62996000	41423000	90685000	93781000	153750000	176600000	107050000	114470000	56568000	43180000	101600000	38127000	225990000	327950000	295510000	288190000
O60494	166680000	19360000	27639000	2950600	1681200	22765000	36976000
O60496	4487200			91579	51788							2223900	2119900
O60499	140750000		1388300	1796000	2251700	9035800	19669000	3586300	3414900	3701400	3897700	6154100	3009400	866940	7944300	13707000	8199100
O60502	408400000	5194100	2101300	7550700	4393600	21876000	32396000	6572600	4025600	4803300	3521900	5037500	3189900	40533000	38548000	66115000	48612000
O60503	20908000	336320	201840		48647	120820	164720	1379000		1088000	2919400	1075900	191920	450300	1116500	7718300	1793300
O60504	2554700000	48355000	62208000	180100000	129290000	139460000	228210000	129110000	108010000	84120000	104420000	163270000	98585000	97556000	99980000	164550000	132820000
O60506	3351500000	42281000	67055000	96209000	100850000	151550000	265730000	73639000	62918000	98313000	135360000	124050000	114460000	176990000	210610000	398090000	356560000
O60507	171060000		713450	1172400	965580	2487100	3509900		861290	2517500	1944600	615000	1673600	20168000	23585000	53709000	43676000
O60508	81957000	3184300	3654200	2387800	4493000	3194500	3795200		651260	1627000	2977600	3174000	4960700	3969200	7223200	10905000	12310000
O60512	2778600	87978				20702	18167					27479	149940	660880	409150	870130	497520
O60513	81304000	855120	1406000	2134600	1108700	9706100	19054000	2379300	2344400	261340	179500	3212700	1953100	1688600	230280	2258300	4443000
O60516	427890000		4869800			2425400				64119000				37184000	799150
O60518	52626000		145240	1808600		2940200	3162500	1902600	2511600		32025	292640	260410	2981200	3988700	8079900	5850000
O60522	329210000						635420			3350500	3834600	23579	183570	45689000	43975000	99109000	85989000
O60524	87380000	1556700	1327400	3466800	1940100	7163500	8232000	3808000	1458100	1261100	582730	2545300	2406700	5263500	9720300	11956000	8608800
O60547	300810000	10474000	6483300	11308000	2877300	24148000	35528000	21340000	21686000	1563200	2178200	3539500	2221400	23188000	25123000	29974000	15839000
O60551	192980000	325370		5119800	7888400	604320	1997200	1350400		1665000	2704600	4960800	3522700	20211000	29046000	55908000	37722000
O60563	56758000	335730	774500	1017400	405810	789350	1010500	694620	254430		205180	669670	237260	1840800	2677600	4858400	5555200
O60566	61591000				162240		117240	981420		177860	240320		832140	8300000	6993800	19615000	17025000
O60568	267450000	1395000	1557600	5465000	7662800	6513400	10309000	10210000	10178000	7249300	12295000	20235000	19813000	18328000	21150000	42006000	32832000
O60573	241560000	1139600		5804100	7115400	10224000	15695000	1751100	2439200	196970	6681300	3843900	8262900	37238000	31388000	44529000	25560000
O60583	6119200		1969700				137820				314960		49951			1967300	791640
O60602	182510000	9967300	149690		9179300	20596000	24443000	23799000				501980	759020	13640000	19866000	13671000	9381600
O60603	4119100	242210	159650						1388100		22316	684630	252420
O60609	82404000	158090	550440		723420	5261300	9090600	7126400	4627400		426350		563870	5420100	9379600	14275000	11890000
O60610	718890000	13148000	14963000	19595000	13618000	35300000	47865000	15107000	13059000	6114700	10796000	12570000	12717000	43930000	47977000	139080000	124530000
O60613	1498600000	21822000	12881000	14555000	9634900	77521000	105270000	26890000	32302000	26067000	23179000	32432000	30015000	66920000	71834000	123570000	103570000
O60635	758870000					121650000	374420000									1283800	1317400
O60636	13407000	3152200				3958100	1972900						366470		1291600
O60637	385950000			27022000		86861000	27157000	10106000	9046200			112200000		9982500	9697400	19515000	13353000
O60641	25802000			588890	516250	498010	425810	388970		72547				4112300	881800	4982100	7624300
O60645	577090000	2465900	2687300	19689000	21791000	21089000	34317000	11980000	9965600	6228500	12151000	22299000	22719000	49840000	74587000	95338000	90930000
O60658	12103000	118290				199200						60557		556990	408350	629070	476430
O60664	4482000000	106860000	108110000	109170000	144790000	180180000	260080000	111890000	85902000	99025000	134300000	182160000	144140000	362350000	454430000	500760000	376340000
O60669	12473000				283560					274580	362600	637900	399840	2124300	3492600	3669400	1228600
O60671	29219000									727110	487980			3487300	5078300	7983700	8238800
O60673	988010												667610			64695	18485
O60674	22116000	87060		375050		532480	4679600	82366	79016		29389	183040	171310	1140400	839960	8890200	1899600
O60676	26602000													2595700	2339200	11302000	8441400
O60678	27342000			132070		3923800	1056800	222420			160410		252850	2165900	2823000	2813400	3708000
O60683	86504000	1954000	1583300	706500	948210	6152300	13363000	5755400	4604300		1453700	3270700	1901500	5288300	4684900	8564900	8758800
O60684	1196900000	13151000	8986700	10781000	9413900	27380000	42409000	21271000	25138000	19514000	14962000	17489000	19714000	122730000	144820000	266480000	222590000
O60687	114280000	3156400	534670	18358000	13557000	5291600	11583000	681360	689270			3967600	4909200	1393000	2088000
Q96QA6	1684400						714170							970190
O60701	1417500000	30043000	28036000	90842000	86570000	123490000	129370000	123960000	104020000	4435100	9557800	38436000	37451000	61077000	54122000	69839000	49150000
O60704	398380000	1867800	14755000	1071200		98176000	128290000	2424500	2821100			3539700	486910	2348200	4593200	14323000	15590000
O60706	2387800	145150		513350	478030	339250	199810		125520		51172	55103	174170
O60711	19492000	252680		88782	164280	673590	724290	535590	133210		232850	5339600	7818200			369300
O60716	2434100000	58870000	75278000	71727000	47606000	161660000	211050000	102220000	92341000	30915000	55932000	90591000	60691000	119900000	128120000	253670000	204080000
O60725	136080000	8230200	5873900	3069700	7628500	12701000	25918000	1215400		6257100	603570	10438000	10130000	3563300		9489900	1202700
O60732	194820000					9344400	26043000			79657000	595430	701720	481740	5207000	5480200	26717000	32946000
O60733	264620000	1495400	974410	1822800	236240	3778500	6455600	516420	655060	6072400	8565900	465250	281600	29690000	37548000	87398000	60623000
O60739	597370000					8855600	8760800							70704000	36315000	96451000	103540000
O60749	2608600000	76969000	94107000	133360000	121170000	184220000	250200000	115590000	113530000	35239000	36869000	117710000	82309000	143000000	167130000	187420000	149000000
O60760	49428000		1876000	568470	3236600	5662100	4634800	2715700	3295800			3676900	4734600	2171900	1914100	2038000	1533400
O60762	1945200000	36823000	53047000	61587000	40638000	92552000	121780000	45759000	44683000	53982000	68322000	120040000	99768000	128330000	141280000	222190000	193550000
O60763	4853000000	39006000	61103000	45665000	39884000	197640000	284780000	97789000	73833000	87057000	108570000	56780000	39716000	571360000	532430000	896010000	716230000
O60779	7000000														809170	2023600	4167200
O60783	219110000	6551800	5957000	836460	1056800	8814200	19236000	11511000	9800900	2530200	3015300	4070500	2228500	9253400	13595000	20379000	17058000
O60784	1670900000	39707000	60986000	48340000	60412000	95656000	106850000	29020000	35166000	19881000	35174000	33406000	24885000	55170000	78579000	125320000	119160000
O60825	307440000	11036000	13476000	8610400	5901100	32300000	46205000	5343500	5520400	263300	225980	3622600	3413000	15061000	15208000	21036000	21540000
O60826	423730000	11816000	8341400	18790000	14556000	34233000	41029000	24733000	20077000	4551800	5349500	21059000	21463000	16457000	26398000	38485000	29954000
O60828	499200000	6256500	5188000	7759700	8238100	32335000	34336000	20284000	18899000	12050000	11600000	30524000	28566000	27080000	29165000	80138000	59914000
O60829	5379800000	1022400000	1055500000	152720000	251600000	333970000	391720000	136720000	162010000	1867100		1898600	5020600	1226900		3994800	2031000
O60830	265280000	4919700		4436100	5127200	6270900	6629100	7958300	4985600	6388200	12852000	16635000	27652000	20166000	13884000	47380000	27050000
O60831	13824000000	362470000	793450000	62809000	93967000	554490000	818510000	367740000	332740000	243740000	282210000	256020000	359000000	708070000	739400000	1219900000	1157900000
O60832	783550000	46194000	18537000	58159000	34667000	15607000	28938000	27223000	30763000	33124000	42490000	89939000	53058000	23425000	37747000	60992000	46985000
O60841	679310000	4607600	6150000	22152000	30298000	28454000	43302000	13991000	13511000	10311000	12541000	10067000	6379300	63475000	65591000	130610000	104800000
O60858	39857000	442480	386030	1045800	1089200	1246300	907200	282820	216330	4002900	836110	2136000	2706600	4758600	5952900	4492500	4363300
O60861	263320000		458600	9661100	5421700	5465800	6260400	8339200	3427200	5898800	9564600	13233000	9236900	23762000	27919000	59880000	42182000
O60869	1121800000	9321900	17702000	32966000	53968000	23433000	29846000	31680000	14362000	3901300	10787000	6107600	8796900	23132000	99836000	95120000	74457000
O60870	14546000	6725200				399480	347030	1295000	1735200					934070	1273500	257290	1307400
O60879	635440000	2691600	1908500	14154000	9502800	14583000	21271000	10258000	12594000	9067200	6960700	17420000	11200000	74516000	93033000	121440000	106680000
O60880	2307300					1403400	903860
O60884	4133800000	32506000	50173000	98065000	67664000	70064000	149280000	53480000	47716000	70022000	39184000	65397000	40275000	470590000	545380000	835660000	614890000
O60885	139490000	1367100	1398400	8074200	7049100	4663800	8506500	6154000	2006300	3078400	4478300	7943900	8404200	10102000	10107000	18603000	17502000
O60888	4765500000	45683000	53590000	66064000	103420000	259280000	381200000	194880000	168760000	30597000	55639000	37989000	30335000	167900000	209650000	201910000	203980000
O60890	10827000		53111	1133700	352890	1258400	1065000	1598900	1511800		492970	164360	31258	63882	106240	426280	263080
O60894	2942000					698590	1643200
O60895	21233000
O60906	202650000	6411800	6938900	5182500	3038700	6018300	6177400	1677300	460890	2586700	1762000	554560	953080	24979000	24794000	51787000	40096000
O60907	88590000	3534300	3482600	7009600	8634500	5311400	8892700	7966700	5537200	1204400	1759600	2601800	2244700	1490500	2458200	4081200	2909000
O60911	130210000						6372800		248250	1031400	2090100	9327600	10224000	3255300	6392900	31208000	34284000
O60921	21048000						1858500				133730			2795200	4032800	6604100	4287500
O60925	1900100000	9318200	23135000	78970000	91253000	68150000	110290000	55259000	69954000	16146000	10198000	37596000	31532000	75284000	142480000	166250000	136280000
O60927	497400000		621870	19197000		33076000	47521000	37195000	9853900		888120			57313000	73500000	67444000	45488000
O60930	19520000			3588100	601570	617650	175390	222740	129340	466350	1547600	762120	463670		287510	3463700	3384600
O60934	99677000	1051500	533900	1972100	1444600	3750300	2223600	2348100	2193700	1082400	1646500	1426100	915780	10244000	11428000	24232000	19669000
O60936	536120000	8526700	13118000	11246000	11742000	36460000	47271000	29513000	29884000	3099800	2204900	3922900	5323200	24319000	31077000	28781000	25808000
O60941	48896000	336810	97189	1892000	2399400	1576700	3816500	1192100	539960	1644400	2683900	6347200	4194000	1858600	2792900	6643200	6013100
O60942	89397000		147040	902540	55658	477950	813270	424990	87986	158830	78577	917160	1135600	16538000	13313000	26790000	20620000
O75022	713730											131530	582200
O75023	45732000	422000	105490	335740	524370	711770	1557200	1750000	1613600	2444400	3014100	9193700	9266300	3312800	2564500	1486100	1128100
O75027	298730000	5402100	5773800	6847100	8561600	10705000	18328000	4238200	1938100	10200000	9234700	29366000	31669000	15412000	20362000	36069000	34032000
O75030	252830						94093
O75031	1136000000			316260000	830080	111560000	96752000	2080300		82809000		123380000		124680000	225400000	7242800	8024500
O75037	3585700						47449	259900	290630					547770	54571	966590	568730
O75044	23683000	246410	153310	854930	396260	982610	2034300	756790	624060	277830	438850	971890	764360	1479500	2491400	3902500	1801100
O75051	1546300	72590	125270	153560		57059	94521	305150		64305	65891	49723	44224			168050	148000
O75052	24376000	193850	220050	1218600	2702400	383110	2718300				713980	76436		223410	3452800	4017300	134410
O75054	3798700	675110	615390	200290	59811	265270	461210	123230				337220	361670
O75056	8724900							710710							308220		752410
O75061	939350							767420						50137			121800
O75063	97244000	2672900	1983300	1835900	1012000	6830600	11008000	1853100	1783100	2853500	1092300	1400100	1264300	3288800	2174800	18865000	14764000
O75064	1046800					66429										666490	74834
O75071	41744000	410620	309840	163020	440310	1143800	681080	432510	520340	394340	1651400	1480200	1990600	5618600	4439000	9117600	9908000
O75074	7729500					71386						264810		42113		78948	111650
O75081	323250		258880
O75083	11401000000	135960000	194550000	524460000	342490000	785180000	1161100000	1069200000	1092900000	75973000	96089000	314030000	167410000	535370000	644290000	701450000	699240000
O75084	89114000	5352500	5409100	6641600	6042100	12387000	13646000	6839200	3183000	356560	697890	1024500		975360	401140	841190	1266100
O75094	9359100	51316	69042	1783600	1293100	468540	692020	2450600	978690				126490	84815
O75095	5503400	35262	871310	680180		399460	291980			106200		451800	414040
O75096	811050						26107							9459.2		378460	309440
O75110	152560000	2329100	721990	1791400	1380200	4919400	7622400	2735000	1373900	3543400	4154000	9565100	9913500	11398000	14390000	34465000	24297000
O75112	795020000	12422000	10348000	15509000	13351000	73363000	122740000	101480000	95695000	8505900	10701000	26219000	19535000	19762000	23322000	19524000	14025000
O75113	20817000	570860	16651	666120	559480	1832400	1606900	202420	596940	90888	183290	322510		1558600	1759400	2673400	3392300
O75116	468240000	5084000	4881200	37898000	24425000	31016000	93820000	42966000	39844000	2677600	3565100	14385000	13094000	39254000	12894000	19213000	12762000
O75121	126750000						126230000
O75122	86606000	387290	385330	2678200	1311300	3561700	5297300	2191100	1127500	866800	1385300	1137200	973300	8881300	9137000	14709000	11785000
O75127	4620000			90965	139000	65775				144710		934300	176400	347890	503440	1074200	929530
O75128	19923000	141780	520660	2633000	1552900	318280	563070					472840		123280	116540	204230	160150
O75129	11213000						598040			127660	340650	2409000	2270100	726000	731730	3011300	902120
O75131	2799500000	92459000	111690000	168360000	132300000	149940000	221160000	185300000	114080000	44447000	57184000	158930000	130480000	123470000	106540000	189840000	171230000
O75140	86510000	88881		679030	674010	10530000	9892100	169200	149040	217120	124140	941580	720130	2778500	14133000	6792900	32546000
O75143	24258000	198670	1783300	565220	563800	998290	697990	2255400		72425	265560	174250		2403300	2209100	6022200	4272000
O75144	27670000			875740	1430800	1630200	2493600	842250	701540	1806100	3187800	1693700	598950	1982700	2120800	3493900	3142400
O75146	43596000	812430	1732400	3114500	2491000	4973200	6393400	1508300		271710	130460	49666	160240	1453400	1252500	4583600	2999500
O75147	34906000	305970	422540	1558800	1898100	2185000	2133900	1336500	821560	809070	564490	1314900	1111500	2721400	3688300	4778500	3602900
O75150	138780000	740330	1037500	29361000	2463000	3599200	4924300	907420	277130	1357100	628070	4022200	11985000	4275700	8219400	16782000	15223000
O75151	17447000	157300		3272400	2616100	1127100	914400	277310		359120	940310	1469400	836600	353980	725940	405980	327430
O75152	165690000	344320	891630	5225200	4119500	4261900	4066800	742150	1514500	2660400	4584600	3435200	1198800	18154000	19494000	40408000	34361000
O75153	145950000	1011600	928950	1377300	1037300	2285800	3825200	1695300	1032200	2174500	2601300	3137700	1697000	19915000	25677000	32674000	27552000
O75154	46019000		128170	305160	278970	1179700	752280			370780	1171700	666720	1025600	8568500	8946400	12534000	8546400
O75155	746430000	917620	1353300	2466200	1765600	4524800	10879000	2247300	1992600	9219600	11508000	10155000	8202900	100110000	118780000	185410000	155190000
O75157	48803000		1052700	460750	2045800	917320	677060	426240	538870	362840	305100	6025700	3141700	3467900	2697500	9275100	8631000
O75161	13064000	1037300	999290	3300300	3521000	704090	1016800							300900	342330	76920	183110
O75164	475120			69479	86092	83091						59411					101470
O75165	423260000	6016600	5698400	9018700	9064200	8668500	14561000	11823000	11521000	7138700	8948800	25841000	20041000	26949000	29324000	95872000	89832000
O75167	3398300			421210			96255							1052500	1110100	407530	100500
O75170	255250000	1864200	1606800	1314200	1399800	6277400	8438600	3163200	3381300	2383700	3136800	1763400	1356600	34127000	39551000	61600000	50851000
O75173	956000											570730	385270
O75175	268060000	2728400	4442900	8760800	7301800	11189000	24935000	3040000		2905400	5002600	8760800	6607700	23364000	36181000	47206000	41892000
O75177	51488000	488240				650660					3283000	217550		6680400	6645100	13574000	12548000
O75179	21305000		147760	143960	118210	229020	736210	38759	136460	213670	358770	193210	107410	2889300	2881200	5012900	4922900
O75182	28857000		33880	626310	1604000	830150	760610	267800		485110	767370	2834600	2729200	1510000	1674000	5534700	5212700
O75190	1792200000	51841000	62225000	112080000	126000000	78273000	86661000	2093400	1176000	30285000	42013000	13556000	20256000	185080000	90260000	330920000	251030000
O75191	22897000	201870	534690	3262000	2507300	3140700	1985100	19005	240620					1658500	747350	199010	63970
O75192	14713000		361870			133290	1728700		7115900					578200	470090		757770
O75204	2542200								1094500					525730
O75208	829560000	18289000	21388000	43481000	35873000	43706000	56393000	30735000	13351000	22714000	21655000	10552000	36084000	45459000	60870000	118740000	98679000
O75223	1961200000	39384000	56514000	28997000	19704000	220920000	235600000	61207000	59724000	4116100	8913600	9967800	7473700	71799000	93398000	91299000	62183000
O75251	669480000	18152000	13411000	29863000	21588000	9576400	24581000	8179700	3097700	27474000	23585000	29429000	18722000	35490000	28840000	41915000	83149000
O75264	567200000	99298000	77551000	11540000	18963000	132780000	104060000	1964300
O75298	97629000	2397100	1177600	4192500	4703500	6540500	9279600	13763000	18855000	3218500	1917600	2980600	4089300	3148300	3645000	2231800	456300
O75306	2249000000	73895000	87064000	102290000	78763000	69730000	125470000	49802000	55836000	67809000	78714000	108730000	104030000	124940000	152940000	235740000	207830000
O75309	60846000	3222600	9135200	10125000	14143000	5404500	5101400
O75312	192480000	1912300	1540700	3393000	1519900	9156300	12002000	5160400	3764200	1067300	1447500	2014300	1370700	24515000	32811000	29867000	23081000
O75317	3136300												211060			742630	458940
O75319	6259500					398340	718850			89218		791470		287860	313840	2059100	628110
O75323	2698600000	50319000	74988000	96295000	79250000	113490000	155300000	37524000	29515000	98244000	82531000	175700000	115080000	130090000	145140000	267570000	170320000
O75326	272270000					89220	71218			5223100	5996800	35562000	30086000	33940000	46164000	49926000	46481000
O75330	64209000									1339700	2168900			8333800	7072900	23497000	19851000
O75339	79279000	162820	124620	293280	231730	482860	2275200	15509000	10298000	2169700	2274900	15046000	8763200	1758500	2966600	7915900	5575900
O75340	7360500000	83313000	69680000	247530000	164660000	431050000	590270000	94384000	84677000	150180000	276790000	324750000	312200000	444710000	432100000	552580000	471040000
O75344	212860000									767650	3599300	2863400		26792000	35836000	46699000	55242000
O75347	14656000000	136540000	252250000	638850000	224110000	773900000	1035300000	521700000	309870000	79753000	84604000	323050000	142370000	1072400000	946590000	1231000000	806080000
O75348	3065700000	7934000	13390000	40439000	67037000	60744000	92636000	29975000	33685000	40043000	72745000	71074000	88024000	147120000	118750000	261900000	253070000
O75351	669130000	6583300	7536700	29590000	28109000	33501000	65334000	37242000	33593000	5525600	4761300	31913000	15063000	38828000	52974000	64125000	50925000
O75352	2337200000	54068000	60701000	3427100		111030000	127500000	83015000	62078000	9741200	20805000	119690000	8531100	95466000	103470000	492940000	340260000
O75354	32940000		508100				95873			587590	1460200	2624500	939830	3380500	2711000	12134000	8498500
O75355	10733000					617940	2106400	1752700	2297200	108960		284070	291020		103400
O75356	25461000					1388300	2129600	681580	1016500	572520	406370	2374800	1497400	1000700	4487600	6246100	810240
O75362	3530900	22506	39974	17539			17088							310920	245190	1807600	1057400
O75363	501560													248510	253060
O75365	2974700			528860				715250
O75367	6756400000	387940000	593790000	312000000	264840000	273750000	523750000	174570000	165030000	94614000	241390000	636180000	553480000	131210000	142620000	286080000	201150000
O75368	15897000000	87162000	99105000	718840000	584580000	670050000	811480000	764180000	1028400000	86569000	118970000	396320000	393880000	535400000	738430000	667580000	653170000
O75369	3661000000	49287000	42849000	137290000	127250000	210250000	310750000	155360000	121960000	69085000	87979000	174500000	130280000	242470000	275510000	325170000	284130000
O75376	95779000	217390	216590	663260	695480	362200	715630	472140	522790	278390	194630	759020	628560	1157100	962800	78398000	1786100
O75379	289530000	2128400		4536100	1569600	1851800	7743800			14307000	15695000	9183100	7876500	33040000	27593000	64341000	52318000
O75380	3874500000	10485000	57030000	124650000	71564000	165980000	277000000	171740000	97552000	28804000	38296000	108310000	43546000	256030000	255760000	348420000	406030000
O75381	866230000	11331000	16928000	16160000	11949000	17478000	38664000	25966000	23591000	28572000	43410000	21644000	20558000	75397000	94428000	177040000	144860000
O75382	347680000		11631000	92310000	29135000	320130	72144000	69840000	34890000	266480	4164400	1006500	659270	1306100	1336100	3609300	5482900
O75385	854130												104420	83043	41733	148950	138780
O75386	9356200		764250	489460	1469900		35073	2553200	897290				124250	253390
O75387	4996000			321820			1823500				285250					294220	287770
O75390	10843000000	223980000	242620000	354160000	302790000	286700000	554480000	268330000	242480000	308840000	324800000	675820000	453570000	670200000	864080000	1509000000	1349300000
O75391	290810000	2992700	3905800	8925000	3194400	28198000	10980000	7918600	11788000			1322800	1606500	25692000	14513000	31456000	20096000
O75394	59352000			10225000	6302100	3580200	5866200					4092900	3356000			4789400	5426100
O75396	7887500000	228830000	286350000	120000000	144210000	339860000	484890000	161070000	146000000	255990000	251340000	413380000	272800000	402510000	483100000	672790000	565900000
O75400	487980000	4168600	6033600	13481000	6602300	18919000	29435000	5612600	3145900	16087000	18053000	16454000	14472000	38649000	49364000	67092000	64059000
O75410	309560000	3437000	2656100	16289000	7131400	11169000	8600700	14175000	6340300	4500800	8908400	11284000	7836900	22219000	25674000	58494000	39630000
O75414	67003000	1514900	183840	1209300	1295800	960710	3537800	1132300		3454500	6386500	7620100	6615000	4874300	1612800	14609000	6496100
O75419	11362000													1903600	2778700	3458400	3142300
O75420	38715000	5101200	265400	2450800	2086600	481300	821430	3681000		457160	795270	2528100	2401800	825130	1844800	4397700	3858200
O75425	1816300															313970	1502300
O75426	14230000	1997000	4568900	1569200										406020	742570	1411400	3085300
O75427	221240000	4167200	2614200	1372200	892100	5882600	8339100	1620300	2243600	2881700	5323800	3531200	2172900	17064000	16333000	61005000	55432000
O75431	2829000000	1631100	18671000	35712000	5850100	186150000	237010000	45190000	33966000	21747000	39490000	61320000	41550000	166260000	203560000	418730000	379950000
O75436	1998700000	25410000	19178000	75653000	69777000	107220000	159510000	86926000	70925000	15675000	16459000	64503000	58526000	148810000	174610000	277130000	241860000
O75438	4899500000	192620000	200260000	320570000	350250000	254130000	320570000	107430000	222470000	104050000	168770000	238290000	301220000	147760000	156250000	370390000	281920000
O75439	1062200000	10423000	10747000	11714000	18884000	31382000	47574000	12189000	17076000	22948000	29815000	47223000	50375000	87267000	91132000	173750000	151470000
O75446	126550000					4319100	11737000					3511500	1241800	13140000	18918000	39483000	31289000
O75448	23104000	83211	66246	323250	329910	1009900	977760	156690	287230	246130	351140	783250	174170	3248300	1978100	4388600	4202600
O75449	84727000		326690	247130		809180	1708300	1047100	753890	464550	1128300	91030	258240	8995000	11279000	21412000	14216000
O75459	188820000									2185800				73715000	51985000	11734000	36905000
O75460	14702000	3834000	614860	25689		2200500	2140500				215520				23493		25417
O75462	2451700					408710		683240				353790	420380	237370	160460
O75475	2526900000	52993000	40109000	134490000	55424000	54965000	89306000	61073000	46883000	88104000	111850000	86969000	75983000	160430000	162760000	386170000	280980000
O75477	1150000000	19853000	20312000	41243000	13876000	77258000	81759000	16701000	15651000	28248000	36679000	62193000	66896000	90658000	79368000	150220000	101120000
O75486	2127700													535570	642880
O75487	361830000	15563000	7996000	21166000	22957000	12970000	24497000	11611000	10978000	5294700	6673100	4120700	6480000	22513000	18069000	59878000	55472000
O75489	3819100000	144510000	125950000	196250000	132640000	148900000	182380000	97850000	70053000	154880000	196480000	191920000	174890000	129550000	162670000	429650000	381710000
O75494	1733900000	17194000	17373000	49118000	41546000	87073000	141670000	7696400	8249200	48412000	54843000	46991000	48629000	110690000	141320000	234180000	199220000
O75496	73995000					1315900		2713200						14759000	9354900	21444000	23611000
O75503	192990000	6666100	5548500	2694700	1347800	19305000	25452000	4339400	1543700	1788100	2452000	16325000	6481000	5028000	7910200	9019700	5193300
O75506	4668300000	146350000	132140000	479160000	433360000	140830000	377690000	49210000	65728000	64759000	46959000	91309000	123110000	226040000	210690000	307790000	373190000
O75508	964920000						3340200			40551000	61288000	127810000	50743000	118020000	127050000	177980000	140610000
O75521	4288600000	47335000	36194000	43890000	46002000	301400000	422040000	97895000	98524000	22218000	28640000	115660000	108590000	272790000	346130000	553610000	510010000
O75525	1471000000	12440000	18393000	15730000	22329000	36524000	35759000	15802000	10906000	41823000	19042000	19705000	5792800	158120000	224040000	392630000	269190000
O75526	1366300000					477460	965650	137930		43062000	39735000	2803100	949970	196820000	196660000	329060000	264330000
O75528	67212000					405530	37834000			268480				1752300	1209700	10753000	10012000
O75529	8060300			123870		358340	312060		141120		320030	729710	493300	246030	572450	2166300	1200300
O75530	81627000	74952	659490	330570		734810	719810	179520		586220	2456400	896940	1249000	9312400	10060000	26989000	21719000
O75531	39714000000	444380000	484000000	901950000	1500500000	1004700000	2205600000	1224600000	1261800000	1077400000	559690000	1432600000	1330100000	1254800000	1466400000	2714000000	2787000000
O75533	2066000000	34583000	47906000	77463000	50945000	78759000	115160000	41860000	26858000	50036000	63124000	80444000	68219000	165500000	186270000	333260000	257390000
O75534	771290000	5481300	3577300	11491000	11391000	38318000	44095000	22780000	23750000	5868600	5335100	11169000	5074600	87093000	92326000	147640000	102390000
O75541	237420															124150	113270
O75554	39917000		496110			1776200	3122700				745050	1748600	1324700	4985100	6364700	6949500	4801100
O75556	350120000	4365500	5734600	1430000	4015100	27005000	64747000	11558000	19482000
O75558	16867000			402440	618430	207040	228420	397180	565590		295260	4710400	5759400	527290	1248900	172370
O75563	4965000			994530		520070	1367200	349130					399390
O75569	2993100000	9484600	19479000	56539000	39469000	146840000	209760000	129040000	85333000	49463000	38963000	38292000	26843000	264640000	308890000	476890000	363210000
O75570	7074200	129810				159250	356280				314670		746510	795910	1838100	1268600	1073800
O75575	32906000						3299100								3120600	3894000	1747100
O75578	902580			113880	88634						64869
O75582	42063000	801900	807320	4813200	3105500	2177100	2624200	2229100	2117600	228660		1603500	2149200	3719100	3664900	2493300	2640800
O75586	35680000			678310	1376600	2937200	1928900			95583	132010	1637500	1197400	2011500	2835500	9367600	8574500
O75592	112540000	383280	14318000	1620700	1069600	2410400	3155800	998460	975540	1788500	1201600	4055700	3756000	9867700	12766000	24170000	19815000
O75594	255100								255100
O75600	21271000		320060			509830	589620			407650	2188400	3300100	2941400	2427500	2495600	3835300	1972600
O75602	889430000	13108000	19434000	71431000	32834000	24461000	28123000		1108500	25873000	32580000	8639800		74019000	84498000	164210000	130550000
O75604	9609500	165790	166060	209290	174300									834160	432420	458790	236490
O75607	588940000	1831500	1514100		4875400	8959500	4490100	11387000	4428400	7022300	19462000	8082300	10689000	70556000	53140000	148440000	135850000
O75608	2113800000	7908300	1304100	14659000	8051000	51421000	73186000	29734000	22727000	12261000	29211000	26817000	24257000	230880000	332680000	393720000	367400000
O75610	3372300					191940		1485800	1446800
O75616	16872000		206480		160020	496370	338850			236200		2127600	2172000	456470	671640	4231200	3527700
O75628	42183000			6777300	5113400	3603500	7789800	4098400		125840	81835	908740	859350	723450	842330	964760	1206100
O75629	3559700000	69578000	59777000	106760000	88796000	130630000	209890000	6474000	21592000	8165000	8425500	17731000	14573000	84230000	2046200	25878000	12250000
O75635	236110000	20001000	24288000	10268000	25744000	353800	314690	27015000	58722000	9264100	14557000	17427000	23496000	1018700	703130	1037600	757940
O75636	17621000			6243400	235000	1574000	2208500	747310		199460		1758500	1040300		1232900
O75643	1916000000	26708000	34195000	48778000	48251000	59912000	87608000	26997000	30487000	28226000	33523000	68691000	68782000	139430000	165280000	323900000	307470000
O75648	15422000	647030		143390	270400	2305200	2790900					246160	446090	1324800	1056600	1346100	642610
O75663	955640000	2343900	5739500	34773000	13404000	41510000	90920000	43255000	22753000	7507900	15871000	23181000	5439000	111270000	136260000	162240000	98277000
O75665	27601000	401920	694390	1615600	1398300	847690	2376300			193770	510190	1265100	838000	3265100	3396200	4519400	3917400
O75674	150820000	709290	5050900	6829900	10060000	11344000	17410000	10842000	7132400					6956300	7070800	7271200	4794000
O75676	6258600	186220		625530		735950	1147100	374250	465310			162320	394420		452890
O75683	13553000			2074800		1323100	2273000				341430	1026200		613700		625580	1280600
O75688	349100000	2761700	3374100	11771000	8221900	17572000	38534000	8585200	8220400	825830	795990	3332400	4713500	40070000	45122000	40013000	37979000
O75689	8960300		374380	455430	864930	1189400	1297900	209890				1145400	826250	79824			370700
O75691	17903000	411170	140840	432570	413750	176070	397340	207060	200690	97725	304790	1004100	439820	947720	1150500	5325500	3110900
O75694	1140200000	17355000	15723000	19003000	17002000	43321000	73964000	24472000	16894000	24218000	29813000	47987000	41304000	73840000	84473000	212560000	184100000
O75695	422760000	8360700	8278000	20097000	13158000	24470000	38409000	10687000	8580200	11804000	27184000	16103000	11696000	38409000	20934000	48380000	35545000
O75711	9851500													1244300		2074100
O75716	62037000	246570	261060		266370	9110900	4782400	1927400	862440			1405400		9946100	14949000	8718100	7223400
O75717	61077000					14930	7976300				229800			6695500	6250700	11970000	11547000
O75718	403550000	4025200	2837200	4856200	6012100	13957000	17154000	7086700	7443800	8755300	3853900	23292000	19979000	39384000	43682000	58921000	64825000
O75746	1864300000	27624000	32846000	60823000	65417000	98887000	152690000	37206000	37456000	42130000	63446000	110670000	85889000	118420000	125140000	196320000	160330000
O75747	1607700		73314			291790	429490		269700
O75751	193590000	2137000	4915300	14888000	17735000	15245000	21037000	23332000	13483000	1832700		8531900	9377400	3499700	1957300	4362300	3245300
O75752	1228200															524780	254960
O75764	10854000			1639300	233200	73188	1060200					309180	295520	314950	553780	2522900	2798700
O75781	1060000000	27028000	35525000	108620000	64960000	45489000	66987000	57461000	46754000	32773000	43063000	63064000	42404000	38833000	56725000	61894000	39961000
O75787	199070000	1184100	1094400	1758600	1729200	3772200	10468000		606470	6313400	2341100	9263000	12732000	17731000	16337000	19653000	12125000
O75792	120050000	2472400	597300	7180800	5420100	9058900	11831000	3307100	4208300	800330	582290	3689600	2352000	9299900	10587000	13997000	10310000
O75794	27321000					289400	191950	901180	1081300			227640	393640	1479700	2884600	10050000	7615100
O75800	371030000	2034200	1626800	16942000	9292800	1134500	1758100			865390	1099500			57841000	60224000	97160000	56251000
O75815	2363500											138590	85884		81221	605310	465060
O75817	28465000					8770400	4260300							1086400		996200
O75818	59511000	256050				576040	1350700			2087900	963980	2026000	1334300	4113900	6421700	15331000	14028000
O75820	1355700	81934		245040		96002	202030					69841		37377
O75821	2091100000	27082000	32044000	72033000	66403000	78651000	111610000	50752000	41796000	51715000	56580000	50538000	51659000	135930000	178570000	323490000	242600000
O75822	3760400000	28478000	26709000	26183000	26139000	501590000	1093800000	4173600	2154200	31196000	40385000	32371000	28424000	522170000	785360000	202740000	174500000
O75828	1399800000	12168000	14845000	82038000	73456000	109300000	186870000	74638000	53399000	1341900	7861400	93658000	61102000	84864000	84927000	108650000	90815000
O75832	2221900000		16948000	42734000	39139000	95929000	135890000	54698000	42943000	7721900	15512000	100390000	45880000	262240000	261590000	426390000	248970000
O75843	158490000	1851300	2075600	670360	822030	4171600	8558800	6181300	3654800	541840		1761100	1965800	3255100	101310000	4527200	4279800
O75844	1631600000	23911000	30652000	37317000	38451000	53346000	72773000	36490000	27806000	24062000	13872000	76000000	63437000	113430000	135780000	156860000	143230000
O75864	49898000			6565400		179110	2485100		6929500					115660	554710	129500	336750
O75871	141730
O75874	15497000000	126580000	189850000	262920000	142360000	924460000	1305700000	525450000	432730000	209350000	266800000	230140000	159440000	1108700000	1440400000	1422000000	1370300000
O75879	19017000		372650	122400	455480	2103200	986990	1063200	192830	470530	236740	924990		803540	1759900	2523100	1882200
O75880	599590000	5599700	865840	28145000	23463000	21694000	49818000	14122000	6041900	18092000	17313000	63493000	47566000	35669000	41415000	83438000	58543000
O75881	39406000	2845000	4614000	1853500	2190600	3360900	6795400			303100	591390	1143300	496030	429480	446310	502180
O75882	89585000	998980	1395300	546220		3488700	8307100	3972000	2493100		53689	1577300	436430	3812500	33889000	5343300	4176100
O75884	1327900000	25720000	17605000	32903000	15423000	85701000	126410000	35807000	62734000	2545100	1709600	25416000	12323000	68056000	100670000	92244000	77415000
O75886	387720000	4400500	5333300	6885600	12713000	13795000	25324000	10662000	7959700	7386000	18294000	4624400	5294900	35124000	47798000	58912000	52806000
O75888	142560000		2841400	14545000	17560000	11398000	15935000	8146000				8757800	5552400	2195800	2167100
O75891	1004600000	29078000	29716000	59167000	38474000	48395000	62516000	4052300	2128400	6493800	12112000	4079900	3809000	65122000	72953000	112900000	104200000
O75896	99075000			1681700	3794600	7515300	15234000			2577200	5284400	1571900	2469300	5674900	10923000	12249000	11989000
O75900	517590000	2263900	4640200	31795000	32199000	12089000	17909000	27727000	17067000	7801600	14907000	128250000	109760000	20076000	26439000	23043000	14779000
O75907	222380000	492860	1964100			2919400	1954000	4574800	907520	4169200	3654800	8086400	4559200	17830000	18831000	64051000	49565000
O75909	197460000	1057300	1014300	5196300	4792300	3865500	5121600	2482100	2185500	4281100	4830100	5971900	8053500	22005000	23189000	42727000	42138000
O75911	32023000	608810	2434600	4111000	3702000	3001400	5986100	194750	992880			1994000	979950		372570
O75914	46737000	899650	922150	1681600	226670	3637100	6080400	6528900	10896000	48845	36876	292860	306380	4538500	1034900	998430	654130
O75915	28267000000	1414100000	347710000	1403000000	2187300000	720780000	1885300000	923720000	1032500000	766820000	613180000	3133800000	2138900000	1271700000	1347400000	2163500000	2115600000
O75923	208540000	4279100	3081200	8924200	6905900	9216200	12147000	25466000	21025000	2752100	3418200	19806000	17434000	4122100	4089000	17386000	13241000
O75925	15967000	83953		288760		350870	526550	390720			73811	173330		2010700	1648400	4542200	3163700
O75928	73259000					544750	696760	533360	757310	1437500	1795400	544110		10507000	9528100	23723000	15408000
O75934	1766300000	28231000	27904000	67622000	65986000	73114000	125920000	31333000	17824000	45157000	42363000	82680000	44850000	115550000	93492000	246190000	293730000
O75935	1801300000	15061000	24557000	65674000	68068000	50147000	90078000	75256000	61387000	16479000	12624000	36431000	31616000	116890000	132270000	168170000	207890000
O75936	20717000	1214100	1352500	3069300	915850	1109200	2952700	4024200	1275400	84142					265490
O75937	858620000	11332000	6226200	48412000	38190000	58175000	74036000	31990000	39897000	6009900	1208300	32618000	20594000	59933000	65093000	112580000	76164000
O75940	319300000	5897500	4353100	10460000	6261300	4993700	4470900	2985300	3199500	11656000	5377100	12218000	8958300	18745000	28463000	57322000	42152000
O75943	45079000					261550	373320		118560	351320	880620	53220	51021	8121100	7778400	13307000	9311100
O75947	13346000000	311510000	375330000	484500000	290810000	800880000	1053100000	301900000	260940000	331270000	346270000	762050000	628920000	476780000	743240000	1144300000	924540000
O75951	503790000	1155200				2371500	4227000							54088000	94398000	75709000	40637000
O75952	676540000	4625200	2421500	320240	683150	9630100	6603900	5135100	206340	9083500	10181000	17532000	16379000	98895000	100220000	153080000	158640000
O75953	68722000					183750	1386600	28031000	22188000		240320			4039400	2568600	3621100	3433000
O75954	352530000	17507000	21149000	19053000	29152000	14505000	36156000	7941300	6700500	6142100	5298500	23231000	22448000	9143900	7970600	18852000	16212000
O75955	1589500000	29960000	45701000	136060000	95019000	95061000	136540000	71738000	60391000	28945000	38754000	120600000	89873000	61602000	68713000	80700000	60837000
O75962	48494000	353040	422040	676800	1138600	1793400	2686100	1142300	926630	640280	1287200	2249700	1721000	4867200	5162700	10419000	7765100
O75964	12826000000	279820000	270500000	800580000	326930000	511920000	880460000	132710000	277950000	450810000	793920000	702120000	343790000	693020000	748220000	1117300000	884160000
O75969	965320000	19204000	23526000	1127700	2185700	28721000	60316000	12116000	11570000	10216000	12477000	3366500		152410000	150280000	163710000	136140000
O75970	31134000	670650	680900	1757300	1523800	3577500	5058100	1205900	596020	234810	224430			927320	1390600	2197200	1275600
O75971	4974700				2395000			881350								1698400
O75976	180270000	2307200	1803700	624200	832020	6686600	8825100	1208300	462280	3272400	5873600	4833600	2808100	22467000	24355000	35186000	27303000
O75995	5209700			951140	422510							1471200	1705700
O76003	3526000000	67311000	3391100	23151000	32733000	31423000	84747000	56396000	56462000	17227000	130590000	8072800	6618500	534040000	378620000	504970000	434730000
O76021	176450000	2680000	9130500	13072000	10503000	4010100	9180500	2043800	1821600	2738500	4688800	31332000	20831000	2538000	3877600	5788000	4516200
O76024	1719400000	37647000	37346000	48482000	47218000	62582000	76242000	54595000	33396000	56179000	76502000	88521000	91455000	145120000	143210000	241310000	178880000
O76027	54629000	2436300	2497600	5648600	2612300	4780700	5836500	9781300	3895100	458320	773880	759990			77494
O76031	160020000	307370	3201200	3062900	2278900	7588400	9893600	1696700	1182400	4699100	8516200	12733000	9963600	10255000	12078000	28911000	23579000
O76038	88731000	206530		41917000	36061000	236850	418530					894800	1309300	3270500	2896900		456900
O76039	403660									33831				298790	11291	8754.8	8651.6
O76041	24401000			1717400	1274400	624240	1079400	10483000	7759500			143880		28998		73471	177010
O76054	875700000	12811000	13878000	2207000		92616000	173620000	96013000	94038000							1209300	1396400
O76061	98674000			1644000	1860600	2987500	10428000					4092200	5008600	2419800	8254300
O76062	918240000	10899000		11007000	10236000	17704000	39454000	8062700	10366000	21383000	25108000	38899000	42650000	114360000	123320000	130050000	186640000
O76070	4210900000	52072000	83817000	318610000	369300000	213280000	376340000	642110000	356980000	10033000	7957100	93708000	94681000	77168000	68743000	47789000	54504000
O76071	405340000	7871200	6834800	1235800	1325900	26608000	25242000	9036800	9007700	438300	1952300	6467700	3311100	43065000	52335000	59607000	53587000
O76074	259660000	4938500	4023500	45459000	27740000	23246000	37790000	15686000	13811000		440580	6052400	3487000	2648700	3647700	3686000	2448200
O76076	3645300000	689340	1954300			58003000	91675000	59293000	31619000		372420	209720000	10576000	631260000	592110000	598040000	397540000
O76080	2887000									105390		260220	302780	1347800	870810
O76082	5507700					862440	3136300
Q13068	930470000									6466500	10061000			82903000	148610000	203070000	202370000
O76094	549490000	11437000	10546000	16702000	9772900	23002000	35412000	15820000	22428000	7507100	6420100	16262000	10368000	34788000	49865000	64266000	71301000
O76095	53210000	1770400	1458300			4147300	4843300					2082500	1694500	3035700	3156000	4823600	3623200
O77932	42458000								2025200			2076800		4885500	2638500	6180200	13450000
O94759	111570											23966				87607
O94760	12507000000	343830000	312120000	911520000	1034100000	692280000	1108100000	331030000	284080000	119660000	178600000	306750000	289640000	673620000	803730000	885010000	982230000
O94761	17106000			5152400				3391300			375250				535540	180050	174900
O94762	8192500	370080	266530	87121	39137	264520	246670				68135	159970		723830	653580	2762300	1522300
O94763	251160000	430630	463240	3128900	837800	10724000	14189000	2312400	2326900	3039200	2188800	4815500	1116900	31671000	35972000	64685000	39610000
O94766	363720000	3245500	4131400	3766100	658440	18206000	28382000	4581200	3334200	6323700	11828000	21006000	18661000	27855000	31374000	59851000	27748000
O94769	15124000	237660	871680	1625500	1041900	855140	2330000			201620		1622900	1876500	325300
O94772	222500000					18439000	26793000			5514700	6409200	18520000	42277000	6637000	10724000	33938000	19971000
O94776	214810000	3868600	4186200	7789100	4870300	5399400	11912000	7476500	5054700	5975200	6099900	16663000	8398800	14341000	11720000	31756000	26715000
O94788	1200000000	7630300	4711300	85797000	82489000	56435000	67181000	140760000	125110000	18681000	8967500	24766000	8387900	73362000	51092000	63864000	67699000
O94804	324360000		226720	1397300	1047600	953030	2855300	1453700	1623800	3585900	5531100	24265000	19618000	42898000	43258000	72217000	49226000
O94806	6481300	141260			68618	862800	443520					53496	274500	1163200	2109100	169860	129820
O94808	1269500			115420	103630			262940	357600					52732		113730	189910
O94811	566570000			47678000	28552000	27586000	32048000	29246000	244420000		800200	1021500		11716000	4592700	20884000	15931000
O94812	490430			188370	83801	61505	96767							14694	16055		29242
O94813	19697000	144650	553560	1412000	1542800	2232700	2002200	1141700	788870						984610
O94817	563710000		5397500			15182000	51914000	37898000	11453000		1009000	805210	4270700	18292000	26231000	135520000	91866000
O94819	267780000	4223700	2493700	18658000	9733300	14354000	15929000	21883000	15280000	2297200	3397400	28627000	18464000	16738000	22050000	23397000	18339000
O94822	38757000	292900	111000	203710	242110	1434900	2773400	1297000	482490	52726	61828	299020	436630	4933800	4894300	8379400	5587900
O94826	2357700000	44575000	47820000	68120000	36180000	105130000	187990000	49358000	44961000	50208000	60484000	119190000	78209000	129260000	132040000	279960000	256090000
O94827	10470000	29218	223330	752160	157140	202620	155710	686330	372660	86842		7305800	175610	152850	154570
O94829	44277000	397400	210180			1188600	2248100	1259700		139770	215000	87534		3630400	5681000	7148800	4937000
O94830	124060000	1058400	824270	6072500	4517600	6309700	9417200	4034800	3751500	743580	2428100	1484100	1520900	13909000	13502000	20749000	19601000
O94832	634780000	25153000	24922000	32381000	25769000	40647000	58427000	16461000	15560000	16292000	23258000	64512000	47974000	12617000	13590000	12415000	11304000
O94842	67045000		894060	283280	393070	3039400	4259700	1310100		1411400	4131200			4922200	7962400	17998000	8364800
O94851	84598000	1045700	340260	125220	256110	1639800	1995300	1250300	1436900	3163900	2443000	2876300	2152200	8740300	9329400	16371000	20336000
O94855	484190000	14694000	17111000	3307700	3705100	54623000	68897000	35154000	28612000	2440500	3405900	4927800	3868600	21294000	20678000	32752000	28984000
O94856	115830000	4129700	5816900	10966000	16611000	10581000	16477000	7395400	6306400	151350	236550	2156400	1465800	231340	317030	922820	993900
O94864	4828800			574490	1354200					196010		213880	187040	403720		612060
O94868	30888000			405430	802670	904340	468340	845950	247330	325860	206040	2274200	1809400	4535200	4263000	6073600	4920000
O94874	1542700000	13413000	23441000	25997000	34489000	107020000	143300000	44446000	32322000	18596000	17810000	32394000	21024000	91174000	126190000	166240000	123230000
O94875	1029500000	28152000	28981000	60343000	60835000	71381000	123730000	50968000	41473000	23369000	26945000	47703000	40148000	30657000	32389000	38009000	32813000
O94876	72961000	271330		68734		358330	286370		89137	3012800	2218900	1703500	2823500	10120000	12363000	16245000	11951000
O94880	39990000	1896900	362560	1496500	2105000	1818400	2548700	2511100	2495500	815760	1604900	3360500	2390700	3891100	2277500	3107700	5275700
O94885	9278500		111310		96771	408910	830850	1286300	490750	1462800		77447		763860	716840	841880	543140
O94886	557680000	8556300	10207000	65986000	5015600	12746000	12524000	148290000	357240	146990	3270900	2555500	1730200	61031000	72319000	1632000	1191500
O94887	34974000	910810	297590	420100	1100500	1378400	4434400	1100400	500920	752750	1249900	1810300	1107300	3713700	2657600	4707600	3690500
O94888	307660000	1911700	4391300	15195000	8265700	17630000	29998000	8452400	5505700	4311200	3999400	6818700	8796900	24276000	28040000	33600000	23544000
O94889	17839000										1747600			2858100	2515800	4947900	3853700
O94898	5945700			1408000		106290	1222600		563070		92756	455910	280290	111890	237770	288010	544310
O94901	1178000000	17865000	35707000	81095000	63065000	34553000	58485000	32801000	27296000	26161000	47580000	124510000	97438000	72345000	73052000	122950000	114000000
O94903	850120000	7466600	10654000	52197000	46622000	81635000	117130000	23434000	24570000	3406200	1844400	19490000	9585100	39032000	43291000	70566000	65576000
O94905	7957200000	201290000	221420000	416020000	249760000	423730000	708470000	373440000	313510000	130770000	179990000	373880000	252840000	385390000	265570000	477580000	411320000
O94906	730870000	12884000	14903000	24894000	20046000	25659000	34582000	9256500	7623400	19526000	14971000	42317000	36548000	69919000	83470000	129210000	104490000
O94910	1491500	47490				294330	413730	65305	65238		124430					66442
O94911	764630000	8358700	13814000	55622000	42632000	13804000	19088000	9596500	5195000	22288000	25759000	104490000	88051000	49449000	55205000	76680000	67105000
O94913	16241000	305990	65858	312620	402750	464720	1197800	89915		287740	658000	638070		1472200	2045900	4151800	2696400
O94915	28249000	46298	239840	245220	422420	600690	815630	862460	685370	268410	395200	3427200	3389300	2273400	2393700	5474100	4154500
O94916	12204000		179300	1299300	1576800			672010	374510	227310		1875700	79475	353740	222330	1044500	1666300
O94919	900280000	15078000	7001600	34615000	34119000	36876000	66623000	59134000	54488000	21165000	21895000	64249000	52769000	38933000	48944000	74603000	54174000
O94923	32697000	157910	395560		93485	3458000	4600800	226800		669670	376670	323500	645380	2182800	1822000	5474700	4520500
O94925	470390000	4931600	5627500	23765000	33188000	18952000	30120000	11817000	7323500	3988100	13025000	52027000	37138000	25776000	33570000	47682000	38911000
O94927	29367000	2009800	863260		527380	783500	861450			1628500	1689800	2751000	128350	2044700	1802800	6060400	4990900
O94929	41205000	898090	243360	1261800	333420	925200	588660	3351700	2148600	58259				1505000	10024000
O94952	386150000	9268600	10807000	1100200	2919200	17227000	26387000	5152500	9218600	6313600	6621500	8356400	7695400	18822000	12569000	48122000	55788000
O94953	3113500		84282											128290	254630	1601200	687000
O94955	5247700	104300			463040					151770	148110	882470	478970	608220	372320	828010	249830
O94956	15269000					307490	678570			408050	660910	4723600	4464300		468960	1308400	805260
O94964	14860000			69928		63619	10238			346550	485500	820330	1165100	792920	808930	3346700	2401300
O94966	37061000	723820	1155800	1293500	1824200	1892400	2598300	340620	303350	566900	1134900	192860	651390	3175700	3918100	7550200	5418200
O94967	122710000	166800	674030	2961600	2276000	1462100	3984000	2105200	2575500	1206700	688330	1331200	575530	13157000	15200000	33786000	25087000
O94972	103870000					3262900	2721800	27070000	4779500	1355800	169040		81329	4268900	8794300	22212000	15808000
O94973	1099900000	35846000	36262000	33443000	31547000	42331000	61327000	39104000	28519000	20838000	23866000	42437000	51738000	57163000	55096000	122440000	96591000
O94979	2032500000	69067000	52043000	52920000	46581000	144830000	231990000	86402000	59831000	26486000	19375000	49610000	25895000	123240000	148150000	217510000	182280000
O94985	33999000	687030	203930	4487700	3600700	5032300	7398900	2288800	1766500						181900	457220	162770
O94986	578270	8886.2								61225	58483		99982	53058	26239	155390	38768
O94988	6451800			114120	405150	189110	217330			37987	35735			652360	1014900	1400900	1591100
O94989	308640											154740	153900
O94991	50454000			521780	164250	950710	593760					85567	115450
O94992	211690000	3455800		14010000	12426000	20508000	25579000	6917100	5684600	1039000	6878300	7364500	2437400	13331000	14297000	29029000	13576000
O94993	49153000									561600	357960			8509700	6629000	12387000	14889000
O95049	43539000	1824600	3071800	4622500	4619800	13972000	4246300	429330	603760		35829			79445	81596	347920	197380
O95050	318730000					22635000	50201000							34368000	52699000
O95057	967360							967360
O95059	26854000			1095100			709470	853350				3100600	1933800		1110700	4627400	4227000
O95067	63980000													3168400	6399300	11188000	10733000
O95070	264420000	11712000	20275000		1465500	8242900	17585000	18076000	4902000	15011000	7831400	10317000	13560000	3065800	9537200	19257000	16584000
O95071	40994000	401790	285180	733110	754580	1490400	1415300	566510	369350	333210	506260	986090	1043600	3575700	4232500	8761200	9212600
O95072	101590000			1758400	1445500	2270500	20682000			464240	406280			7673600	4010300	22421000	19301000
O95081	130920000		720460	2543100		3120800	678010	3549700	2001600	767960	327370	762450	304000	10843000	14883000	40512000	13735000
O95084	91377000					71266	583240	3358200	751060	2192200	4048300	16900000	13395000	6747000	6729500	15285000	9987700
O95104	199730000	1708800	2857600	4678300	3915400	6415100	5256200	4243600	3417300	2443800	4527400	3954600	971130	11837000	16878000	41287000	33004000
O95136	23043000	6507400	6589300	280680		927940					586390	2900300	3616900	307650
O95139	1156000000	57949000	66839000	59070000	49404000	41485000	67901000	41280000	35747000	61094000	54634000	49554000	41359000	33360000	45436000	76304000	77089000
O95140	449120000	10873000	11154000	11110000	11686000	22913000	41418000	14578000	9872800	11461000	12356000	20035000	15982000	37704000	41364000	58247000	43891000
O95147	7491500						393420		145700	273350	427640			785840	1533100	950910	1821300
O95149	32914000	752460			2126600	846710	1251700			271940	588960	1702900	935920	996140	2620900	6345500	5586400
O95154	244730000	22277000	24023000	29543000	18230000	21753000	36864000
O95155	100000000	892220	307490	1794600	2645600	4181700	6595300	1475700	2644000	559890	760280	1470900	1233600	9156400	10085000	23206000	12989000
O95159	677080000	12493000	12079000	3040100	3471700	53896000	77451000	35351000	19134000	2649100	618010	9492800	12836000	55091000	60523000	118140000	78757000
O95163	332130000	487940	1519100	6513000	8352800	14079000	21831000	4666300	3720400	5150100	6480800	8312400	8673300	34953000	41468000	65446000	42724000
O95164	64779000	1218100	664710	510700	2008100	765040	520850		814960	1002600		1856700	2398200	8018400	6049300	8838800	14341000
O95166	2366500000	7438400		14611000			54741000			12423000	96501000	38724000		298830000	504590000	414780000	336610000
O95167	2822000000	44337000	64626000	119080000	114950000	78418000	255360000	110170000	64661000	69358000	125880000	273970000	154320000	144260000	158310000	185610000	201220000
O95168	3192400000	102930000	144020000	232360000	181620000	112690000	182590000	87776000	84481000	48095000	105810000	165250000	123390000	119780000	140220000	229340000	217800000
O95169	1658300000	63536000	50884000	104680000	98309000	61534000	119820000	42293000	25618000	56940000	54631000	69651000	58097000	89396000	85639000	115820000	103440000
O95178	203980000	12474000	12494000	37570000		1050100	17028000			11340000	4447400	1016400	5285400	7950400	9976000	16181000	27979000
O95180	785620					20944	28441		10180						671520
O95182	2862800000	103480000	76559000	240450000	265740000	104190000	118900000	63359000	61286000	78720000	102710000	238230000	36446000	118090000	127710000	230820000	174610000
O95183	186800000		5896900	8755200	5827400	9151100	9220300			5274400	6396100	14160000	3359800			36551000	35629000
O95185	2246900												32278	420770	801700	621160	123450
O95197	554230000		3200600	11442000	532160	14104000	31616000	8148800	7011600	24558000	30580000	16159000	2022700	34070000	36804000	92437000	65051000
O95198	286800																286800
O95199	23576000		697090	1402100	702740	2044200	3274900	2362700	3197900			2705600	949200	219840	947830	796090	344800
O95202	906320000	22012000	27761000	14414000	21825000	29658000	40170000	14839000	16168000	37544000	46642000	39732000	52933000	66776000	78918000	126100000	105190000
O95208	61721000	159790		1721300	2114700	4014000	3780000	4377600	3153300	1857100	4469400	1561300	1893800	3196700	1127300	7889600	7551100
O95210	88087000	1150500	2804800	3792700	2414800	2004000	5510400	13008000	9269800	2915400	2276000	2194400	2292700	2607300	3056800	11268000	6480900
O95214	129520000		6566600					7496300	6173600					17717000	30145000	21271000	11792000
O95218	298810000	8660700	5703500	6186600	7995300	11810000	16598000	7024000	8731000	1117300	728160	3942900	1585800	14747000	28853000	39735000	36184000
O95219	427410000	1979700	3487300	14237000	10760000	18164000	26362000	10220000	10438000	4844600	4553900	9035500	9447700	39524000	45469000	82751000	69923000
O95229	66892000			333090						1121900	1458100			9270400	7965900	28532000	14976000
O95232	938470000	6095700	5257900	19851000	21197000	43209000	45123000	13625000	8874800	13324000	19794000	28278000	11972000	109680000	85482000	203130000	143650000
O95235	13641000									268380				1051200	1567500	4356800	4132400
O95236	15764000	377910		2142500	392390	2127600	2632400	1323000	779710	232330	51471	2583400	535170
O95239	1673600											365380		105670	29846	519250	587680
O95243	2943600			105790		442490	1077500				80042	235500		115260	106260	371630
O95248	85089000	973210	1036200	2516100	3232100	3776200	5604300	3658000	2076800	1705400	2451600	3324400	3547700	6279500	7722000	10019000	7775000
O95249	973820000	13942000	20320000	9385500	7512300	64741000	75022000	11707000	4215300	15113000	25732000	5487400	8504400	82763000	78231000	157720000	123560000
O95251	204300000	2457400	1067400	2788500	1133200	5123600	7951200	2946800	3170400	1577000	3517500	2495600	2664200	15089000	18925000	56598000	46254000
O95258	53369000			485850	406380					1292100		349400	584930	8038300	10505000	12091000	9439500
O95260	324810000	4719900	2364400	3581200	5939900	3199000	9681100	7062200	3570800	5384000	8739000	6179300	6283500	34706000	40701000	73714000	52448000
O95263	55007000	1091700	2320500	102440		5074300	4857900	134330			1257500			1606600	2162500	2168000	1823800
O95271	34407000	5164100	5952400	29271		8302800	1005100		57918					1051600	992380	3240900	1683500
O95273	18914000				400860							1003200	517140	1605700	2379600	10544000	2406400
O95278	39679000	573290		4698600	451280	585730	1143300		2317300			572930	976920	1254900	1888500	5043300	4364000
O95292	3231500000	115540000	116770000	170160000	122030000	164670000	206390000	71821000	94883000	102000000	133090000	164330000	146300000	125050000	125280000	474730000	456780000
O95294	52609000		397050	2526000	2094400	72806	253850		131720	33511		6122600	5591800	2246900	735990	17214000	9596000
O95295	703290000	10683000	10269000	14021000	18204000	23659000	30937000	9882500	9067100	9767500	12080000	17968000	19171000	34264000	38024000	57521000	36400000
O95297	515380000	4672600	3606000	16740000		8703400	16291000	23382000	8679800	21055000	5462400	70040000	13056000	28312000	40386000	84043000	62042000
O95298	1009300000	5023000	59314000	81476000	61214000	70852000	73928000	17743000	8737900	18197000	17649000	66231000	35447000	73287000	86562000	52085000	48879000
O95299	1368200000	11901000	6106800	54234000	39824000	85458000	104000000	27515000	19903000	21412000	19519000	33521000	38072000	112300000	68123000	216210000	169200000
O95302	937440000	12006000	10013000	13735000	9991400	13829000	22930000	18221000	16592000	17806000	15179000	35278000	23622000	308360000	162060000	49770000	57509000
O95319	177180000	388120	1679800	9049000	6984600	10622000	18301000	13989000	12562000	2189800	2208900	15026000	5599100	10473000	10452000	12530000	11566000
O95336	3530700000	71852000	45107000	235850000	183850000	162700000	303650000	148670000	123530000	23278000	18299000	109380000	70325000	193600000	215360000	293590000	286550000
O95340	789640000	673200	1156700	4098100	2530900	19786000	39222000	3724300	4592400	18104000	16285000	2999200	1821400	108200000	117840000	163580000	140100000
O95342	5768300			62846		94923	193050	73491	99148			44358			39711
O95347	140020000	50841		412010	172870	346620	436390	123830	391080	2082500	2311800	2228900	1331200	17590000	20703000	46682000	34714000
O95352	441310000	6062200	3282700	6411800	6053400	27204000	39276000	13866000	15691000	1457500	945420	5491400	4727000	41098000	40521000	41982000	45319000
O95359	17822000	71908	287860	2006700	2627500	1781600	2457800	919330	627860	71405	11278	115910		401060	506930	1357800	2535800
O95361	111740000									284370	778580	2992200	3160200	24506000	23906000	29345000	18373000
O95363	37332000	774640		2878800	2872100	2370400	3796600	591250	193960	586410	660110	850260	497730	2861200	3073600	5587400	4025700
O95365	12543000	1221800	691610	898540	1188000	206140	1407700	258960	423330	127630		177030		563210	993610	922170	993270
O95372	1542200000	13386000	9615700	27077000	24637000	105470000	135920000	57200000	51220000		2021400	32906000	23690000	156480000	151960000	199750000	259380000
O95373	948080000	13618000	11852000	15196000	10500000	48770000	71894000	33722000	34673000	5295900	6372100	13237000	12578000	80771000	97791000	121800000	107450000
O95376	100840000	630680	332720	922820	970550	2212200	3274600	2484900	1210400	164700	466420	419140		21377000	15963000	15901000	15709000
O95379	348940000		31933000	24752000	19391000	23386000	45794000	6977600	10650000			12986000	9931700	5897300	8933000	13952000	6951600
O95382	123020000	632970	578140	686820	791030	112150000	1774600	411150	315380	56090	159790	555140	493350	291340	250210
O95390	9953500			1784100	1814500	777710	836810	175590				331330			119390
O95391	44660000			605090	417060		628880		145710		1788500	125500	270450	3415400	7492200	8518500	7118100
O95394	1106100000	3002300	7331600	5497200	2596500	15556000	25491000	21308000	20705000	7888400	10063000	9689200	6007200	148890000	155610000	243150000	220770000
O95396	152970000	2769800	3882300	5972600	7806500	14943000	22150000	7453900	9649000	380790	547720	665140	1018800	8599500	9821700	9376900	7037000
O95398	5889000			680790	27175	260970	351700	517450	320950			1689600		439690	506700		951000
O95399	9451600000	613380000	770880000	298390000	86615000	667830000	797030000	661270000	383810000	438560000	431560000	6010300	241220000	570480000	66199000	1345800000	984290000
O95400	697960000	3846300	7156300	11004000	21381000	32554000	47949000	10279000	4767800	20297000	23985000	20605000	9124600	54956000	66341000	96948000	120380000
O95402	3362300	717750										150150			157770	1404200	705680
O95405	2763100					226690	315000		61548					179140	819500	438970	668740
O95406	2943800000					31395000	48716000	49051000	14472000					136500000		490710000	387240000
O95407	3421300					223840						1953600	1034400
O95415	60469000					2824700	6813900	3550600								9152300	10135000
O95425	408380000	4850700	5059500	20043000	10841000	20876000	35131000	80006000	63162000	6250600	7083500	16130000	14641000	12416000	13051000	16335000	11771000
O95427	20093000	306760	824660	162870	413510	290490	641330			627650	1042400	944350	263600	4518400	2445900	2815100	1785200
O95428	666760000	22732000	25829000	41611000	33129000	41872000	77086000	27839000	20392000	25934000	28981000	29209000	20143000	29037000	28534000	38859000	37752000
O95429	22146000	264230	197600	442650	527370	1380500	3966000	931000	679040			1319200	748120	445640	488510	2016300	450280
O95433	2140400000	13004000	20520000	57895000	73810000	75860000	45634000	59449000	49751000	12031000	13214000	57527000	46947000	223290000	211120000	272080000	420630000
O95436	25112000		847900	769310	240640	5531500	10239000
O95445	455450000	6018800	4629400	14998000	5322600	23609000	47731000	59973000	52112000	2150200		11989000	10330000	28031000	26793000	18235000	5696800
O95453	155710000	785580	437400	1778900	1355800	8301000	6571800	438220		1354800	3062800	1456100	1238700	16081000	18207000	33140000	26943000
O95456	759890000	50357	817590	3957600	197270	9461400	18181000			8158500	7631300	512530	1833500	84057000	94967000	154810000	138650000
O95461	1712500	206390	189050	74074				136110					441200
O95466	22026000	539370		1358200	1878000	650650	1023900	1267600	1526900	313170	604030	5349500	5355900	338580	322890		576960
O95470	855790000	6813700	11701000	10935000	8511000	27113000	38729000	7399200	6860200	10841000	17255000	30641000	33034000	80859000	83468000	192780000	189020000
O95471	1808500000	231590000	216040000			189600000	359630000	120400000	106220000
O95473	893080000									36916000	30853000			161240000	202290000	83259000	84144000
O95476	64253000		1370100			1417200	1887500	1292700	1275100	995520	1875200	7997900	3136400	4399300	4219700	10932000	13306000
O95477	13720000	106230	36303	445560	391830	339450	337520	2658600	1240800		39944	1891700	1543800	534860	248110	618490	582180
O95478	6103600	351170								528720	658880	2045100	1728900				86694
O95479	1284500000	18086000	14896000	44137000	50344000	46944000	69425000	39615000	26563000	31713000	46632000	89860000	89074000	86538000	87572000	134690000	112250000
O95486	195350000	5514900	6097300	2192400	3129500	23930000	28429000	9102600	11635000	1359200	1623600	3657600	5670100	6966000	10743000	19192000	17392000
O95487	377890000	6619300	10077000	9773100	8889400	27667000	31617000	8623500	8543800	2745400	7390500	15134000	6316700	29900000	27473000	49833000	37172000
O95490	25488000	197140	855010	1671300	2450800	3824500	4703900	609040	558520	215300	61302	72544	629040	360300	100080	212240	519660
O95497	6565100					435350	209460	494290				2427800	1213000		244230
O95498	20334000			1236300	693980					399330	253080	9724700	7843800			182990
O95503	22821000	550560		1097600	426290	235140	477350	1869200	1489800	292710		1641800	1116300			4123500
O95544	21316000				1200200	1296600	1909900	377910	1175400	193930		208970	334320	1203400	1563300	3683900	4671100
O95551	16383000		1415900	167180						22942		696070	321830	1787100	1069300	3201500	4266100
O95562	81465000	5239500	9423800	7919600	12226000					6914200		14217000	23380000
O95563	1506800000	102440000	68567000	39818000	8288300	42995000	78038000	21325000	27062000	44539000	82828000	65015000	70666000	76255000	53401000	97042000	79676000
O95571	1169000000	47441000	59130000	28290000	22490000	76310000	195060000	46632000	42282000	3165700	1331100	31639000	27368000	17355000	10276000	32427000	31607000
O95573	1193000000	46269000	40913000	36508000	43135000	65113000	98440000	33210000	25787000	16157000	28248000	43524000	41995000	101930000	88868000	133350000	114330000
O95602	36498000		519050	618360	575770	573690	469190	224520	511780	336290	390630	3339500	3120800	3276600	2327600	9899800	7058600
O95613	62976000	2493400	2196200	811210	1542000	214560	554750	2577900	1173400	2755600	2811400	3692500	2449000	5459300	6703300	14344000	10045000
O95619	131580000	457690		828610	1526000	3249800	4047100		659520		1886800	738530	578960	18302000	10485000	43282000	33158000
O95622	33529000	499180	623430	1681500	675850	990420	1754900	588180	1730000	1491700	541030	3553400	3235000	2945500	4110200	2739400	2320600
O95625	1425100	86788		684810	136650					40098	185800	68979				84864
O95628	42764000	151040		312070		232850	933480	171500	1242200	262970	764860	75186		2154100	7004500	13909000	10940000
O95630	328890000	3833800	3632300	10460000	3874300	13029000	17710000	14699000	8381900	2054800	5626800	9346800	8791500	23812000	28906000	63858000	47549000
O95631	886680	148940	288380	200630		53806	194920
O95633	16525000															8560100	7026800
O95639	302300000	5481900	2093600	2076200	5126200	4659100	12100000	3269900	3232000	3590900	5642900	2479600	8537100	36909000	41589000	59561000	69670000
O95644	13028000	528000	232900	626970	672950	97237	130520			580720	785210	1038100	1969000	901450	386340	3740600	818670
O95670	11450000			2673600	3356600			653700	512720		632420	387050
O95671	666400000	15148000	10210000	29594000	19052000	43396000	78970000	21546000	27995000	6135800	6477500	13053000	9591900	52992000	71973000	40307000	37556000
O95674	944270000	30594000	35220000	35200000	64315000	16393000	11949000	20500000	15002000	38539000	71019000	81267000	75728000	32455000	35660000	94643000	68803000
O95684	709940000	212290	1414000	1336500	2014100	2467800	6292000			5690100	7483100	847820		103780000	100550000	217390000	146840000
O95685	34310000		600700	1997600	773840		346220	1799700	1091400		218900	1505300	1634200	2466300	2995600	7508800	8116800
O95696	23412000	138460	98225	43234	470330	166360	297120	261700	71196	735630	1251900	2263700	531220	1659100	1871000	6240200	5223200
O95707	3341000											1096200	1495000
O95714	18418000	74520	139590	114980	164520	313530	370310	94245	96714	598360	191660	497350	286410	1699700	2079300	5699100	4735700
O95715	72987000		419630			5820400						29070000	19995000	3551800		305170	609860
O95716	290440000	15735000	22666000	9112900	8424500	19779000	32043000	13569000	12441000	1460800	3195300	6864200	8222400	6381700	9216300	11323000	8457800
O95721	635450000	11164000	7275700	13793000	11786000	14079000	25351000	12192000	5916900	12111000	16566000	23983000	14532000	44272000	57216000	125950000	91087000
O95741	764950000	80719000	87877000	29085000	26699000	79789000	101140000	18422000	17148000	7529400	10839000	26916000	10276000	12487000	17830000	20092000	17274000
O95747	1141700000	13291000	10153000	33446000	41475000	59662000	118310000	55925000	50332000	7097200	10923000	40928000	23695000	80737000	90388000	130670000	111840000
O95749	207900000	3147800	1477600	4517500	4932700	5875100	10027000	4073100	3235100	2665500	2257400	6421100	4977700	24299000	32696000	41897000	29052000
O95755	18225000	104640	1116100	1984300	2010900	648180	5779100		247390	124520				407800	205980	1225800	916060
O95757	4083300000	8259800	6190300	6097200	6999700	12255000	18867000	7504000	7988300	95317000	123550000	15165000	7574900	552550000	697380000	970860000	823030000
O95758	573850000	4508100	6865200	13612000	12512000	19356000	36787000	3239400	1652800	15967000	10849000	27456000	17242000	51974000	48411000	95287000	81954000
O95759	67950000	1003800	1438100	285290	495060	297330	147700	83234	136610	746560	1385000	358730	558540	10973000	13703000	16186000	15812000
O95760	87238000		1994500	1957500	2576600	6070800	12105000	8306100	6256500	621780	1309000	15532000	13824000	813530	843170	2386700	1339200
O95772	124460000	4068900	7016400	5537300	1675700	14304000	7664700	4014300		3858800	703950	14726000	5332700	5177900	8068200	15420000	10170000
O95777	3617700000	39246000	46830000	128820000	77964000	115650000	203420000	39905000	24788000	71679000	103190000	125580000	91894000	235780000	265410000	319170000	316520000
O95782	3113500000	38702000	50496000	64615000	60815000	107630000	160670000	93460000	78677000	55906000	89459000	156560000	127870000	195280000	268320000	443720000	417770000
O95785	15636000	30417		177320	318660	103540	246730	245730	210080	233390	814840	753630	64465	1352700	1367100	4113700	2807600
O95786	133660000	1209100	735870	1926200	3840900	6089200	11260000	8676700	8332400	1061500	601260	2373000	2572000	12684000	11733000	13849000	10965000
O95789	242390													25189	44418	65658	56445
O95793	384110000	3629500	2334800	14520000	16547000	19813000	19332000	10910000	12060000	3013400	3343100	7158700	7318900	30661000	32976000	76224000	66600000
O95801	142790000	742600	623730	2836500	1304800	2500400	6606000	2066600	1189900	668030	1364800	606200	284670	20861000	20231000	37042000	32579000
O95807	126970000	6445100	7374800			2953900	8804300	4933700	5758400	470100	2159000	4416500	3166900	10946000	6300000	21911000	20180000
O95810	5861100000	151560000	158860000	364290000	241260000	529250000	764390000	202730000	211680000	150610000	173180000	271280000	131940000	189150000	247070000	281630000	197650000
O95816	1983300000	31351000	25806000	50732000	61886000	79159000	132860000	229450000	249290000	42370000	40663000	78017000	60801000	95613000	119810000	192330000	200110000
O95817	789610000	19016000	27074000	43643000	44414000	48211000	58319000	73730000	59430000	10026000	9189600	19207000	8414100	31923000	37029000	64773000	51202000
O95819	123370000	241300	119770	627370	636860	1065100	1795900	329570	268530	4963200	4538400	3419600	1210300	10558000	14943000	39688000	31063000
O95822	436870000	1445500	39522000	7933400	23960000	6978300	10542000	18562000	14452000	4699000	55010000	22386000	13296000	32369000	37456000	68934000	43063000
O95825	519250000	793860	4494100	13868000	5684800	23102000	32723000	13771000	10878000	3545200	7378500	7754800	5507300	62817000	65119000	66246000	63014000
O95831	8046600000	146310000	171300000	96867000	82282000	148890000	213970000	96428000	62751000	430280000	572530000	509750000	347790000	683360000	902070000	1305500000	1097600000
O95832	59681000	388480		4018700	2028500	291980	7657300					853190	1028600
O95833	231960000	15094000	12204000		435490	36807000	60224000
O95834	784830000	10706000	10075000	28595000	21686000	87119000	118550000	51789000	54258000	1492100	1376000	15250000	11339000	34726000	35457000	43320000	29413000
O95835	167350000			27798000	35724	41613	239200						68431	15632000	20576000	106090	45133000
O95837	119450000	173810	599950	8107900	1590900	60624000	5773500	4256100	738810			19397000	2349700	440550		646960	326950
O95841	8759500					1530300	1265700					1140600	1272000	565440	385540	317380	161740
O95848	69105000				611140	11108000	11721000				249100		207850	1068900	7497000	9274700	7699800
O95858	36741000			1400400	4979800	4569600	3857200	2913600	3561900			647570	391210		1684800	1570800	2616300
O95861	1460900000	18277000	13716000	45858000	37190000	58303000	121420000	43255000	31011000	7132500	7801500	22584000	15109000	170970000	220260000	180720000	136000000
O95864	166650000	2217700	1938400	279740			434140	1805700	2342100	6359200	13691000	4731800	2952600	27495000	29548000	36393000	29840000
O95865	3937500000	89923000	117760000	265940000	218080000	161880000	408610000	162300000	142420000	61773000	56543000	163250000	165590000	124480000	163460000	162830000	130000000
O95870	1098500000	11331000	7276900	12136000	12597000	38915000	64914000	23818000	18447000	23506000	31973000	33814000	30193000	130700000	113160000	211760000	172680000
O95872	1145500													102200	253470	439590	292060
O95873	44535000		751350			7554100	13002000	4203200	1504400			2364800		2030900	3163500		1146300
O95881	3855300000	76584000	101200000	87059000	99375000	160840000	246580000	86287000	100450000	84865000	135300000	99138000	85146000	244270000	345370000	390750000	371660000
O95886	395810														285680	110140
O95900	4440200											79892	208970	363220	605720	1794300	1108400
O95905	23695000					455940	2451400							2762100	3770600	5157100	4868900
O95925	1364500000	65836000	37548000			98171000	89437000			852570		28238000	34767000	188690000	342820000	79191000	22220000
O95926	395370000	4585700	11737000	9316900	19340000	4198800	24976000		8763400	7418600	2397900	7896200	4709100	12490000	25740000	65513000	36632000
O95931	48452000	1411700		10751000	13413000	2404400	7336900	3850700		683090		1281200	3021400	692790		1343800	573100
O95954	97068000	24590000	20550000	1329300		8399300	13127000		783340			96724	47649	330430
O95965	112380													112380
O95967	1692200000	24752000	35927000	124550000	77699000	148270000	183260000	172090000	88997000	6879600	21675000	94929000	51218000	19319000	29744000	51697000	40044000
O95976	5318100										284530	3639200	1394400
O95980	67106000	763150	399390	394630	2363700	7405500	11862000	4937400	3926800			1594300	1987900	1755300	2410600	1586300	979380
O95983	240110000	3610500		3419300	2792400	11970000	11936000	5177600	3990600	1802300	3200300	1398300	3168300	16242000	26560000	59544000	53676000
O95985	27496000	261030	52743	95497	292950	1128500	1432500	125380	82872	65755	571340	53514	99214	4866500	5027800	6734700	4727800
O95989	555830000	4017300	937350	23637000	31220000	34588000	34347000	17305000	13738000	2376900	4050700	6134600	5317600	46232000	72414000	58430000	57005000
O95994	37400000000	920970000	1492200000	180990000	113840000	3577900000	5960100000	2283600000	2158100000	2919000	9620200	1721300	6188700	3961900	887840	1744600	9209800
O95995	20281000	324380	1486300	5108600	2568500	2345300	2943400							247450	969740	1373300	529350
O95997	20498000													3500900	3632900	5515200	3510500
O95999	59777000			2144300	1801800	5724400	4777100	5377300	4148100			1601200	1918400	4696900	6944500	4585400	4838900
O96000	3157900000	88505000	107580000	154750000	94166000	164450000	280300000	79049000	85981000	62108000	100050000	148510000	120730000	170620000	148500000	288470000	231920000
O96004	11886000			3969100	1612400					1366800	1100900	484650
O96005	875140000	14662000	10455000	11594000	6748400	28945000	37313000	14669000	9605000	20268000	28601000	44652000	44172000	59866000	71825000	159260000	112340000
O96006	19139000			306340		203680	263490	150260	149880			556680	887910	345300	157900	6175100	8896400
O96007	130950000			3618300	6065400	13317000	20914000	2675000	1782100			285070	339800	17113000	12587000	10048000	6857900
O96008	3003600000	45120000	63582000	37833000	61468000	60632000	59607000	38465000	38011000	77486000	99592000	145420000	78051000	203350000	234580000	582500000	572930000
O96009	2824900000	440010000	380680000	101970000	111040000	266230000	596970000				354800	2457000	2846300	2091500	2863400		3657100
O96011	739390000	3681500	13043000	1949600	760200	42570000	64368000	50237000	50484000	6677500	5483400	32031000	18738000	68727000	65485000	109280000	86211000
O96013	219840000	3134200	2667900	26660000	852770	6617800	11534000	5394100	3407200	2524300	4150300	4181400	18049000	21336000	11458000	28714000	28689000
O96014	11247000				881940		655040			387890	166060	4641000	1649500		1779200
O96015	90049000	9319000	3485000	18652000	18606000					1068600	4348800	2128100		7605100		14407000	10430000
O96017	2264600					431360		281390						274300	756610	308650	212290
O96019	1856700000	44637000	48529000	59167000	78161000	62357000	97949000	31617000	28067000	31609000	51977000	61666000	61176000	127840000	152090000	284570000	242510000
O96024	13432000													668610	678010	7914700	2918700
O96033	325790000		4073100	21195000	10565000	34324000	29974000	4334400	17761000		2308000	3961200	6213000	9504800	13095000	24479000	36303000
P00167	30593000000	452750000	741030000	672930000	815600000	636520000	881200000	285590000	277320000	1754800000	1393400000	958330000	918880000	1357600000	2036700000	3476000000	2241200000
P00325	24879000000	698120000	966270000	1381000000	1288400000	1757000000	3196700000	797890000	679880000	15676000	15140000	88582000	84924000	148240000	127190000	33748000	29655000
P00326	1685300000	601960	423330	11646000	13913000	252170000	396450000	4189400	3540400				2160500	8940300	18054000
P00338	30075000000	454160000	778030000	1076100000	1278600000	1297400000	1856600000	2375100000	1488500000	353440000	399860000	719290000	798200000	1728200000	2049900000	2622000000	2150500000
P00352	53424000000	1152900000	1267100000	2080100000	1724900000	2798500000	4425400000	1870800000	1648000000	509960000	660830000	1530800000	1203500000	2725200000	3449200000	3758700000	3364000000
P00367	9627600000	218920000	184180000	330080000	325390000	336650000	568710000	274140000	202830000	415220000	445190000	621450000	532410000	561280000	629960000	888860000	735970000
P00374	153760000									494870	1646600			28330000	36788000	21790000	17174000
P00387	31055000000	551400000	661580000	1116400000	918470000	833350000	1391200000	700580000	726820000	1854000000	1703000000	1841700000	1597300000	1872600000	2146900000	3038400000	3330200000
P00390	5325700000	86006000	97485000	209450000	114260000	323430000	506220000	294200000	317740000	25096000	64171000	106060000	126180000	283130000	409000000	429070000	320050000
P00395	3474800000	24109000	22854000	4829500	7749800	26304000	234880000			1755100	3977100	94353000	172460000	95810000	208880000	804830000	805160000
P00403	14280000000	612380000	542920000	484230000	377400000	556340000	528320000	380670000	270240000	417340000	440030000	582550000	350040000	527880000	819590000	1256200000	1160500000
P00414	3065100000	223170000	62316000	189950000		51199000	197320000	208650000		85341000	41555000	140900000	142570000	16778000	63760000	371340000	511210000
P00439	4216700					554570	635910	506110						324580	327760	547840	454070
P00441	43583000000	296700000	323110000	559680000	139730000	1322200000	2609500000	971630000	1370700000	115420000	148950000	460270000	289580000	2311200000	2815600000	2354300000	2558900000
P00450	5223300000	44407000	65998000	201820000	195530000	313640000	515160000	270110000	241600000	14761000	12214000	86541000	104870000	298590000	310350000	207210000	154150000
P00451	4999800					31655	60890			51251	127840	514470	625610	251510	358800	259750	386080
P00488	4556300000	15466000	12481000	211660000	154510000	163500000	235790000	216240000	124520000	102040000	135130000	600860000	291410000	345660000	405390000	340230000	260240000
P00491	20505000000	723990000	793920000	50798000	71197000	1709200000	2786700000	1181600000	837730000	12253000	13866000	35949000	29085000	143130000	153490000	94155000	73600000
P00492	16351000000	198010000	265380000	95563000	131720000	306430000	579480000	266230000	247240000	247530000	346350000	221720000	183750000	2219600000	2349600000	2728100000	2467000000
P00505	17515000000	655090000	606380000	395520000	242630000	839170000	1009600000	609490000	575790000	436170000	515290000	737770000	651890000	1172500000	1315000000	2035900000	1607200000
P00519	7424000			163920	99083	418920	1109100	286360	114680		402060	16651		890450	542220	1222400	431390
P00533	337740000	11109000	11043000	15702000	16431000	16426000	24430000	9992200	7346500	14751000	21947000	31336000	31278000	16644000	19247000	26111000	22233000
P00558	28833000000	958860000	1191200000	1479100000	1492200000	1501100000	2551800000	1232100000	1089100000	250490000	283640000	819570000	561680000	1619800000	1830400000	1635600000	1444700000
P00568	14616000000	342020000	387300000	1198100000	1199000000	610290000	818950000	520110000	332980000	47391000	49811000	231810000	157770000	655180000	418960000	571190000	413220000
P00734	4055200000	42004000	49878000	65813000	47111000	280390000	397340000	329160000	324430000	3542400	7504900	88870000	88076000	282420000	274190000	275610000	220440000
P00736	661280000	2931200	4980100	19026000	9507400	58629000	87240000	48175000	32324000	1816400	3456900	31267000	29965000	18118000	25508000	19229000	11758000
P00738	32974000000	718570000	706350000	231020000	200030000	2172700000	4169700000	1545900000	1093900000	226930000	253190000	144540000	102620000	1855200000	2233600000	357900000	279560000
P00739	238900000	4665400	3126100	10035000	1752400	39476000	52774000	8961900	5203100	122680	3726000	2290300	286920	20972000	24503000	512570	349540
P00740	1237500000	23580000	22252000	76302000	43530000	65810000	112530000	55200000	41583000	8562100	14256000	128150000	94781000	77175000	95894000	69516000	52955000
P00742	91278000	1175900	2730300	11078000	513060	3152100	11222000	8343500	5027700	390570		4857200	6284800	2871700	5960000	4588400	3763500
P00746	2515000000	49770000	41427000	309080000	235620000	135650000	244940000	184050000	191980000	22103000	27043000	212550000	181050000	53448000	63767000	38979000	44968000
P00747	5107600000	48677000	81277000	93331000	92836000	289560000	514520000	461500000	416790000	15953000	13647000	110320000	76234000	368150000	362910000	393850000	309890000
P00748	574470000	2925900	4222100	13339000	8386700	53531000	68767000	52189000	43428000	1400800	4900200	6394600	5164700	47782000	52856000	57978000	52677000
P00750	283790000	4579800	8646800	9336500	6571200	47896000	65191000	11252000	12803000		838640	1549600	1652600	897290	791690	927420	799840
P00751	4478200000	23389000	28771000	213450000	93950000	258960000	428340000	268660000	168820000	14942000	9088700	106540000	53615000	313180000	408280000	262840000	192910000
P00813	456370000		340090	1370600	446760	4484100	10474000	10217000	7287200	135950	736900	9339800	7692400	19741000	27246000	13086000	9772000
P00846	14444000000	991160000	1329700000	493910000	867370000	821310000	1062100000	857880000	583980000	375490000	743470000	536810000	959420000	971770000	12895000	1505500000	822840000
P00915	14655000000	314360000	309920000	1109200000	1026900000	846970000	1828400000	1588900000	1554600000	93596000	97042000	315550000	260350000	232080000	264750000	205660000	154990000
P00918	2979100000	56177000	60908000	227580000	136590000	239160000	359760000	183660000	142020000	17567000	12179000	57168000	40050000	123200000	121400000	96584000	67275000
P00966	6191900000	116330000	106160000	58387000	43928000	489150000	811260000	77893000	49761000	20558000	22542000	33021000	27846000	458600000	516520000	523030000	488140000
P00973	50958000	19668000				3475700	4749800	5079100	84485			5386700	2062900	2185300	2693600
P01008	13037000000	191200000	241070000	700970000	679300000	1152800000	1557400000	553860000	516920000	107310000	152020000	298550000	364560000	389580000	546010000	516250000	412350000
P01009	88518000000	1447000000	1419100000	4895600000	5096600000	5305100000	9001800000	4865300000	3899400000	701390000	573920000	2951600000	1670600000	4658100000	5097200000	3049700000	2176900000
P01011	13294000000	91533000	104840000	728600000	631050000	721890000	1223500000	543750000	456100000	81201000	106850000	383340000	219480000	891070000	932870000	594970000	485180000
P01019	1874100000	34261000	48881000	154220000	188460000	105230000	128590000	187960000	141890000	7688400	15372000	86742000	79822000	71250000	75839000	82854000	56302000
P01023	5661900000	43362000	58384000	404150000	362640000	530980000	782840000	339960000	311120000	13706000	23754000	189780000	120280000	173390000	215040000	64127000	55340000
P01024	13411000000	230710000	255860000	894660000	807180000	630530000	995560000	925990000	781950000	168960000	194870000	655340000	549520000	791960000	824940000	818280000	734160000
P01031	832960000	6208700	4031700	43425000	85215000	48045000	73929000	49786000	30391000	3165100	7055900	33063000	34140000	56510000	71642000	49307000	42051000
P01033	777390000	8387700	8117600	5816800	7045600	61076000	81187000	111600000	95449000	3867000		14953000	14267000	38604000	41637000	56174000	44854000
P01034	7962500000	56796000	201280000	124330000	160560000	557660000	787610000	331320000	288770000	92140000	80841000	130580000	88924000	270960000	334290000	491190000	426540000
P01036	2711600							2711600
P01040	7059900
P01042	2776900000	18553000	19358000	174470000	28767000	148290000	273450000	258510000	264350000	11368000	15910000	70388000	67640000	179250000	188360000	140510000	112280000
P01111	187790000	1302700		3268300	5324900	3286500	10052000	2427300	2263000	6018400	7976800	5671300	4935600	11378000	13724000	16594000	19599000
P01112	2158500000	7906800	35660000	105880000	130830000	64352000	137550000	54439000	50935000	63711000	65877000	68467000	47298000	84893000	108620000	200550000	169470000
P01116	593720000	1314100	8902900	33937000	50110000	34381000	42666000	22227000	37826000	19645000	8192300	42694000	5741200	30742000	18996000	64535000	39350000
P01130	113340000							110090		3722900	3937700	297800		23818000	22639000	20953000	23964000
P01137	13739000	423310	1053100	1208600	748610			451710	953470	530070	2015500	2811000	377060		660760
P01160	4786500															4786500
P01210	111810000									582490	569090			18644000	17212000	45909000	24777000
P01303	1042100000	26676000	36166000	65203000	67028000	56334000	71325000	101260000	93320000	3637400	7719400	20010000	15229000
P01344	113940000		990460		1295500	6830700	6369400	3268900	3355600			1747000	1654000	4952400	3379100	6423000	4133100
P01591	472670000	11007000	7353600	17106000	3473000	40305000	78720000	22601000	10469000	870660	1118400	28019000	10245000	18587000	30845000		1368400
P01594	1057600000	12222000	14830000	56491000	51600000	66316000	108280000	62167000	42814000	5716300	6768100	21352000	22844000	56603000	69361000	37350000	25237000
P04432	238990000			13100000	5302200	46775000	54622000				2309800	10915000	2875300	16364000	16313000	21115000	14161000
P01599	750870000	4397000	1232300	122450000	51222000	19201000	64403000	113590000	9792700	3184500	3163100	46032000	10838000	10427000	29106000	48615000	57113000
P01601	204240000	2039900	1720600	9891500	5748900	21828000	24621000	8282900	9252200	1024400	1263700	5322600	3139100	17108000	15089000	6241100	3874500
P01602	96894000
P01619	6626000000	92908000	85236000	433170000	248090000	397490000	709950000	461670000	413260000	33230000	9143100	667590000	599720000	266570000	267000000	133460000	128860000
P01624	9484200000	115340000	93899000	820350000	512770000	605070000	926170000	837250000	513860000	70197000	89010000	573220000	588180000	388100000	487320000	242860000	186420000
P01699	140460000					24185000	19631000	8686700	10206000					9642800	16978000	6190300
P01700	2257600000		3825000	93794000	181940000	87044000	225890000	131470000	107060000		15145000	83329000	81418000	208860000	211570000	62859000	43745000
P01701	1819000000			270270000	96410000	47363000	55570000	38015000	33919000			246140000	194910000	56002000	56699000	143740000	151430000
P01703	238770000		2318900	4174000	3880600	22121000	44721000	10251000	6879700	7883200		11648000	8362500	20726000	27463000		9751300
P01704	415550000			71310000	36037000	12384000	21122000	106580000	63848000			42170000	32404000			24361000	3897200
P01706	531730000						98938000	22731000	20364000			14981000	9813500	61374000	59973000	6568600	3408500
P01714	1791600000		18788000	85864000		127290000	156280000	335180000	128100000			106320000	29269000	33554000	41604000	198130000	107910000
P01717	1485400000	6014600	4840300	69591000	79827000	134430000	163670000	203010000	151810000			55716000	47125000	145860000	53764000	61617000	47006000
P01718	90591000					12497000	16711000							11460000	10644000
P01721	416420000			4881000		8925100	13122000	84254000	44089000							6511800	1697300
P01730	14268000			138490						741160		4233900	4728700	956770	813730	715650	614720
P01743	22934000			1906000		806650	2725700										2199000
P01763	539820
P01766	35647000				3007800	2753500	2631700					3895800	3261500	1726700	2804000	5982400
P0DP03	727470000		712300	20350000		97567000	110730000	33615000	29076000			43631000	34871000	81216000	25071000	54998000	34011000
P0DP02	9289600			2402400	3170100	3717200
P01780	4240200000	17563000	12706000	446930000	385590000	231420000	374390000	203290000	169720000	11249000	18329000	585520000	468000000	179230000	180070000	80357000	76892000
P0DP04	795860000			12013000		112780000	118010000	7680200	4330000			29006000	32097000	74593000	70047000	78871000	48072000
P01814	10534000						435860
P01817	78586000					5661600	7160300							3916400	7852800	10944000	9022400
P01833	19129000	304630			583550	3599700	3596700	850500	266000						1489600
P01834	39692000000	940040000	761760000	1898100000	3483600000	1323100000	2403000000	2118300000	2686000000	507240000	620080000	2147500000	1873500000	997000000	1398200000	630140000	633650000
P01859	41538000000	946590000	788120000	2127200000	1987800000	1697700000	2752200000	4609500000	3843400000	203970000	211800000	1956100000	1398300000	1495800000	1633600000	2103800000	1932800000
P01860	3629300000	51273000	42876000	104770000	93049000	226340000	292700000	578980000	399050000	5200700	3073600	120550000	62943000	176740000	184560000	377910000	308650000
P01861	3595000000	17852000	51342000	166670000	115390000	296360000	272090000	230830000	159000000	3929900	8751000	116130000	90435000	132430000	133440000	185170000	197830000
P01871	4465500000	384600000	384160000	127400000	112250000	287420000	384990000	299180000	215620000	201040000	240200000	212690000	139900000	100470000	130170000	40360000	33200000
P01876	27682000000	110270000	187930000	1595900000	876840000	1480000000	2072800000	3174500000	2967600000	88554000	67486000	1091700000	926490000	1095500000	1158600000	2296900000	1682000000
P01891	789640					789640
P01892	170040000			3206800	3364600	16069000	25266000					21211000	21128000	5382100	8538500
P01903	6797700000	191500000	267160000	230960000	237290000	349440000	547730000	381950000	264120000	38627000	37274000	997920000	1085400000	180560000	209320000	145750000	142420000
P01906	63606000	2608500	2675500			4272300	9893300					10657000	5740600
P01909	110770000			6107200	7810400	1078200	1791400	3104500	3075400			38819000	41353000	517750	681270	2744200	1111400
P01911	467350000	4455200		25738000	6096700	34799000	43082000	1409000	2058200	3067200	4064200	92606000	96607000	16091000	18723000	3703300	4041800
P01912	478650000			54861000								212570000	211220000
P01920	159880000	11225000	14132000	2453200	3358900	8499500	11086000	10507000	9096300	2884500	1151400	43357000	20517000	613370	2539000	689280	1179500
P02008	36139000			13444000				13435000	9260100
P02042	33056000000	499560000	970170000	1163900000	1306900000	2757900000	4607300000	2146700000	2227500000	249700000	325080000	426830000	332490000	368500000	399640000	481590000	370520000
P02144	300880000			42741000	29356000	4214200	5534000	3931300	3331300							57196000	46152000
P02452	15149000000	240280000	282930000	448060000	372430000	365060000	724550000	2111000000	1730200000	61230000	37834000	446820000	286440000	431950000	483340000	982100000	775180000
P02458	4977400							228030	270520			9753.6	90562	389800	607670	1465800	508190
P02461	4335000000	44926000	40127000	176910000	45479000	169860000	194430000	1005300000	323120000	8207400	7319200	205230000	150970000	192120000	130370000	402740000	279240000
P02462	5293100000	186300000	159500000	113920000	120920000	367580000	501760000	488180000	368000000	8201600	12332000	204360000	124850000	212840000	277340000	334230000	260550000
P02511	11175000000	288120000	515180000	1065200000	597360000	593880000	941690000	1364400000	1180200000	75072000	68247000	351880000	232690000	136710000	148860000	161630000	130060000
P02545	78973000000	2553500000	3039700000	5044800000	4566400000	3058500000	4416900000	3281000000	2983400000	4576800000	5182400000	5835000000	5349300000	2450400000	2717500000	4284200000	3549300000
P02549	243930000	4175000	6644600	19784000	12985000	16543000	29785000	17658000	13619000	13475000	16187000	17378000	15531000	1872700	1847200	852870	1028300
P02647	92177000000	762840000	904350000	5230300000	5332800000	4732500000	7529100000	3911200000	3240300000	1010300000	1218700000	3450500000	2304100000	4093700000	5609000000	4081700000	3239600000
P02649	10852000000	122190000	145290000	331010000	341520000	422600000	585980000	169050000	109020000	664750000	878260000	1132200000	1052000000	712950000	747850000	657640000	549110000
P02652	64907000000	1119500000	1160300000	4042800000	1339300000	3053400000	5039000000	5880600000	3979900000	935130000	725960000	2130100000	1671300000	2475200000	2900300000	2958200000	2859800000
P02654	12891000000	148140000	136080000	602690000	762300000	696040000	820940000	260580000	199240000	309720000	488140000	672620000	843860000	527550000	963440000	573360000	506320000
P02655	1192400000	14708000	11750000	74214000	3141800	95194000	110310000			17000000	17262000	83762000	32473000	68756000	66984000	108870000	68892000
P02656	3356400000	3957400	22026000	145170000	125320000	214480000	190690000	141990000	102060000	35226000	72704000	153080000	103040000	171620000	228060000	141770000	93259000
P02671	17332000000	583780000	660560000	942280000	872500000	640180000	957630000	851350000	743920000	606430000	1121500000	840180000	570930000	669350000	828090000	482280000	387570000
P02675	26981000000	862440000	865720000	1410000000	1243900000	1420100000	2121500000	1435000000	1223200000	778450000	873700000	1195200000	815670000	1310000000	1843700000	807410000	674320000
P02679	23856000000	762470000	751480000	1447500000	1426900000	1021900000	1942300000	1307600000	942420000	796350000	927280000	1027900000	778710000	1270000000	1182400000	646950000	629290000
P02686	156880000		1613700	12893000	7618600	7707400	13365000	9867400	2545000			1201200	263030	6016200	4757300	8083900	5058200
P02689	53677000	6277400	7647300	3606000	8805000	299390		18006000	8218100			817910
P02724	211690000			14551000	17667000	7030900	11141000	14654000	24242000	9972700	2960400	17021000	11318000
P02730	1973900000	70433000	84081000	137180000	162390000	107630000	188780000	141670000	124890000	94173000	119230000	125050000	112780000	25993000	20826000	27113000	21589000
P02741	19479000					1359600	1599300							3300700	5097200
P02743	85857000000	384350000	1172400000	3651200000	1891200000	3497800000	4858300000	1563200000	1459000000	3973900000	3988500000	6029500000	4499500000	3279400000	3928000000	4794500000	3864700000
P02745	521950000			11428000	16695000	21322000	51065000	19544000	17965000	1718600		58663000	29040000	43336000	44667000	73030000	25558000
P02746	1141400000	8406200	9872500	81344000	35178000	32918000	54058000	48968000	43534000	18123000	16484000	97571000	72165000	53815000	72542000	73075000	127660000
P02747	1533500000	7020300	7379300	120470000	88751000	112690000	133030000	48710000	54654000	29165000	26791000	145600000	29954000	96305000	115550000	125710000	114070000
P02748	5029000000	70712000	73751000	185420000	214390000	321220000	464990000	225070000	163360000	44038000	63402000	315910000	258580000	385080000	296810000	378190000	269010000
P02749	18711000000	244080000	79084000	252460000	155370000	1026500000	1753200000	878830000	761940000	109620000	162170000	938130000	752350000	881870000	983170000	1638700000	1428200000
P02750	1784100000	11597000	7681100	68048000	90951000	107700000	209020000	128830000	124480000	1328000	3139700	17082000	16462000	102170000	102440000	27141000	30460000
P02751	5654000000	100460000	114710000	221590000	188360000	229970000	370140000	758250000	527980000	172700000	173550000	334850000	218580000	171770000	180450000	244600000	194080000
P02753	2060100000	9833400	14918000	38366000	46985000	164880000	186090000	320210000	144760000	2152500		28213000	27864000	112070000	81009000	125160000	85778000
P02760	6965400000	125830000	144250000	175000000	205290000	473790000	509950000	416450000	366490000	78930000	76746000	452350000	471730000	425340000	464220000	351560000	289910000
P02763	30612000000	174480000	271340000	417660000	666020000	2007200000	3309700000	1007900000	1169400000	123630000	266450000	293320000	315260000	1704000000	1825400000	800140000	584870000
P02765	19197000000	171670000	238460000	526890000	88879000	1209800000	1463600000	1466100000	1343400000	19611000	22294000	474250000	327920000	1070100000	1297000000	902910000	720680000
P02766	43440000000	186090000	234760000	1200300000	1352700000	2624800000	3373000000	2561700000	2846000000	87589000	101010000	479990000	673420000	1773300000	1985200000	2360600000	1658400000
P02774	15979000000	97648000	88341000	308260000	417630000	1111400000	1823500000	829980000	668380000	9150300	61137000	185150000	319830000	892060000	1082400000	742400000	613980000
P02775	60419000		2336900	534450	1813700	3244800	17931000	10348000	3192100		2391800
P02776	394950000	14691000	13262000			75773000	126550000	16179000	15557000			2722200					26517000
P02786	453880000	2181900	2319300	1141900	2705700	6911500	13004000	5148300	3919500	15948000	21074000	16153000	13388000	50895000	63613000	94924000	70359000
P02787	68529000000	720670000	844280000	1801100000	1405200000	3761400000	6085800000	5128800000	3749400000	146790000	171520000	1328300000	1012900000	3272900000	3904800000	3689700000	3290800000
P02788	1890600000	480630	398500	14518000	14320000	118820000	225350000	480160000	472480000	318880	641060	853820	708500		24930	575030	399140
P02790	33794000000	536810000	515380000	1149900000	1199800000	1616700000	3298500000	2382700000	2457000000	84575000	122890000	776130000	602980000	1830800000	1876000000	1280900000	1110500000
P02792	2100200000	5788800	2079700	101160000	123740000	141590000	182940000	124010000	130950000	10957000	14042000	82171000	74576000	134170000	90973000	214220000	218380000
P02794	5112900000	11947000	4206000	185060000	183200000	229630000	327910000	247520000	183850000	19871000	8365500	116190000	82617000	508740000	524010000	905250000	647730000
P02795	19756000000	800130000	565880000	30954000		1589000000	1153500000	695990000	2650000	3566700	556170	4014100		146020000	178900000	1280600000	810160000
P02810	2523300															450960
P03372	1580100		701390	614380	58083
P03886	133570000	4815400	4077200	2397100	3879700	8097400	15934000	1105400	883600	188810			6104900	3419700		4787500	3276400
P03891	94468000	597390	651960	971690	1367200	4036200	5277700			1313300	1666500	5459600	4049800	1650200	5290700	9338300	8590000
P03897	1445100000	89504000				78040000	86127000	50227000	33447000			13919000	13013000	47712000	62018000	132410000	99966000
P03905	95556000		1816500			1096500	6127000	7904800			3602100	4006700			1171300	28776000	14911000
P03915	214250000	18237000	23923000	3580600	14528000	6847200	7768600	9097400	8445600	5005300	10016000	8156700	14902000	5348500	3650100	13960000	8049700
P03923	79695000			3387100		6087100								1842200	7155400	11786000	9486300
P03928	4357300000	117400000	227640000	154540000	166420000	244800000	368710000	179730000	45201000	66381000	55576000	190120000	107420000	380280000	351730000	346170000	311200000
P03950	721540000		738890	12913000	20779000	55227000	104190000	11505000	13985000		452790	14587000	12089000	45286000	52346000	25500000	18798000
P03951	15076000			457180	181060	852220	1846000	1626600	1034800			291290	599220	1325900	1689900	1224600	1546200
P03952	217290000	614600	898040	10035000	5290400	16202000	21949000	20447000	14832000	308960	605910	9676200	5942700	14523000	15788000	14114000	10098000
P03971	114460000	128120				538140	1407300			756440	1070600	18836000	17236000	16973000	10294000	19915000	15025000
P03973	196150000		1386800			10635000	15926000	35396000	27102000			5495500	4679100	11474000	15977000	8166800	3924300
P04003	915950000	15399000	16514000	7418100	4043400	68648000	109420000	78242000	62532000	358130	3985500	12296000	10393000	55525000	52910000	27473000	32687000
P04004	29939000000	546330000	524450000	1386700000	1022300000	668800000	1018100000	887980000	603480000	1620100000	1822200000	4013900000	2753100000	1041700000	1221000000	1732400000	1425600000
P04035	208030000					67800				6503900	9655500			27927000	31314000	53248000	57686000
P04040	4128300000	140340000	131100000	234900000	213990000	264560000	400530000	202400000	167570000	65204000	102570000	150000000	116270000	182690000	177090000	244590000	204100000
P04049	100590000					280490			201650	21487000	165780	724420	528710	1310800	2652700	64221000	3010800
P04062	608000000	21790000	5761300	5638300	2983800	52436000	85381000	23374000	19007000	2855400	6266900	9738100	8510100	16214000	16382000	22287000	23023000
P04066	4377200000	129030000	131240000	34434000	34859000	518860000	690100000	168460000	235340000	9209000	23379000	18276000	29371000	70554000	81472000	87783000	86920000
P04070	45287000			2398800	4234300	772580	1424000	9499500	9939300			335860		842610	1311300	195490	230290
P04075	31548000000	692540000	672000000	1538200000	726010000	2143900000	2730300000	2875400000	2310200000	304010000	459460000	874380000	570530000	1576200000	1662000000	1777300000	1623100000
P04080	35770000000	446930000	325360000	1599600000	1036700000	654620000	1501700000	1327100000	1009400000	461400000	484380000	1024400000	913350000	1107200000	1548500000	2706100000	2153300000
P04083	22177000000	614100000	555350000	1916500000	1828300000	916930000	1849400000	1417300000	1049600000	188250000	262050000	1719900000	1394100000	476050000	587960000	348710000	352520000
P04114	456450000	5538400	6340800	43038000	44954000	27322000	41736000	40115000	36455000	4130900	5579700	22655000	22305000	13415000	14291000	10065000	11599000
P04150	20922000	1060300	1193500	2232800	1963500	1315500	760390	838580	525280	780670		1084400	890700	1143300	450020	457580	1111300
P04156	624240000	296930	6006400	22045000	30916000	16447000	35128000		745380	7436800	15950000	36161000	3844300	55365000	49666000	68202000	64834000
P04179	16051000000	282380000	226250000	785820000	764050000	658120000	1101500000	352640000	495360000	708080000	891380000	1485800000	945220000	723540000	917090000	1330500000	1177400000
P04180	16742000		93861	2380900	1657500	1678400	2433000		273250			736430	752970	1059800	328590		565150
P04181	2362500000	30188000	30495000	35339000	34453000	56304000	83229000	32353000	32538000	86512000	118550000	248310000	211470000	173440000	206300000	287440000	253260000
P04196	7670000000	71647000	92881000	435180000	262610000	385270000	646980000	435190000	361570000	88852000	97306000	473830000	401720000	439860000	618830000	294040000	287560000
P04216	11447000000	275820000	289800000	319220000	164340000	1181300000	999570000	1079900000	712900000	88317000	106270000	78982000	205570000	527320000	391920000	468970000	365120000
P04217	8038300000	110840000	148430000	512820000	470980000	484820000	848870000	439950000	403140000	45104000	60645000	269190000	186230000	368010000	501820000	338660000	327260000
P04220	377490								377490
P04233	1630200000	42277000	42356000	80804000	89698000	52502000	106500000	86052000	64262000	18505000	22079000	267200000	262960000	18647000	24483000	21569000	25336000
P04264	1417200000	9063400	2433900	29434000	29784000	19318000	27354000	6008900	6035600	3702900	2774300	25935000	21560000	7234300	12839000	4715700	3773700
P04271	5819300000			161170000	96316000	268460000	829500000	167440000	178370000	2180700	2863500	77657000	128470000	77114000	74368000	121860000	121740000
P04275	1374400000	38108000	41887000	33383000	34769000	106620000	172740000	76029000	59760000	32361000	43986000	87406000	52708000	50218000	61694000	48073000	43333000
P04278	80060000			2575500	4243800	6041100	11089000	1671600	1561700			563400	1333100	5548800	6953000	14568000	1464200
P04279	1019600000							677240000	338410000
P04350	7989000000	36816000	27803000	79363000	61639000	86068000	152930000	134070000	100780000	263540000	333780000	200390000	136260000	1098900000	1083100000	1296000000	1038600000
P04406	115480000000	3335700000	3849300000	3225000000	2747600000	6417100000	10027000000	7195300000	5108100000	1454500000	2174200000	2514900000	1957700000	5870700000	6950700000	8856600000	5841700000
P04424	601400000	13812000	190920000	60420000	48446000	31573000	47761000	13071000	13093000	975120	803370	5677900	6145500	7223700	7973200	7628400	5852200
P04430	88701000			5113100	2517000	3198300	4284500	34537000	19558000	692110		4069800	3000200	2362800
P04433	5104300000	26789000	31658000	141790000	582100000	336850000	665460000	347030000	284640000	40966000	42429000	192590000	105360000	408680000	376290000	159310000	155970000
P04440	159960000		570910	9508200	3917600	2235800		1414600	1446500	3164600		25481000	28247000	3882000		3864400	2503200
P04554	2130700000	104130000	17305000			205000	446930			54466000	208430000			493340000	479280000	285670000	176340000
P04626	40994000	1643700	2252500	3481200	2560500	3874100	8949800	642160	612930	82177		818940	391920	835470	277490	1496400	1348500
P04632	10752000000	115850000	133110000	271120000	138200000	881160000	1087800000	663960000	591460000	38884000	47491000	173820000	200480000	303590000	230060000	767910000	481560000
P04732	95574
P04733	374500000					8354200	92751000	3995300						578480	3375900	11774000	13164000
P04745	76352000		50159000		8183800	2899100	1096500		2451700	1235200		1002400	1054300	1125900	52863	2090300	2225900
P04792	47002000000	1263200000	1146200000	2602100000	2151900000	2879300000	4430600000	5247900000	5070400000	175040000	266260000	1477500000	1437600000	590210000	740410000	893130000	778060000
P04818	1603700													845240
P04839	229420000	6454600	4646900	11258000	11070000	6128300	14334000	2907900	1730100	3330800	2052200	27761000	33623000	5113700	6381600	4154900	3777100
P04843	12924000000	192320000	421820000	268750000	233650000	707920000	1311900000	341120000	237900000	296440000	405150000	405460000	451650000	692130000	813500000	1221200000	969840000
P04844	15592000000	323900000	555470000	245890000	282230000	862450000	1167400000	517220000	479260000	245440000	313580000	380880000	417690000	815780000	753600000	1618700000	1434700000
P04899	11585000000	504720000	534040000	526570000	445610000	513350000	871310000	410530000	487710000	258000000	289620000	904830000	575500000	383720000	440870000	610600000	601560000
P04920	32732000	284680	393960	5500200	1439000	2210300	3425500			489260	655670	1203400	1742800	3020800	1383000	4048700	2818300
P04921	505610000			44604000	36161000	22928000	29777000	16933000	21901000	13524000	14276000	41790000	30671000	12964000	16145000	6611300	11801000
P05019	12132000							6904600								474610
P05023	13075000000	571100000	623340000	486150000	417900000	562390000	927310000	345170000	267650000	386080000	385170000	679610000	480850000	660500000	800250000	1322800000	1160100000
P05026	8289300000	261140000	341970000	186380000	144770000	555930000	774690000	180740000	134240000	130470000	205930000	412280000	356590000	437300000	556720000	1049200000	1032700000
P05060	98382000	3034200	8089400	14721000	19093000	5922100	8230900	2364800	3128200	527350	1584000	2700900	2909500	112680		335860	211500
P05062	6652400	314590	376600		394930	326450		559880						1188800	424790		442280
P05067	397700000	3515900	4952000	10220000	8550400	15286000	19293000	16287000	12414000	10113000	6085200	27040000	17953000	30924000	34365000	69034000	50802000
P05090	6738800000	38047000	39787000	306170000	306410000	306490000	443290000	293560000	213510000	129610000	160260000	493700000	339240000	515280000	377130000	553500000	458850000
P05091	11395000000	367100000	411310000	176300000	126990000	620040000	830430000	82847000	83334000	465530000	702530000	308720000	231260000	950740000	1126400000	616200000	486380000
P05093	8559800000	219680	501170	329980	481880	68635000	161010000	257460	1648800	319040000	331210000	16697000	22615000	1153700000	1438300000	1748400000	1665100000
P05106	95133000	1094700	945060	2651600	1876700	7031300	8711200	20038000	16851000	960210	1079600	488900	383750	2720800	2790800	10233000	6093700
P05107	580110000	1792400	4388200	123430000	5350200	13255000	105920000	3407600	3006300	51751000	3477700	32890000	31143000	49575000	70420000	2670800	3948600
P05108	5673200000		130670	175640	86555	11950000	25291000	501530	86157	398830000	476210000	74444000	70953000	678140000	760870000	1026300000	953790000
P05109	507960000			124760000	170180000	18279000	34122000	6790200	4462100	460440	467400	10209000	5677800	929650
P05111	695920000					3797900	6694500			13619000	26078000	45908000	26958000	105980000	141990000	148490000	103120000
P05114	1317200000	421100000	75687000	11846000	16746000	259220	1746500			199850000	104100000	261020000	10588000			3621400	3191100
P05121	700930									308170	244030					123490
P05141	2597000000	70587000	32855000	37226000	58928000	69292000	91750000	59037000	47684000	69416000	74734000	154660000	96438000	176810000	198130000	368650000	319090000
P05154	2052700000	10217000	11428000	40195000	52039000	48281000	66863000	57244000	48381000	62972000	84366000	194430000	174420000	172350000	200110000	280890000	178520000
P05155	5031200000	73511000	111730000	347920000	264850000	372730000	513990000	431110000	374440000	48219000	59606000	121600000	121880000	213600000	230690000	195510000	151590000
P05156	790520000	4915200	6844400	33284000	37171000	52723000	66941000	64777000	46217000	222460		17886000	23074000	50513000	61451000	24592000	18823000
P05160	26662000			552420		2922500	4972100	2523500	3630300			183700		1162400	1426500	362510
P05161	242260000		276020	9499900	3123900	13147000	26884000	21170000	40309000		1596400	3252800	738410	12354000	14168000	6572700	16695000
P05162	34557000	525830		12612000	9734900	1411200	1276300
P05164	118400000	1822100	1138200	27416000	25270000	1510900	4547300	2387200	1414800	2060300	2581700	6603500	6904900	23118000	259010
P05165	1182400000	32943000	49137000	65798000	64594000	58370000	90656000	21395000	17786000	29702000	45143000	105810000	80617000	73011000	87146000	85144000	70259000
P05166	1233900000	47755000	50178000	51270000	55894000	60376000	89023000	13648000	14697000	39037000	52663000	102770000	77879000	66036000	88218000	76501000	77015000
P05186	84463000		141090			609510	378010	882250	355120	3946900	4499200	780720	381060	18577000	12457000	15092000	11693000
P05187	2076600									264190	1392500			107480	312430
P05198	3516600000	34763000	52280000	58683000	66541000	128020000	188890000	83213000	81550000	42523000	74901000	109240000	102620000	310620000	459360000	454020000	536960000
P05204	12058000000	24738000	706920000	665930000	547170000	223620000	970640000	289090000	185880000	1468300000	533410000	384740000	6202800	226160000	544090000	1216100000	786970000
P05230	2468500											853250	829570
P05362	234080000	3857800	3856300	11300000	13923000	6662700	10105000	4686100	4648900	4925300	6955200	63585000	51169000	4214000	4434400	5961200	5298600
P05386	65510000000	199140000	316820000	529120000	984330000	3490700000	5110400000	2317800000	1722400000	320070000	607910000	1034800000	1778500000	2632900000	4650900000	7846800000	5733200000
P05387	38564000000	738540000	674210000	1413800000	1649900000	1237900000	2654200000	1237100000	1330000000	921630000	892770000	1450600000	1573000000	1552200000	1748800000	2442800000	3462500000
P05388	13192000000	292390000	318780000	424320000	282010000	803180000	1114500000	392080000	309360000	217550000	233240000	503130000	263560000	849700000	715390000	1506700000	1009200000
P05408	67461000			1052900				32968000	33440000
P05413	11735000000	63184000	193940000	409370000	209340000	481240000	785770000	329090000	425010000	75768000	134890000	145550000	110550000	694710000	959380000	1259000000	908170000
P05423	89995000	9805700	10758000	3225300	3965900	1597900	3118600	12559000	11782000	246780	728530	1032400	2641500	1705600	780350	2644200	2181700
P05452	3480900000	54985000	24074000	110070000	150310000	201780000	265390000	301990000	294520000	5300600	6231200	154000000	134080000	187270000	217050000	132870000	106100000
P05455	3888200000	25227000	39863000	169020000	92505000	320660000	395800000	138830000	84258000	21986000	33423000	60448000	29643000	284480000	336030000	417640000	277810000
P05543	331520000	2548300	5240300	32323000	20178000	13088000	24278000	26282000	14170000	778650	1141800	19032000	17998000	15392000	13336000	8610800	6704900
P05546	2476000000	47982000	45724000	158530000	164810000	149820000	207580000	140860000	119670000	10867000	19610000	117530000	98930000	136380000	162330000	104030000	68027000
P05556	7725400000	205610000	231500000	355790000	318020000	455130000	701780000	617820000	507630000	206570000	353960000	350130000	279060000	206320000	261180000	403700000	354360000
P05771	160050000		243980	585210	346950	810790	1075700	4034700	1714100	5993700	5000000	5691700	4803400	17345000	16580000	42465000	33824000
P05783	29219000000	1142600000	1517700000	2580400000	1357100000	2329200000	3734900000	769830000	637560000	15816000	28795000	264030000	204870000	16409000	21211000	38908000	24018000
P05997	633580000	9889100	6538200	26872000	10096000	18932000	30751000	304620000	66707000	2088500	1032900	18906000	17522000	9724800	13634000	9845900	6770600
P06132	1185900000	6743200	19355000	17528000	30164000	77848000	124900000	14273000	11928000	8780800	12003000	48859000	45937000	87087000	135810000	83774000	83720000
P06213	31182000	896440	699920	944420	2170200	1566800	1727700	1109700	466730	732390	1111800	2839000	1565200	2428300	1984800	3330100	3155200
P06239	37965000		1599200		197270	3360800	11754000	404320		1034600		2835200	1911700
P06241	40904000		306210	971820	1593600	4769700	7178700	188410	194640	303350	218160	940130	514040	2521500	1666700	4454000	4124900
P06276	71522000	155070		9418300	8788800	7709800	9900000	2279400	2848500				295530	97015	721260
P06280	743400000	13057000	13552000	49746000	66434000	45213000	76466000	73016000	59072000	4601200	6978900	13920000	12643000	15899000	19610000	16235000	15614000
P06310	174770000			46407000	51385000	15446000	9387300					6345000	3977800	12815000		9976800	4516600
P06312	3521800000	8500000	2615300	267610000	199450000	183600000	326780000	110760000	137920000	8840200	8993400	336210000	272010000	123350000	117440000	119890000	97557000
P06331	828710000	2300100		54784000	48950000	24467000	25419000	130660000	127050000	3685700	3126300	43075000	4124700	40825000	26896000	27084000	17180000
P06340	125950000											2776800	123170000
P06396	24632000000	552570000	584970000	1431100000	1369200000	1144600000	1973900000	2280700000	1771800000	459190000	491020000	1299000000	994820000	761920000	833470000	1128100000	1035600000
P06400	13285000		64510		49317	108770	439240		216260		284210	46391	62672	848220	962390	4751600	3028800
P06401	6071800	697660			364960	562030	2428200
P06454	6197700000	135110000	179910000	389460000	518200000	346310000	329350000	615430000	451870000	4165700	54129000	143970000	34793000	221120000	31546000	357220000	214950000
P06493	379950000		175230			863610	960880	1600400	264790	4263200	4837000			67260000	80275000	112420000	76878000
P06576	56697000000	1177700000	1402500000	2143500000	1995400000	2431900000	4019300000	1172500000	1102000000	1904800000	2362500000	2818100000	2801500000	2286800000	2744000000	3968500000	3558400000
P06681	418550000	1034100	723250	32870000	25686000	23777000	36459000	32186000	28417000	373280	1111200	19633000	21509000	29782000	33714000	21943000	20620000
P06702	794410000			162660000	152520000	43720000	81828000	27029000	20002000			3091700			595960
P06703	40005000000	832430000	778240000	2108200000	1407200000	1680300000	1987200000	4007800000	2991800000	750990000	712110000	2131900000	1126200000	1855100000	1118500000	4135900000	3392500000
P06727	8238800000	151440000	142780000	815510000	620040000	497590000	761600000	603970000	499150000	74687000	95006000	332680000	251170000	478540000	495150000	336240000	304210000
P06730	1827900000	22827000	27785000	33476000	21226000	100390000	112980000	55884000	45684000	18803000	23077000	26842000	21132000	205450000	242510000	294670000	223080000
P06732	159150000							70454000	77164000		992140			1488500		4703300	3899400
P06733	32628000000	537950000	656830000	1844300000	1386200000	1361500000	2439200000	1883400000	1566100000	398190000	413990000	1100000000	982280000	1720700000	2102000000	2346800000	2402700000
P06737	836480000	9167000	8945200	62740000	67591000	45493000	72005000	27298000	23000000	3995400	6715800	47773000	33549000	36059000	39162000	133070000	114530000
P06744	8855300000	137230000	158550000	430810000	445500000	433610000	603920000	476530000	483460000	73138000	100020000	229140000	202150000	565730000	573140000	727560000	581250000
P06746	316060000	3740400	3101000	4398300	1847900	7733900	14455000	6227200	1871300	7411000	5950200	7847400	4917200	43183000	39858000	59723000	51122000
P06748	41506000000	988050000	1234800000	1419100000	1425400000	1575500000	2187400000	1432000000	1059500000	1303100000	1167100000	901470000	736020000	2732400000	2475200000	5715100000	4900100000
P06753	17050000000	451360000	500160000	759930000	660020000	693780000	918500000	2280000000	1727800000	382350000	556010000	615020000	578810000	487790000	642630000	667010000	537870000
P06756	565840000	9984000	13933000	19371000	14969000	24787000	42731000	46103000	39570000	17531000	28173000	32306000	25444000	27171000	29760000	43820000	39363000
P06865	2130400000	79159000	85661000	25466000	33745000	152810000	237470000	57380000	38054000	16163000	33763000	60505000	57298000	102270000	89500000	121630000	94023000
P06881	2400000		611220	1788800
P06899	108890000
P07093	906110000	5753100	1924500	47488000	58024000	20460000	35986000	778360	5144300	20511000	29052000	96213000	75337000	70589000	95278000	93223000	84131000
P07099	24331000000	438800000	451200000	429800000	344180000	526360000	720910000	220920000	178330000	1101500000	1179100000	1461400000	1122000000	1992100000	2387300000	3564900000	3059000000
P07101	140910000	1293400	27821	12573000	11485000	15281000	21159000	11917000	8405100	25308		1520300	1542100		762080	198910	635410
P07108	36943000000	741810000	730390000	1504800000	1437600000	1381400000	2677600000	748830000	775220000	153460000	188850000	383640000	419460000	922230000	1249900000	1069800000	1106100000
P07195	35283000000	709250000	647680000	2502800000	1859900000	1632100000	2526100000	2258100000	2134100000	289250000	307480000	883940000	598150000	1954300000	2425200000	3051500000	2518900000
P07196	417140000	3895800	4635600	38300000	36280000	11553000	28214000	18466000	19877000	12752000	13792000	17059000	20829000	23513000	22936000	41447000	29607000
P07197	271820000	10754000	5989300	62305000	42819000	23287000	24476000	30463000	22357000	522970	356430	5547300	4919100	460440	472880	866630	788790
P07199	7814400					901730	1273500	600180	311440			866030	478980	49152	104370	636130	710580
P07203	4951000000	123710000	133820000	171050000	158690000	211750000	291390000	173160000	165010000	69183000	118680000	238640000	242830000	265030000	344620000	585110000	454960000
P07204	104130000					1177400	1532200		423630		136410			16535000	18530000	24310000	18382000
P07205	1541600000	9095500	16706000	18603		23681000	31428000	29399000	5153800	8328700	9477300	35013	15237	285180000	356640000	298760000	300140000
P07225	219630000	1531800	2422100	11377000	7229000	17006000	24841000	21813000	17329000	1263800	2221700	10777000	6544300	13859000	16383000	12728000	9621100
P07237	20130000000	545290000	558500000	393820000	309020000	1197100000	1906400000	876120000	602850000	626080000	697320000	774400000	578120000	1097400000	1206900000	1269700000	1136500000
P07305	36237000000	213000000	1128700000	5210000000	6947000000	816030000	1434000000	332410000	214030000	694290000	172400000	4871300000	4276900000	158350000	193660000	199540000	176140000
P07311	1715700000	6641800	10497000	31610000	19993000	10229000	14227000	18572000	16656000	12670000	15590000	3046600	1651800	184420000	220560000	161540000	122430000
P07332	7175000		128230	607270	999010	122820	384470	1072900	1070600		39305	502970	974820	115090
P07339	44234000000	1046100000	1055700000	1214800000	1028700000	1814900000	2564600000	896460000	832870000	1131800000	1227700000	2958700000	2153500000	1915900000	2279000000	3257500000	2624500000
P07355	86878000000	1647000000	1669000000	3484400000	3191300000	3549400000	4916800000	3599300000	3426400000	3224000000	4655800000	5006800000	4700100000	3494300000	3471700000	5167800000	3904600000
P07357	1218000000	4905500	5964500	57137000	47167000	61220000	94113000	101610000	55563000	3964500	5778900	50680000	48394000	77893000	100070000	89306000	71594000
P07358	1236400000	11357000	8575300	58862000	56691000	49689000	79651000	76864000	84247000	4373800	7120500	92870000	65078000	61222000	87053000	102980000	91159000
P07359	1330400			258220		89118		562590	82519
P07360	2113900000	26922000	20451000	123440000	126810000	71474000	135480000	132340000	115620000	12636000	18366000	160360000	98005000	105830000	107470000	127360000	137520000
P07384	3934400000	89941000	111480000	167120000	150230000	325740000	478510000	303490000	314920000	21846000	29549000	90360000	90155000	63454000	82292000	74070000	63076000
P07437	9721600000	166230000	154000000	415170000	611200000	249940000	707020000	522040000	504530000	152420000	132570000	341400000	350870000	345130000	353600000	579010000	649260000
P07451	113200000	1560400	610040	10404000	4887000	16446000	20921000	7715600	6066600			273870	399490	1175900	1835700	1037900	522180
P07476	290290000	122530				44283000	67846000	18525000	22216000
P07585	57931000000	2512100000	3005100000	2991000000	2356100000	3933100000	5208700000	4012700000	3492600000	661370000	700120000	1065500000	590370000	1161500000	1352000000	1242800000	822860000
P07602	34107000000	805600000	515000000	152940000	114880000	1495600000	2333100000	741430000	703090000	73896000	18637000	293110000	228140000	1834900000	2141300000	2925400000	2757800000
P07686	3051000000	139470000	146060000	84764000	76690000	243330000	351900000	128400000	92925000	29313000	30035000	77406000	85611000	76279000	83780000	116040000	110080000
P07711	1772500000	11650000	16112000	10079000	8947800	100250000	158660000	25880000	18010000	2809100	7955000	25243000	31839000	54131000	62474000	58450000	68514000
P07737	54602000000	690280000	1023500000	1646100000	1141900000	2002800000	3447600000	4221100000	3653000000	368430000	463900000	864520000	778740000	1863700000	1905900000	2730400000	2401400000
P07738	532420000	4747400	1860400	31152000	33396000	40379000	57509000	20368000	12037000	2520900	4038300	8490900	6579500	47579000	67070000	41944000	28491000
P07741	3927000000	150660000	144480000	159950000	177710000	178760000	247260000	167950000	164520000	28790000	24519000	72889000	85762000	148100000	153700000	204480000	177140000
P07814	2706500000	45708000	53691000	77112000	49076000	111560000	181600000	52181000	56739000	46843000	61919000	91523000	70400000	206050000	227420000	422660000	396380000
P07858	15479000000	411010000	720540000	296030000	247930000	1177700000	2093100000	650260000	403640000	18524000	61377000	293590000	232580000	185790000	171660000	295290000	255760000
P07864	14930000000	44505000	49480000	10823000		89732000	81067000	50236000	44421000	91376000	88644000	1385300	1566900	2203900000	2392600000	2604400000	2326800000
P07900	55005000000	1019400000	916560000	1531900000	1072800000	1497800000	2241800000	947530000	835800000	1711900000	1935000000	991810000	723790000	4557900000	5365900000	8230200000	6994800000
P07902	220160000	3601500	8194600	12728000	9152600	26376000	43507000	10490000	11388000	272280		5585400	1892800	5775800	2741600	2737800	2008900
P07910	19705000000	349350000	358270000	722950000	1086500000	771030000	1270700000	585750000	350460000	641610000	554180000	860820000	644280000	1010700000	1140000000	2162300000	2093600000
P07919	4791100000	34937000	15136000	10034000	26304000	165510000	330070000	64948000	54482000	2893900	3470900	128830000	165690000	250070000	335210000	697240000	504280000
P07942	1641700000	26865000	22823000	106160000	111470000	60654000	89720000	116120000	107000000	77081000	80390000	123160000	105010000	49062000	59560000	135740000	110400000
P07947	365760000	10691000	4676900	5636000	3312600	18840000	30754000	16605000	8086800	939790	5030200	14182000	11099000	33461000	29124000	55414000	42318000
P07948	169690000	2439500	4190400	9690300	9421000	11467000	16103000	5021000	2879700	2698800	5592800	31260000	24040000	7893800	10118000	3142600	2816000
P07951	29575000000	1283300000	1105000000	1926500000	1374700000	1972300000	3050900000	3824600000	4328100000	727170000	720030000	1055800000	837030000	387810000	425800000	462480000	355210000
P07954	6375200000	69132000	70831000	141580000	99420000	221510000	308070000	142330000	104170000	231150000	251930000	172490000	143080000	491790000	510180000	1114400000	785830000
P07992	74755000	784180		274610	667790	4401400	3295000	585740	425390	585400	1666200	1135000	1015900	6083000	4494600	18410000	17334000
P07996	96665000	4369400	2413400	8178300	9251200	6746400	13364000	6864700	7969400	819730	1069800	2126300	2567300	562510	425060	690120	337460
P07998	1158700000					65554000	123600000	38537000				12500000		98330000	99907000	127890000	85620000
P08047	89303000	372050		6691200	6446200	5575800	6020200	4521200	3530700		1654900	3227500	3389800	3476500	4585700	7571400	3777300
P08069	63001000	532000	1552900	2931000	2382500	4129500	8696300	1834600	1137400	258070	488850	2273900	1591600	2787300	4374800	9146800	5855600
P08123	19101000000	325500000	264980000	552340000	533320000	476200000	566760000	2492800000	1797000000	83127000	89399000	435250000	285170000	459150000	494720000	1267100000	988170000
P08133	42666000000	836470000	1102700000	2303100000	2130000000	1976400000	3393600000	2350500000	2146400000	747870000	1021800000	2411900000	2473600000	1611500000	2177200000	2671000000	2392800000
P08134	1003300000	374580	452780	4755900	1478800	59811000	142260000	10733000	7895100	9957400	2431500	25577000	21754000	30493000	25151000	99425000	78502000
P08138	424830000	5366800	4261800	671490	871180	15123000	16910000	20650000	19708000	1268100	2010000	13086000	13839000	49332000	31322000	35578000	28180000
P08174	521710000	4159400	3565900	1771400	1577100	20315000	33992000	49098000	46009000	1498000	3516800	19549000	8152000	41356000	59664000	71367000	61424000
P08183	55281000	669330	522610	1640000	920060	9731100	13554000	2731300	1822800	244550	387460	793350	744990	487760	851630	590440	566470
P08185	612920000	3668600	2401400	43897000	78306000	44744000	58675000	41320000	44886000	2497900	464330	31541000	23221000	35668000	40347000	25347000	24997000
P08195	3482100000	66101000	68352000	17599000	12675000	87746000	205310000	24512000	19060000	168970000	208610000	192580000	226370000	266170000	319960000	527200000	519510000
P08236	1455800000	2321600	3401500	4802700	3669400	126840000	187400000	35566000	39201000	1354200	1912300	3323800	1206200	21157000	22380000	40668000	34961000
P08237	3285800000	53854000	57924000	116540000	129160000	119110000	176460000	147100000	121650000	17911000	26008000	187480000	149800000	283120000	288490000	397130000	373720000
P08238	20223000000	368510000	363750000	547160000	457610000	731880000	1047700000	456480000	343700000	444880000	557670000	349560000	250400000	1449900000	1703500000	3114600000	2421100000
P08240	945730000	22256000	26649000	20245000	12428000	56448000	85565000	37420000	23662000	19980000	26839000	25779000	18250000	74214000	83539000	121610000	84660000
P08243	87484000	736010	1122900	126750	289300	8286900	13419000			120220	280190		289100	13522000	13812000	8834500	6430300
P08246	27848000		1385700	7543700	9161500	1062200	1552200	1552300			431880
P08247	39399000			4772300	4075300	2848200	7188900					7053700	1508100	549300	668370	3495000	2020700
P08253	629820000	24119000	14418000	21340000	30721000	72219000	109100000	41701000	39803000	2791700	1997500	17537000	12587000	4524900	4841500	7356000	4652200
P08254	35791000				3473700	1962500	3317300	1803100	563470			912950	562570	170240	5368400
P08263	64261000000	12122000	6990800	35955000	35154000	235610000	451710000	67694000	42809000	2343500000	2391200000	1311400000	802500000	7546800000	9367700000	11363000000	9648500000
P08294	34831000000	673800000	623680000	2531900000	882050000	2521100000	3175900000	890280000	757380000	906480000	1062400000	1578000000	1349100000	1397500000	1832700000	1461000000	1426300000
P08311	2901800000	102550000	87327000	102590000	123340000	206040000	295810000	314500000	226140000	11021000	22140000	155830000	121480000	41990000	63839000	41886000	37651000
P08397	202280000	1640900	1587300	3862000	5298100	16047000	30544000	14500000	5498600	86526	670280	2303800		19942000	24141000	22911000	14420000
P08473	731530000	77317000	84481000	23586000	23721000	69371000	95241000	26021000	21626000	361520	741060	2648600	3253700	90812	231180	292940	134630
P08493	1117700000		50176000	152510000		74559000	129830000			76303000	85215000	3941400	3125200	52734000	36736000	39248000	36241000
P08514	5252700	571270	355250	991400	934260	112440	236000	285620	243090	77960	62284	191720	135140
P08519	6572500	33375		360280	31393	824560	1106100		68555			418530	389360	389530	417400	526480	411270
P08559	4332200000	112570000	143710000	188820000	175450000	185680000	376240000	125590000	116270000	104230000	67489000	319980000	207020000	300510000	313590000	402480000	308810000
P08567	84116000	1062300		1842100	3384500		2571800	638640	2504700	841990	1939000	19181000	32549000	716560	1530400
P08571	1270900000	34519000	50687000	30351000	38372000	47441000	56628000	59788000	45648000	11121000	19905000	196630000	156840000	34113000	77565000	67831000	65036000
P08572	5213400000	133870000	198250000	251820000	152800000	277090000	405300000	426920000	449440000	66753000	88240000	270180000	150990000	138730000	187150000	243400000	192980000
P08574	4429700000	140430000	132560000	134400000	164420000	200750000	335830000	77009000	67620000	130230000	193710000	202660000	213970000	228980000	270230000	625680000	488420000
P08575	140430000	3667400	4160200	3840000	4020200	8475900	11622000	4986800	2860600	3141700	4896500	33369000	29599000	3777300	5898000	3990200	2106500
P08579	1915100000	17763000	41168000	44229000	32849000	92546000	116720000	30744000	25866000	51789000	58763000	83123000	49778000	102900000	130280000	307990000	304900000
P08582	203470000	5145900	6161100	9795600	6498500	28288000	39422000	8806900	7803500	158800	59904	854840	828820	1642100	3990000	5688700	4024000
P08590	4692600000	150070000	67908000	57515000	4296000	190960000	391280000	624480000	146480000	26918000	13018000	15152000	7908400	36872000	31136000	68755000	49984000
P08603	3720300000	42827000	57260000	126620000	122920000	221540000	341490000	301520000	242400000	24011000	31534000	175930000	122190000	296510000	324620000	264440000	220470000
P08621	2929600000	52320000	67963000	109780000	108600000	102950000	131990000	36550000	30275000	102070000	150720000	146870000	142040000	114830000	165420000	364810000	306170000
P08631	14997000			1486000	518230	708960	397980	178190	167930	261610	308960	4727000	4377600	493860	451340
P08637	68300000	1084100	831060	7457000	4211400	3119800	3989400	2379200	1989800	1984600	3748600	20824000	11245000	757700		1283600
P08648	440800000	1001100		6422900	4445500	10960000	17908000	126110000	94258000	2427500	2689000	8487300	7189400	1988200	2843800	4341600	2479500
P08651	249650000	2913500	2208100	24371000	31127000	15914000	21063000	9297700	5731700	4128400	4061000	22788000	20145000	4244100	5263500	15621000	8866000
P08670	258990000000	6208100000	6135000000	10231000000	10967000000	6646700000	12319000000	9879200000	11239000000	16801000000	17801000000	14198000000	13492000000	7911600000	10010000000	15982000000	16324000000
P08697	1604100000	27718000	53080000	84581000	74725000	77024000	118350000	87087000	84814000	8198600	11623000	54764000	45318000	72368000	77361000	44092000	41632000
P08708	12271000000	191400000	191610000	210860000	268300000	573750000	867080000	282410000	201230000	199820000	290030000	530440000	407930000	461970000	462750000	739320000	523230000
P08709	68935000	406800		480510	2269900	2167300	1717900	1210500	1172100		285630	1573600	2940400	11038000	13450000	13046000	10448000
P08754	975900000	18901000	33772000	52866000	54411000	46902000	67933000	36088000	41343000	20548000	12338000	63675000	52317000	23940000	29536000	58656000	56789000
P08758	77517000000	1285600000	1480900000	3311800000	3818500000	3139000000	4341800000	3426200000	3390100000	1056800000	1434100000	4173200000	4153000000	2697500000	3227700000	5519500000	4431000000
P08842	17794000			861630	1403400	23499	1150100	1350400	1109500	489850	88456	952190	871150	771550	515700	3203500	2238400
P08865	17744000000	466850000	420350000	673870000	814500000	720650000	1238400000	564170000	576340000	401200000	549300000	707990000	660510000	928510000	1154600000	1648900000	1745500000
P08910	26929000	1481300	389510	404390		4056700	9420800	252630	236890	113110	139260			1285300	1244900	1357800	875640
P08913	8712900			676700		1376500	771560					939620	1615800	82002	661060
P08962	2601300000	185330000	165460000	133220000	182600000	235730000	249790000	20404000	22863000	63618000	48668000	311220000	297190000	55084000	100850000	27965000	59024000
P09001	149690000	4735000	7431900	7242700	4818800	11027000	13994000	3244700	1450000	2482400	1910300	9258700	4871000	7367100	10634000	7593700	9025900
P09012	3704000000	27850000	42609000	155160000	103140000	137210000	186310000	69016000	69086000	144910000	177280000	137370000	149620000	252680000	259000000	572970000	564180000
P09038	241990000	7396900	7840800	37895000	1209000	7852800	18363000	10645000	8606100	1972000	1235000	15239000	12485000	2782600	4551200	7800600	4851900
P09067	1032300
P09104	2165600000	21784000	12668000	231700000	218100000	74449000	125790000	233680000	228290000	6526000	9612100	38810000	41029000	71763000	68717000	78250000	84702000
P09105	9087800			1709300	942100	419190	537320	3157900	1524200
P09110	7917800000	112680000	170670000	25577000	23334000	455510000	707120000	460880000	395680000	78487000	114400000	145790000	132610000	319540000	456470000	897510000	761410000
P09132	258820000	15672000	2232300	332830	936380			819610	8787800	2666400	6193100	8578000	10418000	2067700	2682100	25015000	16574000
P09172	239090000	4628800	8013800	34830000	26494000	17793000	39727000	16569000	14197000	297370		4144000	3007200				496890
P09210	1195600000					1413500	2157700			19019000		36395000		169200000	162240000	292400000	257340000
P09211	60973000000	810140000	1124000000	3781700000	4158200000	2790700000	4739500000	3430800000	3320700000	224830000	142640000	993530000	930920000	1352500000	1586400000	1415700000	1245900000
P09234	3373100000	40712000	30039000	43747000	39469000	68505000	192830000	52335000	38777000	37281000	53905000	92156000	64144000	161350000	197170000	411810000	341550000
P09237	50296000	716340	1355700	5069200	4593100	5602300	10222000	5287500	4853900
P09326	9300000											4266500	5033500
P09327	551210000	52807000	55816000	73187000	70880000	51744000	87792000					78604
P09382	145310000000	4225800000	4175100000	2976700000	3811400000	4226500000	7016000000	7665700000	7778100000	2410600000	1805000000	4401700000	4910900000	3192500000	3852800000	7746100000	6905300000
P09417	4113300000	77381000	88557000	146980000	134820000	239510000	334750000	137720000	101660000	49169000	42435000	109160000	105950000	351800000	454330000	408410000	338380000
P09429	31313000000	179730000	567800000	3269800000	2315600000	1077000000	2140600000	1746400000	1417400000	172570000	207480000	1030800000	490450000	881490000	836710000	1814700000	1361100000
P09455	10653000000	78478000	93369000	343640000	446770000	227690000	378700000	251370000	179510000	83405000	129260000	139420000	134460000	940440000	1062400000	922370000	920840000
P09466	33681000							17656000	16024000
P09467	1077500000	22546000	33839000	74115000	62033000	77008000	124090000	37422000	38514000	2350900	8425600	29966000	27578000	29921000	28892000	28819000	32422000
P09471	3483900000	48928000	135370000	190760000	128490000	119780000	228500000	71161000	53997000	145810000	177560000	215630000	265090000	173720000	242960000	389660000	288470000
P09486	3500000000	3106400	3929400	3303100	4286700	20719000	43181000	42896000	38066000	79759000	61664000	34840000	32094000	556770000	673780000	714730000	728540000
P09488	5611400000	4961700	2086900	27238000	22892000	36009000	47472000	318860000	473300000		931150	10187000	8945100	40133000	48416000	2588600000	1851100000
P09493	86744000000	2832800000	2750200000	4936200000	4667900000	5572900000	8206000000	14814000000	11168000000	1525600000	1597700000	2369200000	2099600000	1075600000	1326400000	1856400000	1189600000
P09496	10183000000	188700000	148320000	206560000	81501000	613030000	669120000	229740000	73378000	315140000	320500000	525390000	263110000	704460000	860950000	1745800000	1074900000
P09497	5412600000	260450000	159410000	185600000	61366000	228800000	459960000	187660000	127220000	160020000	238800000	314380000	146160000	267250000	235140000	650530000	474820000
P09525	8535300000	102380000	150770000	688000000	758300000	381970000	632710000	422400000	486430000	132920000	142930000	622220000	578570000	156300000	205870000	257590000	245350000
P09529	19388000			440920						496810	495830	1708000	1369400	1696500	2886200	2173400	7526200
P09543	2093900000	24225000	34752000	78537000	123900000	105260000	180570000	94062000	80413000	21452000	21563000	96631000	97675000	65445000	91367000	138190000	130720000
P09601	867780000	7767300	2751400	14979000	12141000	7831200	4718400	1214300		33696000	39596000	111330000	82805000	66103000	63232000	102690000	158970000
P09619	954650000	9008600	19849000	47840000	23493000	38400000	57496000	20549000	19219000	29116000	39655000	57479000	37694000	52800000	95291000	118950000	106530000
P09622	7372700000	271680000	245690000	148200000	209970000	263600000	411350000	178870000	207850000	251720000	394610000	362900000	463730000	432560000	641580000	784850000	1005900000
P09651	19778000000	744430000	397300000	870980000	423010000	1121400000	1495200000	591310000	422850000	834470000	616330000	631110000	521380000	1016300000	1129000000	2143700000	1489300000
P09661	3224900000	44622000	73084000	105530000	111510000	110910000	149190000	61230000	27998000	107990000	117900000	175760000	181790000	176560000	158160000	470280000	381280000
P09668	2175700000	125680000	190180000	170800000	134660000	293050000	397940000	12653000	12860000	2634700		11745000	12764000	2116400	1090000	8008000	9314800
P09669	12285000000	240860000	310160000	330340000	263240000	576120000	857830000	545750000	455270000	332750000	333880000	704150000	270430000	874060000	993770000	1120500000	1266400000
P09758	581620000	2832800	16158000	24234000	8829000	85627000	107260000	60509000	65517000						1980600
P09769	1691800											574950	480790		196500	439550
P09871	836180000	2937700	6505900	61828000	63926000	76389000	111400000	48274000	42326000	6661300	11219000	57460000	53524000	30643000	33129000	18157000	17075000
P09874	3444200000	18085000	18053000	71571000	58850000	59985000	77999000	39376000	29298000	99188000	136370000	108560000	84345000	348180000	394130000	778800000	655360000
P09913	52202000	1519500	690160	6106600	5783200	4774700	3770600	4808000	1649600	105720	525440	5715700	3277200	2957700	2707100	2178500	1307300
P09914	120790000	3245700	4749500	9732900	8631000	9358800	10056000	2706900	2039800	1073300	499010	10409000	8811300	5910100	7919600	9132500	5359400
P09917	142770000	1289600	2105000	4091500	4457100	2027700	5356900	2377800	3517500	3130200	40635000	48491000	11368000	1428500	1418600	887570	1686800
P09936	10101000000	41076000	69764000	411020000	347240000	254550000	432340000	476250000	361080000	62152000	76361000	183050000	129120000	1475200000	1649400000	1446000000	1115400000
P09958	298790					97457	119190
P09960	2850000000	67539000	83605000	176110000	180950000	179670000	278140000	130120000	93108000	14551000	18960000	95802000	87884000	164840000	182610000	205830000	200710000
P09972	4666600000	41190000	46660000	300130000	230020000	234110000	311820000	166790000	160510000	54278000	74982000	142930000	99075000	316090000	365360000	451450000	352310000
P0C024	16399000					238900	1239100		425720			204740		2461200	2926700	4215700	3119200
P0C0L4	4734200000	30372000	75692000	207950000	161710000	250600000	370530000	376080000	370960000	51262000	80530000	240960000	190620000	261320000	321180000	268950000	209440000
P0C0L5	324290000	12135000	10524000	11294000	15834000	22229000	20461000	14070000	21583000	8226800	16486000	17912000	10245000	12806000	15850000	14496000	16383000
Q71UI9	26626000000	1473300000	1379100000	1136800000	557600000	944680000	1041200000	335360000	319960000	878630000	770680000	1346200000	1339400000	943330000	1572800000	629460000	673010000
Q99878	16138000000	19755000	44407000	1620800000	2450500000	104950000	174230000	88466000	83191000	1610100000	2112100000	1412700000	1827200000	16885000	26022000	33965000	27317000
P0C2W1	50929000	191820		2694200			351760	512950	285970	632520	2097100	1834800	298170	9235100	5837100	11705000	8128400
P0C2W7	99328000									1380200	2763400			32621000	20813000	15364000	24491000
P0C5Z0	639740000					4405500	5425000			12199000	27666000			73555000	83642000	52565000	44075000
P0C6A0	42086000									11636000				6957800	556250	5726300	8564000
P0C7M6	731860													599440
P0C7P0	179320000					4034500	2705800	8294900				2739400	564040	18852000	20836000	62220000	41027000
P0C7P1	6891300													413220	835070	1998800	1325600
P0C7P4
P0C7T5	8722600	196220				466820	860010	333020			861110	703500	229390	947490	761860	1977800	1385400
P0C7V6	12238000										144740	73886		1158400	2232600	3721000	1845800
P0C7V8	413040000									1184200	3354200	11082000	8377000	82370000	100580000	92523000	85864000
P0C860	1007800									97156	134040			81534		408030	187030
P0C870	121840000		1516700	1024900	3155500	2268500	5143300	3869300	5512000		500670	773150	1224100	10099000	13997000	25807000	19436000
P0CAP1	64037000			1906200	1273100	683980	619320	25579000	29573000	17656	880310	82824	232640	241390	280900	1200800	349630
P0CAP2	37504000	348360	645260	203910	452370	137720	1085600	102500	356300	253020	716850	807820	96517	5124800	3872400	8293000	10987000
P0CG12	92631000			642340	609170	1101700	2857600			450640	995300			13223000	16177000	18947000	16294000
P0CG13	6836900
P0CG23	320630
P0CG30	660230000	5860900	4580700	672910	1591800	38614000	100110000	23001000	21771000	901940	1536600			83812000	67987000	28960000	20348000
P0CG33	20349000									382550	964660		221570	3392200	3253900	6917000	4667600
P0CG35	194300000			14783000	16249000		8964800							29464000	28646000	7322900	6360300
P0CG38	1842800					149930	504900	488640		28630					57253	153150	104040
P0CG39	1869100
Q8IX94	27853000			983150				247810	142060	131800	170670	259180		4272500	4455300	9084900	6422600
P0CJ78	2347600	897470		131470						849500						372400
P0CK96	7674900					681300	565770							589680	726400	1574300	1144000
P0CW18	3569900		174960	1080600	530510	161230	585850
P0CW20	288620000	2204000	2306800	845800		15261000	41546000	15818000	8183100	1052000		16457000	12245000	33565000	48456000	36544000	32860000
P0CW27	116890										3514.9					71069	42302
P0DI82	320660000		1836200	8729100	6008700	19097000	14291000			4494800	7562100	14167000	756120	6908900	10720000	40036000	38826000
P0DJ07	83716000		2687000				5053900	2007300		5351100	8935900	8432100	6557400			22497000	15861000
P0DJ93	137650000	21353000	16736000	8309500	18601000			2997500		6117300	6014600	5035600	17803000	7651800		1459600
P0DJD1	22634000	117500								864760	935920			3141700	5156500	4747200	6173100
P0DJI8	46274000			450280	832280	844870	21846000	3418300	1494300		720680						3218800
P0DKB6	119500000					3744700	6485400			1957400	2560200			22056000	20861000	22086000	12030000
P0DKV0	366200														181900	91509	84782
P0DMB2	252270000							12480000		644530				41437000	38138000	62367000	47486000
P0DMN0	66544000			591760	957980	4783800	6201000	3056500	5142300			4358500	2792100	3166000	1982300	4290600	2639200
P0DMQ5	1605800													1605800
P0DMS9	73046000					3869500								3552200	17732000	7560900	6529900
Q5DJT8	762500000									23909000	50228000			60337000	89700000	141520000	145930000
P0DMV9	34287000000	601730000	693970000	1783700000	1854300000	1561900000	2572500000	1389300000	1106300000	697410000	1030300000	1123400000	980500000	1538700000	1810800000	3201000000	2807800000
P0DMW3	199010000									6969700	4335800	31627000	25456000	23791000	17751000	46008000	27285000
P0DMW5	4420000
P0DN24	31148000													4582200	5101300	5494200
P0DN76	5576900000	81751000	79585000	57644000	89101000	204310000	443490000	96376000	79511000	42232000	73228000	101660000	129280000	309280000	435840000	951800000	799630000
P0DO92	14738000													2551300	5918000	5580700
P0DO97	8143400														216070	484510	322330
P0DOX2	1801300000	8629500	10989000	65083000	29237000	112930000	169240000	130640000	128910000	3625600	6091300	55973000	48008000	96981000	111020000	118690000	95383000
P0DOX3	130860000	1273400	1272300	2574600	3196000	9832800	15408000	2240500	2919100				128920	13259000	17079000	1381300	1092900
P0DOX4	15348000			1102200		1273400	3588800	694580		244520				2260000	2670400	501270	398010
P0DOX5	105990000000	856740000	1227700000	4392100000	3896900000	4136600000	7664200000	5906700000	5664800000	634170000	713560000	3966400000	3147600000	3966100000	4771100000	3370800000	3659100000
P0DOX6	129470000			31031000	2551300	7013300	15156000	4904500	4205600			4540300	3491200	5659300	6212300	6524300	2993100
P0DOX7	83921000000	720450000	900790000	2078600000	1918300000	2769000000	5686600000	5772600000	5899600000	230250000	68112000	2508800000	1300400000	3927900000	2384900000	4357900000	2833300000
P0DOX8	48473000000	914080000	782240000	1174300000	1167100000	1202400000	2598400000	4595600000	3437700000	127200000	172160000	750010000	391210000	1196400000	1238500000	2820000000	2065500000
P0DOY2	10038000000	140260000	462950000	502240000	567580000	275610000	511330000	811920000	455510000	259030000	56707000	514420000	822570000	358320000	437030000	118220000	363970000
P10071	1959200					85463		44278						13050	57146	171740	138770
P10074	508460													45643	73622	355560	33634
P10109	2066800000	3552600	4570400	6399900	5058000	28734000	58359000	5458200	4164500	116780000	11207000	30173000	25878000	242540000	199060000	368700000	302820000
P10114	43065000	727950		2745000	1186700	2084700	8543500			545530	1229200	2733200	2159000	2743100	3407300	1824800	1611300
P10124	4051000															4051000
P10155	1154000000	30295000	19652000	52446000	32472000	73378000	128220000	71841000	65720000	9117000	12570000	34688000	30890000	54489000	63243000	83020000	85973000
P10163	370460
P10176	1071500000	9266800	15766000	9253600	4826700	9631400	15269000	41885000	2915600	37472000	207120000	19857000	1989700	10767000	17426000	219460000	242600000
P10243	5260200									136270				1043300	937110	1278500	1710100
P10253	13494000000	178300000	216670000	106930000	96211000	1304700000	2257200000	356300000	261310000	37441000	51969000	112990000	90577000	183460000	193740000	270820000	245330000
P10275	26049000	1399800	807950	418550	277400	3003200	3015000	337980	236080	163030	109640	82795	66271	373640	363500	1077600	400760
P10301	6072900000	319010000	174110000	295950000	359280000	239780000	381150000	499100000	337820000	200950000	240080000	339480000	259030000	205120000	210820000	222960000	204460000
P10316	291670000			1027600		29556000	46574000					7270100	6794200	26323000	32202000
P10321	470510000		16021000	21831000	19379000	13967000	41814000	24478000	12354000	11269000	3728300	78215000	24779000	11496000	30596000	25304000	24906000
P10323	1277100000	9920500	12950000	362810	359870	8261100	10219000	19421000	14957000	16379000	23792000		314860	177750000	163410000	377990000	258960000
P10398	134010000	2475400	1068400	3742000	3744100	9072400	11805000	8720100	6267800	375350	1395400	8406800	3453700	9804000	11329000	15055000	7590500
P10412	1364000000	389310000	457690000	82773000	4481500	154570		6701700	16313000	10664000	5404400	42139000	19942000				18476000
P10415	111830000		523740	10165000	12453000	5786100	16041000	6993800	5710400				499040	333810	714640	505700
P10515	2908500000	78464000	90135000	78086000	140460000	103550000	145550000	69731000	56237000	87825000	126080000	117360000	121030000	189720000	227380000	360800000	330180000
P10586	70556000	1199900	1728000	2655800	2434200	9717000	12482000	4252700	763920	557710	588180	1162800	834210	1571300	2746700	4115800	2971700
P10588	33065000	786160	1041900	320620	176110	4637600	7340500	817230	1022500		518290	160930		1430000	1414200	1475700	590320
P10589	5641100	306310	187420	1002300	921430	124410	1224100
[truncated: 9,497 more rows]
