# Supplementary material for: A Multi-Omics Study of Human Testis and Epididymis
Source: Molecules. 2021 Jun 2;26(11):3345. doi: 10.3390/molecules26113345 (PMC8199593; doi:10.3390/molecules26113345)
Supplement: Supplementary file 1 [file molecules-26-03345-s001.zip › TableS2.xlsx]

## Sheet: Sheet1
Aceesion	E1_A	E1_B	E2_A	E2_B	E3_A	E3_B	E4_A	E4_B	T1_A	T1_B	T2_A	T2_B	T3_A	T3_B	T4_A	T4_B	E1	E2	E3	E4	T1	T2	T3	T4	Average(E)	Average(T)	Ratio(T/E)	p Value
A0JLT2					344550	684930							3744800	4514800	5572000	4632600			485791				4.11182e+06	5.08063e+06	485791	4.57063e+06	8.96773	0.00199543
A1IGU5	2657300	1622600	4282800	3051600	5108000	10600000	6839100	7003400	260360	505890	737040	243180	579610	508200	2126200	2381500	2.07647e+06	3.61516e+06	7.35832e+06	6.92076e+06	362924	610624	542732	2.25023e+06	4.42177e+06	658164	0.178356	0.00150709
A2RUT3	1504200	3456600			1447400	893500		495720					38730000	21645000	50476000	32326000	2.28022e+06		1.13721e+06	495720			2.89536e+07	4.03941e+07	1.27226e+06	3.41988e+07	22.9526	0.000358529
A5A3E0							9154900		1911100	99664				1455500	68969					9154900	436426	99664	1455500	68969	9154900	371854	0.0965394	0.00429791
A6NFQ2			2073800	2999400					132110		525120	458960	148930	192700				2.49402e+06			132110	525120	169407		2.49402e+06	246699	0.114943	0.00050108
A6NKN8			974780	1240800							17885000							1.09978e+06				17885000			1.09978e+06	17885000	16.1448	0.00874134
A8K855	178040	558190	2246900	382860	478340	624660		20579					1881900	1584400	3513000	3963200	315246	927496	546626	20579			1.72675e+06	3.73132e+06	340042	2.53832e+06	4.2653	0.00512311
O00258	1906300	2053000	1441500	850130	2684700	4224700	1434100	285290	2500500	3228000	3725800	3578900	10368000	7701400	10663000	8581500	1.97829e+06	1.10701e+06	3.3678e+06	639636	2.84106e+06	3.46798e+06	8.93578e+06	9.5658e+06	1.47377e+06	5.45701e+06	3.38361	0.0036697
O00268	699230	130520	844150	882300	125140	416830	130000	243240	782700	1963400	1967400	2631900	2318300	1870200	6363700	5024100	302098	863014	228390	177824	1.23966e+06	1.9654e+06	2.08223e+06	5.65437e+06	320781	2.40062e+06	6.60299	0.00266675
O00292	4280800	2370400	19926000	22636000	11557000	12019000	23587000	14484000	53061		3715000	2638000	956520			428350	3.18547e+06	2.12378e+07	1.17857e+07	1.84833e+07	53061	3715000	956520	428350	1.10181e+07	734007	0.112443	0.00625947
O00339	27960000	20229000	148380000	119410000	126710000	218030000	230560000	160220000	6393000	10395000	68259000	46001000	13089000	15543000	18226000	16737000	2.37824e+07	1.33109e+08	1.66212e+08	1.92199e+08	8.15201e+06	2.66374e+07	1.42633e+07	1.74656e+07	1.00281e+08	1.83668e+07	0.18511	0.00201819
O00499	16684000	13984000	70626000	54935000	67357000	100920000	65955000	53517000	1101700	2397700	11362000	10144000	12680000	18453000	32655000	30913000	1.52745e+07	6.22884e+07	8.2448e+07	5.94114e+07	1.62528e+06	5.21945e+06	1.52965e+07	3.17721e+07	4.64628e+07	9.59621e+06	0.269622	0.00241164
O00533			7892300	4158800	2836600	4688700	4269100	3250300	45243	98601	171760	29579	177730	168220	711380	314900		5.72909e+06	3.64691e+06	3.72503e+06	66790.8	130137	172910	473301	4.26953e+06	140494	0.0475372	1.85684e-05
O00712	10421000	8117900	24267000	28459000	15334000	21542000	4155700	4760300	1879200	2711700	9969700	9973800	737300	490730	2394300	1995400	9.19764e+06	2.62795e+07	1.81748e+07	4.44774e+06	2.25739e+06	5.1995e+06	601511	2.18577e+06	1.1823e+07	2.33242e+06	0.257585	0.00849764
O14494	6528100	4383400	15037000	4010700	9793200	6180700	12858000	16682000	2785200	4644000	7242400	2474300	3205400	4095600	4168000	3493300	5.34932e+06	7.76588e+06	7.78003e+06	1.46457e+07	3.59645e+06	5.79946e+06	3.62326e+06	3.81577e+06	8.2946e+06	3.80896e+06	0.425426	0.00995257
O14639	3849800	3913900	6500200	8027000	10958000	16373000	5029000	8291000	31951000	39481000	27307000	15633000	28456000	29824000	36049000	29050000	3.88172e+06	7.22337e+06	1.33946e+07	6.4572e+06	3.5517e+07	3.28345e+07	2.9132e+07	3.23608e+07	7.01753e+06	2.884e+07	3.77731	2.71333e-06
O14657		223310	3868300	1447600	4526500	5836700	6314900	4390400	2826900	7507600	13382000	8706900	13100000	15257000	19206000	16767000	223310	2.36638e+06	5.14002e+06	5.26545e+06	4.60687e+06	1.00233e+07	1.41374e+07	1.79451e+07	2.64926e+06	1.05981e+07	3.18176	0.00227708
O14732			1945300	1470300		2135200					314120	346900	961640	627600				1.69121e+06	2135200			314120	776869		1.82786e+06	506406	0.304045	0.00319674
O14745	78209000	112170000	175890000	99945000	163960000	257800000	133320000	97132000	24935000	22372000	35069000	16436000	41182000	49708000	85898000	60114000	9.36627e+07	1.32587e+08	2.05594e+08	1.13796e+08	2.36188e+07	2.80101e+07	4.52446e+07	7.18587e+07	1.30557e+08	3.68482e+07	0.300166	0.000588532
O14782	3125500								788800		28478		74792	88799	869620	644630	3125500				788800	28478	81495.1	748721	3125500	209120	0.133052	0.00139046
O14791	2794100	4653100	15812000	4626700	12364000	12728000	16671000	10095000	2502500	2627300	4088200	1651600	4586900	2779900	4587400	4443700	3.60572e+06	8.55321e+06	1.25447e+07	1.29728e+07	2.56414e+06	3.27734e+06	3.57087e+06	4.51498e+06	8.41693e+06	3.21938e+06	0.341938	0.00441756
O14874	7504400	4012900	4997600	4122700	9848900	10612000	4609900	1733100	8337700	6315600	14805000	10608000	13516000	13935000	18377000	22080000	5.48766e+06	4.53912e+06	1.02233e+07	2.82656e+06	7.25655e+06	9.66967e+06	1.37239e+07	2.01436e+07	5.17967e+06	1.25919e+07	2.27595	0.00313211
O15075	2316200	2317200	29953000	31511000	16652000	25839000	13020000	15915000	110730	1749300	4674100	4056400	866000	2072300	245060	1086300	2.3167e+06	3.07221e+07	2.0743e+07	1.43949e+07	440114	2.85944e+06	1.33963e+06	515954	1.2074e+07	1.0728e+06	0.108056	0.00205558
O15118	1332300	306590	850140	679780	3880200	6515100	1292800	1292900	5931000	7616400	6137300	5656900	26235000	27134000	40915000	40208000	639116	760203	5.02791e+06	1.29285e+06	6.72108e+06	6.83697e+06	2.66807e+07	4.056e+07	1.3331e+06	1.43881e+07	9.89693	0.00587677
O15164	597520	371000	541390	1214000	248990	771950	179580	103500	294410	403000	1508200	1547200	2716200	3066900	4086700	4418100	470829	810708	438415	136332	344452	779618	2.88623e+06	4.24917e+06	388645	1.59383e+06	4.4789	0.00823444
O15230	117150000	134670000	238940000	200080000	321750000	443610000	426880000	354300000	54881000	67097000	225960000	182030000	76598000	92950000	95753000	85058000	1.25605e+08	2.18648e+08	3.77798e+08	3.889e+08	6.06824e+07	1.23131e+08	8.43788e+07	9.02472e+07	2.52036e+08	9.83907e+07	0.393463	0.00407297
O15231	189440000	209310000	135440000	88295000	243170000	393780000	247400000	142350000	256240	392080	694110	390810	1186500	1160800	1440200	735940	1.99127e+08	1.09356e+08	3.09444e+08	1.87663e+08	316965	521677	1.17358e+06	1.02951e+06	1.88575e+08	668287	0.0037938	2.33121e-05
O15270	1264800	2386700	587370	285040	1779400	2268700	2146800	2333100	9017400	850570	5319000	4374300	4186200	3448300	9662400	10141000	1.73744e+06	409175	2.00921e+06	2.23801e+06	2.76946e+06	2.12701e+06	3.79938e+06	9.89881e+06	1.33714e+06	4.7344e+06	3.60094	0.00375452
O15327			1044300	1563700	4421000	2670100	4198000	3150900	74467		256310	747980	472730	230920	173730	255120		1.27788e+06	3.43577e+06	3.63696e+06	74467	256310	330398	210528	2.51816e+06	254458	0.111178	0.000508946
O15394		286830	3561200	3029200	3490800	1953200	720440	420360	1640400	2310500	9841200	5819400	6115300	10941000	14097000	12982000	286830	3.28445e+06	2.61117e+06	550313	1.94683e+06	4.76845e+06	8.1797e+06	1.3528e+07	1.30336e+06	6.35427e+06	4.14339	0.00632558
O15455	2268500	3107000	4071000	3157500	6522700	11598000	3827200	3791900	85290	678920	2309400	2080600	341280	637680	2622600	2238100	2.65485e+06	3.58527e+06	8.69772e+06	3.80951e+06	240635	1.25216e+06	466506	2.42273e+06	4.21414e+06	878701	0.286718	0.00891972
O15484	12282000	16167000	35305000	40550000	31670000	46554000	14858000	15944000	32651000	46224000	135300000	111740000	85441000	97347000	170170000	142580000	1.40912e+07	3.78367e+07	3.83975e+07	1.53914e+07	3.88492e+07	7.90829e+07	9.11999e+07	1.55765e+08	2.36925e+07	9.07612e+07	3.85062	0.000644789
O15534			3523700							106700			252950	485970	126930	120700		3523700			106700	106700	350608	123776	3523700	182228	0.0620513	4.72802e-05
O43325		2290300	2176000	2862600	3141500	4153600	3702700	645020					6621700	3655500	13056000	12728000	2290300	2.4958e+06	3.61228e+06	1.54542e+06			4.91992e+06	1.2891e+07	2.38936e+06	7.96382e+06	3.32638	0.00628966
O43353	530650	101130	199600	456160	934630	1178700		589390			3125500	1703800	3289000	4705500	5677500	9912700	231656	301744	1.04959e+06	589390		3125500	3.934e+06	7.50196e+06	439601	4.08375e+06	8.30765	0.00288384
O43598	81193000	50752000	187570000	223070000	209190000	371040000	45355000	50100000	6979100	1584400	55106000	45004000	20003000	20751000	26253000	17643000	6.41927e+07	2.04551e+08	2.786e+08	4.76685e+07	3.32531e+06	9.34398e+06	2.03736e+07	2.15217e+07	1.14915e+08	1.64153e+07	0.158687	0.00814005
O43615	15159000	16029000	17219000	14914000	27687000	44002000	18510000	12899000	23761000	20859000	92693000	68845000	50896000	53534000	82728000	95195000	1.55879e+07	1.60251e+07	3.49039e+07	1.54519e+07	2.22628e+07	4.39714e+07	5.21983e+07	8.87428e+07	1.91585e+07	5.35744e+07	2.93543	0.00236152
O43759			22990000	26805000	8175300	14250000		813010	32383000	48008000	45687000	40145000	41147000	45536000	75390000	88598000		2.48243e+07	1.07934e+07	813010	3.9429e+07	4.68331e+07	4.32859e+07	8.17276e+07	8.97912e+06	4.9438e+07	3.56767	0.00234039
O43772	3972900	3532500	12520000	10358000	17336000	17582000	37525000	12472000	29858000	39123000	88526000	66715000	92734000	106030000	214060000	161650000	3.74623e+06	1.13878e+07	1.74586e+07	2.16336e+07	3.4178e+07	5.88507e+07	9.91594e+07	1.86018e+08	1.12666e+07	8.34297e+07	6.92721	0.00176729
O43805				1478600	4057800	3760300	2700400	2392000					91708000	20470000	115150000	75780000		1478600	3.90622e+06	2.54153e+06			4.33274e+07	9.34134e+07	2.70839e+06	6.36189e+07	26.3314	0.00445296
O43815	3485700	2604600	9563200	6136900	11767000	14716000	6969200	6778600	7862300	17733000	18087000	11419000	38522000	36044000	70914000	55010000	3.01311e+06	7.66084e+06	1.31591e+07	6.87324e+06	1.18077e+07	1.79091e+07	3.72624e+07	6.24578e+07	6.75959e+06	2.50686e+07	4.12103	0.00939514
O60237	2799500	4199600	17876000	23672000	21935000	16896000	62447000	50199000	734720	1470300	3013500	3357100	2332300	1683500	5398500	3222600	3.42882e+06	2.05709e+07	1.92513e+07	5.59891e+07	1.03935e+06	2.10493e+06	1.98152e+06	4.171e+06	1.66051e+07	2.28628e+06	0.10605	0.00951899
O60238	12596000	9925300	4100200	8664900	6934400	7897200	3073700	1024000	12654000	17383000	32969000	42431000	21446000	34979000	36233000	31393000	1.11812e+07	5.96052e+06	7.40016e+06	1.77411e+06	1.48312e+07	2.39395e+07	2.7389e+07	3.37263e+07	5.43874e+06	2.67549e+07	4.23287	6.31415e-05
O60240			5929700	7739100	3621300	6148600	1883600	2069300		40386	189270				350510	361210		6.77426e+06	4.71868e+06	1.97427e+06	40386	87429.2		355820	3.98134e+06	176378	0.051551	0.00768766
O60496			91579	51788							2223900	2119900						68867.2				2223900			68867.2	2.17128e+06	30.2985	0.000702025
O60568	1395000	1557600	5465000	7662800	6513400	10309000	10210000	10178000	7249300	12295000	20235000	19813000	18328000	21150000	42006000	32832000	1.47406e+06	6.47126e+06	8.19431e+06	1.0194e+07	9.44088e+06	1.57731e+07	1.96885e+07	3.71368e+07	5.313e+06	1.92814e+07	3.26338	0.00252541
O60830	4919700		4436100	5127200	6270900	6629100	7958300	4985600	6388200	12852000	16635000	27652000	20166000	13884000	47380000	27050000	4919700	4.76915e+06	6.44751e+06	6.29896e+06	9.06097e+06	1.46217e+07	1.67327e+07	3.57998e+07	5.65335e+06	1.84714e+07	3.73216	0.00625856
O60858	442480	386030	1045800	1089200	1246300	907200	282820	216330	4002900	836110	2136000	2706600	4758600	5952900	4492500	4363300	413292	1.06728e+06	1.06332e+06	247351	1.82944e+06	1.33639e+06	5.32236e+06	4.42743e+06	583617	3.19078e+06	5.20799	0.000224283
O60890		53111	1133700	352890	1258400	1065000	1598900	1511800		492970	164360	31258	63882	106240	426280	263080	53111	632512	1.15767e+06	1.55474e+06	492970	284648	82382.2	334882	682295	152607	0.221984	0.00555352
O60907	3534300	3482600	7009600	8634500	5311400	8892700	7966700	5537200	1204400	1759600	2601800	2244700	1490500	2458200	4081200	2909000	3.50835e+06	7.77974e+06	6.8726e+06	6.64178e+06	1.45577e+06	2.13966e+06	1.91414e+06	3.44561e+06	5.94112e+06	2.19476e+06	0.372241	0.000297072
O60941	336810	97189	1892000	2399400	1576700	3816500	1192100	539960	1644400	2683900	6347200	4194000	1858600	2792900	6643200	6013100	180926	2.13065e+06	2.45305e+06	802301	2.10081e+06	4.12738e+06	2.27835e+06	6.3203e+06	933285	3.53458e+06	2.71523	0.00984023
O75027	5402100	5773800	6847100	8561600	10705000	18328000	4238200	1938100	10200000	9234700	29366000	31669000	15412000	20362000	36069000	34032000	5.58486e+06	7.65651e+06	1.40072e+07	2.86602e+06	9.70536e+06	1.64677e+07	1.77149e+07	3.50357e+07	6.43677e+06	2.07026e+07	3.01558	0.00247931
O75084	5352500	5409100	6641600	6042100	12387000	13646000	6839200	3183000	356560	697890	1024500		975360	401140	841190	1266100	5.38073e+06	6.33476e+06	1.30013e+07	4.66574e+06	498838	845570	625505	1.032e+06	6.74325e+06	725928	0.106846	0.000350958
O75355					617940	2106400	1752700	2297200	108960		284070	291020		103400					1.14089e+06	2.00656e+06	108960	284070	103400		1.51303e+06	174696	0.116242	0.0075905
O75382		11631000	92310000	29135000	320130	72144000	69840000	34890000	266480	4164400	1006500	659270	1306100	1336100	3609300	5482900	11631000	5.18599e+07	4.80577e+06	4.93631e+07	1.05344e+06	2.04731e+06	1.32101e+06	4.44853e+06	2.09316e+07	1.49854e+06	0.0502858	0.00402276
O75414	1514900	183840	1209300	1295800	960710	3537800	1132300		3454500	6386500	7620100	6615000	4874300	1612800	14609000	6496100	527730	1.2518e+06	1.84358e+06	1132300	4.69704e+06	6.97609e+06	2.8038e+06	9.74174e+06	1.07688e+06	5.49368e+06	4.59699	0.00503283
O75439	10423000	10747000	11714000	18884000	31382000	47574000	12189000	17076000	22948000	29815000	47223000	50375000	87267000	91132000	173750000	151470000	1.05838e+07	1.4873e+07	3.86389e+07	1.4427e+07	2.61571e+07	3.75227e+07	8.91786e+07	1.62228e+08	1.72112e+07	6.55451e+07	4.08766	0.00868184
O75628			6777300	5113400	3603500	7789800	4098400		125840	81835	908740	859350	723450	842330	964760	1206100		5.88685e+06	5.29816e+06	4098400	101480	272703	780630	1.0787e+06	5.2496e+06	524213	0.130385	1.22549e-05
O75718	4025200	2837200	4856200	6012100	13957000	17154000	7086700	7443800	8755300	3853900	23292000	19979000	39384000	43682000	58921000	64825000	3.37939e+06	5.40333e+06	1.54732e+07	7.26306e+06	5.80879e+06	9.47444e+06	4.14774e+07	6.18025e+07	6.73053e+06	2.38067e+07	4.14523	0.00851196
O75751	2137000	4915300	14888000	17735000	15245000	21037000	23332000	13483000	1832700		8531900	9377400	3499700	1957300	4362300	3245300	3.24099e+06	1.62493e+07	1.79084e+07	1.77366e+07	1832700	8531900	2.61724e+06	3.76258e+06	1.13726e+07	3.91984e+06	0.332469	0.0076301
O75787	1184100	1094400	1758600	1729200	3772200	10468000		606470	6313400	2341100	9263000	12732000	17731000	16337000	19653000	12125000	1.13837e+06	1.74384e+06	6.2839e+06	606470	3.84452e+06	4.65678e+06	1.70197e+07	1.54367e+07	1.91479e+06	1.0234e+07	4.09614	0.00340381
O75881	2845000	4614000	1853500	2190600	3360900	6795400			303100	591390	1143300	496030	429480	446310	502180		3.6231e+06	2.01501e+06	4.77898e+06		423380	822275	437814	502180	3.26762e+06	516343	0.154804	0.00112293
O75951	1155200				2371500	4227000							54088000	94398000	75709000	40637000	1155200		3.16612e+06				7.14549e+07	5.5467e+07	2.26241e+06	6.29554e+07	25.6167	0.00622324
O76027	2436300	2497600	5648600	2612300	4780700	5836500	9781300	3895100	458320	773880	759990			77494			2.46676e+06	3.84133e+06	5.28229e+06	6.17245e+06	595554	766904	77494		4.19249e+06	380172	0.110417	0.00842054
O76031	307370	3201200	3062900	2278900	7588400	9893600	1696700	1182400	4699100	8516200	12733000	9963600	10255000	12078000	28911000	23579000	991944	2.64198e+06	8.66468e+06	1.4164e+06	6.32602e+06	1.04133e+07	1.11292e+07	2.61092e+07	2.38143e+06	1.19954e+07	3.7908	0.00559398
O76070	52072000	83817000	318610000	369300000	213280000	376340000	642110000	356980000	10033000	7957100	93708000	94681000	77168000	68743000	47789000	54504000	6.60645e+07	3.4302e+08	2.83312e+08	4.7877e+08	8.93496e+06	2.73065e+07	7.28338e+07	5.10362e+07	2.35461e+08	4.20563e+07	0.188428	0.00274737
O76074	4938500	4023500	45459000	27740000	23246000	37790000	15686000	13811000		440580	6052400	3487000	2648700	3647700	3686000	2448200	4.45758e+06	3.5511e+07	2.96389e+07	1.47187e+07	440580	1.63296e+06	3.10832e+06	3.00401e+06	1.62106e+07	2.60346e+06	0.148309	0.00655917
O94761			5152400				3391300			375250				535540	180050	174900		5152400		3391300	375250	375250	535540	177456	4.18011e+06	282049	0.0740745	0.00204467
O94804		226720	1397300	1047600	953030	2855300	1453700	1623800	3585900	5531100	24265000	19618000	42898000	43258000	72217000	49226000	226720	1.20988e+06	1.6496e+06	1.5364e+06	4.45353e+06	1.1585e+07	4.30776e+07	5.96234e+07	1.1142e+06	2.2351e+07	23.8583	0.00399259
O94856	4129700	5816900	10966000	16611000	10581000	16477000	7395400	6306400	151350	236550	2156400	1465800	231340	317030	922820	993900	4.90123e+06	1.34965e+07	1.32039e+07	6.82923e+06	189214	714210	270817	957701	8.78821e+06	543488	0.0827147	0.00011887
O94911	8358700	13814000	55622000	42632000	13804000	19088000	9596500	5195000	22288000	25759000	104490000	88051000	49449000	55205000	76680000	67105000	1.07456e+07	4.86958e+07	1.62324e+07	7.06072e+06	2.39607e+07	5.18802e+07	5.22478e+07	7.17329e+07	1.56491e+07	5.41749e+07	2.90897	0.00495841
O94915	46298	239840	245220	422420	600690	815630	862460	685370	268410	395200	3427200	3389300	2273400	2393700	5474100	4154500	105376	321848	699958	768833	325693	1.1638e+06	2.33277e+06	4.76887e+06	367556	1.87459e+06	5.55799	0.00361785
O95180					20944	28441		10180						671520					24406.3	10180			671520		18235.5	671520	33.8212	0.000264433
O95202	22012000	27761000	14414000	21825000	29658000	40170000	14839000	16168000	37544000	46642000	39732000	52933000	66776000	78918000	126100000	105190000	2.47199e+07	1.77366e+07	3.45161e+07	1.54893e+07	4.18465e+07	4.30486e+07	7.25936e+07	1.15171e+08	2.20035e+07	6.32898e+07	2.96411	0.00166554
O95479	18086000	14896000	44137000	50344000	46944000	69425000	39615000	26563000	31713000	46632000	89860000	89074000	86538000	87572000	134690000	112250000	1.64137e+07	4.71384e+07	5.70884e+07	3.24391e+07	3.84557e+07	6.47329e+07	8.70535e+07	1.22959e+08	3.45979e+07	7.79007e+07	2.18809	0.00379291
O95613	2493400	2196200	811210	1542000	214560	554750	2577900	1173400	2755600	2811400	3692500	2449000	5459300	6703300	14344000	10045000	2.34009e+06	1.11843e+06	345003	1.73923e+06	2.78336e+06	3.22197e+06	6.04941e+06	1.20036e+07	1.11945e+06	4.9652e+06	4.17351	0.00959596
O95622	499180	623430	1681500	675850	990420	1754900	588180	1730000	1491700	541030	3553400	3235000	2945500	4110200	2739400	2320600	557856	1.06604e+06	1.31837e+06	1.00874e+06	898362	1.38654e+06	3.47945e+06	2.52132e+06	943034	2.27359e+06	2.45063	0.00412314
O95674	30594000	35220000	35200000	64315000	16393000	11949000	20500000	15002000	38539000	71019000	81267000	75728000	32455000	35660000	94643000	68803000	3.28256e+07	4.75803e+07	1.39957e+07	1.75368e+07	5.23164e+07	7.59704e+07	3.40198e+07	8.06952e+07	2.48827e+07	5.79363e+07	2.17353	0.00556881
O95696	138460	98225	43234	470330	166360	297120	261700	71196	735630	1251900	2263700	531220	1659100	1871000	6240200	5223200	116620	142598	222326	136499	959654	1.68343e+06	1.76187e+06	5.7091e+06	149883	1.80375e+06	12.7865	0.00864086
O95716	15735000	22666000	9112900	8424500	19779000	32043000	13569000	12441000	1460800	3195300	6864200	8222400	6381700	9216300	11323000	8457800	1.88852e+07	8.76194e+06	2.5175e+07	1.29928e+07	2.16048e+06	4.68329e+06	7.66914e+06	9.7861e+06	1.52527e+07	5.90779e+06	0.412061	0.00565474
O95741	80719000	87877000	29085000	26699000	79789000	101140000	18422000	17148000	7529400	10839000	26916000	10276000	12487000	17830000	20092000	17274000	8.4222e+07	2.78665e+07	8.98324e+07	1.77736e+07	9.03389e+06	1.70805e+07	1.49212e+07	1.86298e+07	4.39976e+07	1.42956e+07	0.27954	0.00737758
O95864	2217700	1938400	279740			434140	1805700	2342100	6359200	13691000	4731800	2952600	27495000	29548000	36393000	29840000	2.07335e+06	279740	434140	2.05648e+06	9.3308e+06	8.04879e+06	2.8503e+07	3.2954e+07	1.14112e+06	1.34534e+07	12.5594	0.0084732
O95994	920970000	1492200000	180990000	113840000	3577900000	5960100000	2283600000	2158100000	2919000	9620200	1721300	6188700	3961900	887840	1744600	9209800	1.17229e+09	1.43541e+08	4.61786e+09	2.21996e+09	5.29919e+06	4.06931e+06	1.87551e+06	4.00842e+06	1.14604e+09	3.37682e+06	0.00217246	0.00908341
O96005	14662000	10455000	11594000	6748400	28945000	37313000	14669000	9605000	20268000	28601000	44652000	44172000	59866000	71825000	159260000	112340000	1.23811e+07	8.84539e+06	3.28637e+07	1.187e+07	2.40766e+07	3.57364e+07	6.55734e+07	1.33758e+08	1.43767e+07	5.53394e+07	4.03745	0.00957086
O96009	440010000	380680000	101970000	111040000	266230000	596970000				354800	2457000	2846300	2091500	2863400		3657100	4.09271e+08	1.06408e+08	3.98662e+08		354800	933672	2.4472e+06	3657100	2.58939e+08	1.94622e+06	0.00752285	0.00270751
P00325	698120000	966270000	1381000000	1288400000	1757000000	3196700000	797890000	679880000	15676000	15140000	88582000	84924000	148240000	127190000	33748000	29655000	8.21324e+08	1.3339e+09	2.36994e+09	7.36525e+08	1.54057e+07	3.66215e+07	1.37312e+08	3.16354e+07	1.17595e+09	4.90837e+07	0.0504544	0.000721656
P00491	723990000	793920000	50798000	71197000	1709200000	2786700000	1181600000	837730000	12253000	13866000	35949000	29085000	143130000	153490000	94155000	73600000	7.58149e+08	6.01387e+07	2.18244e+09	9.94918e+08	1.30346e+07	2.23264e+07	1.4822e+08	8.32455e+07	5.60931e+08	4.7754e+07	0.06812	0.00976062
P01303	26676000	36166000	65203000	67028000	56334000	71325000	101260000	93320000	3637400	7719400	20010000	15229000					3.10607e+07	6.61092e+07	6.33879e+07	9.7209e+07	5.29892e+06	1.24284e+07			5.96412e+07	9.61775e+06	0.180146	0.00254149
P02786	2181900	2319300	1141900	2705700	6911500	13004000	5148300	3919500	15948000	21074000	16153000	13388000	50895000	63613000	94924000	70359000	2.24955e+06	1.75774e+06	9.48036e+06	4.49208e+06	1.83327e+07	1.84502e+07	5.68998e+07	8.17237e+07	3.6023e+06	3.34613e+07	9.27765	0.00357789
P05423	9805700	10758000	3225300	3965900	1597900	3118600	12559000	11782000	246780	728530	1032400	2641500	1705600	780350	2644200	2181700	1.02708e+07	3.57648e+06	2.23231e+06	1.21643e+07	424013	867257	1.15367e+06	2.40184e+06	5.61986e+06	1.18022e+06	0.210536	0.00404382
P05783	1142600000	1517700000	2580400000	1357100000	2329200000	3734900000	769830000	637560000	15816000	28795000	264030000	204870000	16409000	21211000	38908000	24018000	1.31686e+09	1.87133e+09	2.94946e+09	7.0058e+08	2.13406e+07	8.71937e+07	1.86561e+07	3.05695e+07	1.50218e+09	4.10176e+07	0.0436452	0.000495183
P06280	13057000	13552000	49746000	66434000	45213000	76466000	73016000	59072000	4601200	6978900	13920000	12643000	15899000	19610000	16235000	15614000	1.33022e+07	5.74876e+07	5.87984e+07	6.5675e+07	5.66668e+06	9.85628e+06	1.76573e+07	1.59215e+07	4.14539e+07	1.20572e+07	0.266043	0.00114689
P06454	135110000	179910000	389460000	518200000	346310000	329350000	615430000	451870000	4165700	54129000	143970000	34793000	221120000	31546000	357220000	214950000	1.55909e+08	4.49242e+08	3.37724e+08	5.27347e+08	1.50162e+07	8.82777e+07	8.35192e+07	2.771e+08	3.34197e+08	7.04232e+07	0.358066	0.00521641
P06732							70454000	77164000		992140			1488500		4703300	3899400				7.37327e+07	992140	992140	1488500	4.28253e+06	7.37327e+07	2.28129e+06	0.0375406	8.5878e-06
P07093	5753100	1924500	47488000	58024000	20460000	35986000	778360	5144300	20511000	29052000	96213000	75337000	70589000	95278000	93223000	84131000	3.32744e+06	5.24923e+07	2.71344e+07	2.00103e+06	2.44108e+07	5.28695e+07	8.20096e+07	8.85604e+07	9.86835e+06	6.23307e+07	3.21451	0.00247188
P07101	1293400	27821	12573000	11485000	15281000	21159000	11917000	8405100	25308		1520300	1542100		762080	198910	635410	189694	1.20167e+07	1.79814e+07	1.00082e+07	25308	1520300	762080	355513	4.50043e+06	422833	0.0760333	0.0065799
P07197	10754000	5989300	62305000	42819000	23287000	24476000	30463000	22357000	522970	356430	5547300	4919100	460440	472880	866630	788790	8.02552e+06	5.16511e+07	2.38741e+07	2.60972e+07	431743	1.40614e+06	466619	826794	2.25433e+07	965811	0.0626411	0.00112145
P07384	89941000	111480000	167120000	150230000	325740000	478510000	303490000	314920000	21846000	29549000	90360000	90155000	63454000	82292000	74070000	63076000	1.00133e+08	1.5845e+08	3.94804e+08	3.09152e+08	2.54072e+07	5.16725e+07	7.22617e+07	6.83523e+07	2.09776e+08	5.8013e+07	0.265166	0.00243968
P07996	4369400	2413400	8178300	9251200	6746400	13364000	6864700	7969400	819730	1069800	2126300	2567300	562510	425060	690120	337460	3.24732e+06	8.69822e+06	9.4952e+06	7.39645e+06	936455	1.50822e+06	488979	482585	6.67377e+06	847667	0.145347	0.000111094
P08253	24119000	14418000	21340000	30721000	72219000	109100000	41701000	39803000	2791700	1997500	17537000	12587000	4524900	4841500	7356000	4652200	1.8648e+07	2.56044e+07	8.87643e+07	4.07409e+07	2.36144e+06	5.91863e+06	4.68052e+06	5.84992e+06	3.62497e+07	5.56724e+06	0.159266	0.00557062
P08311	102550000	87327000	102590000	123340000	206040000	295810000	314500000	226140000	11021000	22140000	155830000	121480000	41990000	63839000	41886000	37651000	9.46329e+07	1.12488e+08	2.46878e+08	2.66685e+08	1.56207e+07	5.87373e+07	5.17745e+07	3.97121e+07	1.62707e+08	4.58489e+07	0.340011	0.00563066
P08473	77317000	84481000	23586000	23721000	69371000	95241000	26021000	21626000	361520	741060	2648600	3253700	90812	231180	292940	134630	8.08197e+07	2.36534e+07	8.12832e+07	2.37219e+07	517598	1.40099e+06	144893	198591	4.38168e+07	457272	0.0184032	0.000413803
P09327	52807000	55816000	73187000	70880000	51744000	87792000					78604						5.42907e+07	7.20243e+07	6.73996e+07			78604			6.41141e+07	78604	0.00120243	0.00837794
P09601	7767300	2751400	14979000	12141000	7831200	4718400	1214300		33696000	39596000	111330000	82805000	66103000	63232000	102690000	158970000	4.62287e+06	1.34855e+07	6.07871e+06	1214300	3.65271e+07	6.63944e+07	6.46516e+07	1.27768e+08	5.60773e+06	7.33648e+07	11.208	0.000380717
P09668	125680000	190180000	170800000	134660000	293050000	397940000	12653000	12860000	2634700		11745000	12764000	2116400	1090000	8008000	9314800	1.54602e+08	1.51657e+08	3.41491e+08	1.27561e+07	2634700	11745000	1.51884e+06	8.63672e+06	1.0053e+08	4.90148e+06	0.0407254	0.00666849
P10109	3552600	4570400	6399900	5058000	28734000	58359000	5458200	4164500	116780000	11207000	30173000	25878000	242540000	199060000	368700000	302820000	4.02949e+06	5.68952e+06	4.09498e+07	4.76767e+06	3.61767e+07	1.83888e+07	2.19727e+08	3.3414e+08	8.17939e+06	9.28173e+07	11.1539	0.00918303
P11277	20292000	14704000	26276000	44476000	54634000	82084000	42743000	32885000	12656000	16183000	25803000	18077000	2430600	3212700	1951900	1468100	1.72735e+07	3.41855e+07	6.6967e+07	3.74914e+07	1.43113e+07	2.04345e+07	2.79442e+06	1.6928e+06	3.48942e+07	6.18363e+06	0.257101	0.00321008
P11532	16435000	16614000	87185000	84422000	52730000	80529000	112680000	87444000	14318000	18599000	25907000	22642000	10915000	11333000	19330000	16596000	1.65243e+07	8.57924e+07	6.51636e+07	9.92632e+07	1.63187e+07	2.1951e+07	1.1122e+07	1.79109e+07	5.50289e+07	1.67509e+07	0.259535	0.00144547
P11717	2369700	2668400	4762800	3086500	11496000	16213000	6981300	3811300	7525900	8328300	21331000	17403000	39273000	44936000	77748000	63425000	2.51462e+06	3.83411e+06	1.36523e+07	5.15828e+06	7.91694e+06	1.33286e+07	4.20092e+07	7.02223e+07	5.1046e+06	2.58999e+07	5.44806	0.00850959
P11802	3602300	3318600	29272000	28808000	19098000	32682000	16592000	23284000	125630	717620	10633000	3408200	5093200	7772900	7786800	5455000	3.45754e+06	2.90391e+07	2.49832e+07	1.96552e+07	300258	2.76233e+06	6.29197e+06	6.51744e+06	1.49011e+07	2.93418e+06	0.26167	0.00392883
P12532	20694000	25184000	26435000	36844000	28434000	54259000	16489000	7189400	413080	491870		4202600	2887400	2057800	4281800	3629100	2.28289e+07	3.12085e+07	3.92785e+07	1.08879e+07	450757	491870	2.43756e+06	3.94196e+06	2.34944e+07	1.86622e+06	0.0952537	0.00056408
P12544			385760	731190	437070		1528700				18770000	15652000						531097	437070	1528700		18770000			658878	1.71402e+07	22.3322	9.12819e-05
P13378	5506200	5838400	6175400	5494900	5019900	5361400					2111900				704660	919730	5.66987e+06	5.82522e+06	5.18784e+06			2111900		805045	5.55423e+06	1.11029e+06	0.223755	7.99862e-06
P13591	37986000	41208000	120540000	93061000	77107000	110710000	84375000	65793000	9551400	6131300	62745000	28304000	9263100	7484300	22851000	15805000	3.95642e+07	1.05913e+08	9.23933e+07	7.45069e+07	7.65261e+06	1.9614e+07	8.32633e+06	1.90042e+07	7.32862e+07	1.50299e+07	0.257039	0.000348384
P13674	10080000	7271800	17016000	17647000	21908000	32810000	17196000	10144000	26887000	39326000	36495000	34730000	97976000	99337000	170210000	145060000	8.56153e+06	1.73286e+07	2.68105e+07	1.32074e+07	3.2517e+07	3.78841e+07	9.86542e+07	1.57133e+08	1.51394e+07	6.50864e+07	4.84827	0.00571419
P13796	923150000	1034900000	120540000	132900000	1691400000	2911800000	1039300000	857830000	14205000	11116000	148910000	136380000	68664000	76334000	77396000	65330000	9.77429e+08	1.26569e+08	2.21924e+09	9.44215e+08	1.25659e+07	4.06852e+07	7.23975e+07	7.11075e+07	7.13546e+08	5.51021e+07	0.0686808	0.00647884
P14384	1211400	2371000	2516500	1021900	6723400	19210000	1800800	1381100	14969000	28512000	57300000	36154000	35750000	36078000	53813000	46029000	1.69477e+06	1.60362e+06	1.13647e+07	1.57705e+06	2.0659e+07	4.04195e+07	3.59136e+07	4.97691e+07	2.64182e+06	3.60057e+07	8.51651	1.66519e-05
P14672	5914400	5730900	5616000	7818300	3583700	5410300	7562700	7798900		582930	1374300	2152400	732800		741680	628010	5.82193e+06	6.62628e+06	4.40328e+06	7.67989e+06	582930	895053	732800	682483	6.0099e+06	915444	0.167549	3.806e-06
P14923	77043000	94341000	42115000	33478000	117980000	146660000	40024000	26305000	2761100	5586600	13050000	19802000	34887000	14556000	50766000	33221000	8.52544e+07	3.7549e+07	1.31541e+08	3.24474e+07	3.92749e+06	8.53845e+06	2.25348e+07	4.1067e+07	6.07979e+07	1.55473e+07	0.302156	0.00916828
P15924	17730000	22575000	26441000	25087000	52277000	78392000	11322000	10291000	3058300	86603	1513700	6696500	195580	3678000	48419	138270	2.00064e+07	2.57551e+07	6.40164e+07	1.07942e+07	514644	362065	848141	81822.3	2.44275e+07	580694	0.063148	0.00394332
P16144	14490000	13157000	22291000	28386000	25001000	40707000	24079000	23324000	3232200	2918800	15229000	11125000	2839900	3015000	2877900	2701100	1.38074e+07	2.51546e+07	3.19017e+07	2.36985e+07	3.07151e+06	6.66711e+06	2.92614e+06	2.7881e+06	2.26368e+07	4.24972e+06	0.229524	0.000111461
P17302	1731500	1869900	12225000	15820000	11242000	16831000	1864300	333880	92826000	101450000	37967000	17600000	121570000	129800000	201930000	135870000	1.79937e+06	1.39068e+07	1.37555e+07	788957	9.70422e+07	6.20625e+07	1.25618e+08	1.65639e+08	4.05947e+06	8.49979e+07	13.5505	0.000338101
P17677	7819100	1033900	24228000	28839000	8028400	14804000	22544000	16059000	1006400	1195400	8917000	7913500		495950	1553500	1198600	2.84327e+06	2.64331e+07	1.09019e+07	1.90272e+07	1.09684e+06	3.26487e+06	495950	1.36456e+06	1.11741e+07	1.86472e+06	0.206422	0.00686659
P19022	7837500	6257500	15626000	15458000	2798100	7314900	257620		25025000	31674000	52524000	50887000	40887000	50315000	93906000	82819000	7.00308e+06	1.55418e+07	4.52414e+06	257620	2.81539e+07	4.07878e+07	4.53567e+07	8.81884e+07	4.84273e+06	4.91211e+07	6.7423	0.000279178
P19086	9870600	6395300	19439000	14457000	13571000	17083000	10611000	8302600	2606000	5089400	2790800	2163000	3106700	932790	3118900	4466600	7.94515e+06	1.67639e+07	1.52261e+07	9.3861e+06	3.64184e+06	3.76875e+06	1.70232e+06	3.73241e+06	1.17459e+07	2.74591e+06	0.2434	5.11157e-05
P19320	1522300	197670	102730	119640			234440	196250	2930000	5014300	4239700	3979400	3735800	3539600	1852500	1823200	548555	110863		214497	3.833e+06	4.61076e+06	3.63638e+06	1.83779e+06	235402	3.20273e+06	8.56958	6.71408e-05
P19447	183560	232630	4091400	390530	2963100	3663600	721410	108580	2412000	5389700	7684400	6003700	13022000	15427000	29930000	25376000	206644	1.26405e+06	3.29479e+06	279876	3.60555e+06	6.43557e+06	1.41736e+07	2.75591e+07	700559	9.88969e+06	8.51853	0.00577482
P20062						552870			65147		129080				115070				552870		65147	129080		115070	552870	98909.6	0.18648	0.00736144
P20592	210520	276300	1007900	569640	730760	295120	1123200	162730	458220	1244600	2356000	2675900	1708100	1825400	1695400	916800	241178	757720	464394	427526	755183	1.71239e+06	1.76578e+06	1.24673e+06	436439	1.42937e+06	2.94331	0.00247348
P21127	698340	533690	111210	246060	259880	318520			1889100	1088100	1607200	1908100		1006600	2524400	2551300	610489	165422	287710		1.43371e+06	1.32242e+06	1006600	2.53781e+06	307427	1.69901e+06	4.97227	0.000217861
P21397	63956000	75073000	100470000	63790000	99141000	182010000	87878000	72058000	28011000	30304000	38191000	26638000	27163000	30834000	39983000	39010000	6.92919e+07	8.00561e+07	1.3433e+08	7.95758e+07	2.9135e+07	3.40197e+07	2.89404e+07	3.94935e+07	8.77522e+07	3.21029e+07	0.349466	0.000634904
P22897	2129000	2369700	8569600	2892100	7852100	14319000	15105000	13496000	6451300	8317100	31876000	25755000	46118000	48943000	49965000	45332000	2.24613e+06	4.97837e+06	1.06035e+07	1.42779e+07	7.32503e+06	1.62824e+07	4.75095e+07	4.75922e+07	6.41443e+06	2.62465e+07	3.93747	0.00234233
P23142	93689000	110790000	627210000	707510000	376740000	652280000	331330000	329560000	8174400	7622100	107590000	118770000	41675000	47979000	49380000	37254000	1.01881e+08	6.66151e+08	4.95722e+08	3.30444e+08	7.89342e+06	2.86367e+07	4.4716e+07	4.28906e+07	3.24714e+08	3.61687e+07	0.129585	0.00106112
P24043	565420	1278900	3919700	4555500	6357800	9403200	14287000	13128000	48952000	69703000	65200000	45554000	30928000	36760000	69340000	61087000	850362	4.22566e+06	7.73199e+06	1.36952e+07	5.84132e+07	6.74139e+07	3.37181e+07	6.50828e+07	4.41662e+06	5.14111e+07	7.99177	8.61234e-07
P25189	1164100	10861000	158520000	106280000	56555000	108230000	61577000	12169000	356250	4200800	2870000	699680	1240800	2779000	6146700	6139700	3.55574e+06	1.29798e+08	7.82365e+07	2.73739e+07	1.22333e+06	3.47222e+06	1.85693e+06	6.1432e+06	3.15309e+07	2.10878e+06	0.0474098	0.00815342
P25391			20611	183690	402380	9320	393900	324960	79818000	122470000	101110000	86756000	73503000	80552000	98599000	84541000		61530.8	61238.7	357773	9.88702e+07	1.11279e+08	7.69468e+07	9.12998e+07	110469	8.98087e+07	408.666	9.22125e-09
P26232	876910	1002300	505550	1007100	3525000	7301500	3873500	6067100	11402000	12661000	26423000	24452000	57614000	77157000	134320000	109660000	937511	713540	5.07324e+06	4.84777e+06	1.2015e+07	1.82905e+07	6.66733e+07	1.21365e+08	2.01398e+06	3.96488e+07	18.7793	0.00576469
P27216	63114000	94129000	280040000	220970000	139430000	202380000	37605000	19796000	2638500	771860	27511000	13755000	21609000	5052000	18596000	11256000	7.7077e+07	2.48758e+08	1.67982e+08	2.72842e+07	1.42708e+06	4.60811e+06	1.04484e+07	1.44678e+07	9.68208e+07	8.0486e+06	0.0956906	0.00314197
P27487	9095900	14963000	20742000	8865900	33744000	49955000	18227000	18283000	121820	447840	413880	590800	632940	169160	96772	200680	1.16663e+07	1.35608e+07	4.10571e+07	1.8255e+07	233572	430525	327213	139356	1.85565e+07	269391	0.0153782	0.000629557
P28290	748980	1188000	2492500	2205900	1439600	2424500	457580	397080	5546300	4843100	11528000	9118700	13125000	11521000	29946000	25380000	943286	2.34483e+06	1.86824e+06	426258	5.18279e+06	7.47203e+06	1.22969e+07	2.75686e+07	1.15203e+06	1.15852e+07	9.77688	0.00170903
P29536	61332000	52534000	108680000	94452000	135760000	191440000	325360000	298010000	27546000	40194000	38677000	39916000	27912000	30418000	50331000	44522000	5.67628e+07	1.01317e+08	1.61214e+08	3.11385e+08	3.32744e+07	3.94282e+07	2.91381e+07	4.73375e+07	1.3035e+08	3.66454e+07	0.236292	0.00557332
P29728			269680	463910	246470	312050	990840	831640	271890		4041600	3362300	4159400	2311200	4194600	7323600		353705	277328	907757	271890	4041600	3.10052e+06	5.54252e+06	446548	2.71632e+06	7.06296	0.0045825
P29966	141230000	150260000	245300000	267640000	196310000	199850000	153210000	87975000	32511000	39835000	123640000	43806000	65939000	73310000	90202000	71842000	1.45675e+08	2.56227e+08	1.98072e+08	1.16098e+08	3.59872e+07	7.01798e+07	6.95269e+07	8.05003e+07	1.71165e+08	6.20492e+07	0.375291	0.000268044
P29972			34836000	48064000	96102000	174950000	87813000	106660000	12757000	9359900	31708000	26372000	7765600	15048000	17852000	10251000		4.09189e+07	1.29665e+08	9.67788e+07	1.09272e+07	1.72274e+07	1.081e+07	1.35278e+07	8.00773e+07	1.46615e+07	0.179305	0.0011343
P30405	14074000	13166000	1649200	2894800	4173100	10839000	6949500	8195100	35245000	43290000	45297000	41596000	60144000	68999000	162360000	175200000	1.36124e+07	2.18497e+06	6.72549e+06	7.54664e+06	3.90609e+07	4.42821e+07	6.44195e+07	1.68658e+08	6.23325e+06	6.55136e+07	10.2054	0.00318284
P30530	134360	653700	433880	427910	1164500	1117400	1795200	1805400	737270	1426400	2104400	2398300	3076100	3926600	4305800	4216500	296363	430885	1.14071e+06	1.80029e+06	1.0255e+06	1.73255e+06	3.47543e+06	4.26092e+06	715609	2.4168e+06	2.94614	0.00342666
P30988					24588000								2987100	2896200	6964200	4838400			24588000				2.9413e+06	5.80479e+06	24588000	4.13202e+06	0.179822	0.00254296
P31327	716070	447110	381230	531360	3890700	2600900	97721	49114	1360000	1774600	2811200	2799500	4760500	4797200	8637800	7670900	565829	450078	3.18109e+06	69278.2	1.55353e+06	2.23355e+06	4.77881e+06	8.14001e+06	486728	3.60838e+06	3.97187	0.00890056
P32004	1025100	1033500	13992000	13200000	10545000	16930000	13312000	8670500	306400	463920	2988300	3445300	352910	1495700	4281600	3473000	1.02929e+06	1.35902e+07	1.33614e+07	1.07434e+07	377021	1.17743e+06	726531	3.85616e+06	6.69407e+06	1.35683e+06	0.213537	0.00322168
P32754			398950	191090	2647600									82515000				276108	2647600				82515000		586592	82515000	76.4585	0.000372879
P33897	1649400	2227600	2792100	3841900	5435100	26919000	4849000	4639200	20469000	32542000	32525000	28830000	123690000	140510000	219310000	176640000	1.91682e+06	3.27521e+06	1.20958e+07	4.74294e+06	2.5809e+07	3.25335e+07	1.31832e+08	1.96822e+08	4.35637e+06	6.72936e+07	14.794	0.00581599
P33947	1306800	2537200			8724300	9932000	3609100	4728100					14093000	13323000	28574000	14880000	1.82088e+06		9.30858e+06	4.13088e+06			1.37026e+07	2.06199e+07	4.12163e+06	1.68091e+07	3.44726	0.00577581
P35080	155400000	147890000	136520000	76312000	147600000	261110000	279710000	268910000	20367000	29063000	47143000	36873000	58704000	81229000	121040000	82491000	1.51599e+08	1.02069e+08	1.96316e+08	2.74257e+08	2.43295e+07	3.70151e+07	6.90541e+07	9.99235e+07	1.69893e+08	5.14356e+07	0.323669	0.00076839
P35249	2619300	2945200	6350000	9862500	6821800	11815000	2795300	1802000	8514300	14945000	7539000	9407300	35873000	35877000	54706000	55385000	2.77747e+06	7.91371e+06	8.97773e+06	2.24436e+06	1.12803e+07	1.06146e+07	3.5875e+07	5.50445e+07	4.58746e+06	2.08115e+07	4.9376	0.0090408
P35610	629010	966050	1891200	1933200	2188600	4418500	246500	132760	2521300	3192700	12838000	9056200	3643100	3718600	12915000	11213000	779522	1.91208e+06	3.10972e+06	180901	2.83721e+06	6.40218e+06	3.68066e+06	1.20339e+07	956918	6.06718e+06	4.76372	0.00390152
P37268	2326300	2496900	243210	1135200	4707300	8793100	982300	1802000	37511000	54762000	11429000	10077000	150190000	175300000	229300000	191990000	2.41009e+06	525445	6.43364e+06	1.33045e+06	4.5323e+07	2.50175e+07	1.6226e+08	2.09817e+08	1.81449e+06	6.37911e+07	38.2704	0.0047886
P40123	13155000	18965000	104570000	104640000	95908000	155580000	120610000	60546000	4510400	4555200	15146000	11408000	8166200	4162800	11443000	9477100	1.57951e+07	1.04605e+08	1.22153e+08	8.54544e+07	4.53274e+06	8.30621e+06	5.83046e+06	1.04138e+07	6.44434e+07	7.75544e+06	0.102183	0.0007403
P40261					6274100	10736000	10862000	7379800	304640	46666		322340	1201200	2994500					8.20724e+06	8.95318e+06	119232	46666	1.89657e+06		8.5721e+06	439955	0.110504	0.000318042
P40424	9118400	9472600	28289000	32635000	19354000	24972000	13911000	29199000	1173900	4856500	5081700	6497000	1490000	2349600	4977900	2459900	9.29381e+06	3.03844e+07	2.19843e+07	2.01541e+07	2.38769e+06	4.96782e+06	1.87107e+06	3.49931e+06	1.88075e+07	3.07859e+06	0.173024	0.00014396
P41219	48564000	59374000	215340000	227270000	129200000	206870000	161180000	126520000	5951900	4033100	73638000	26869000	4228200	3466300	54817000	46847000	5.36977e+07	2.21225e+08	1.63486e+08	1.42802e+08	4.89945e+06	1.72334e+07	3.82834e+06	5.06756e+07	1.29048e+08	1.43395e+07	0.187215	0.000447723
P41221					274340	353850					1085800	856280	663610	927520	919410	1038900			311569			1085800	784545	977331	311569	904234	2.91394	0.00177877
P41226	2920100	2438500	6216200	8467100	6798000	11912000	6923500	9607000	628780	723910	2299900	3766600	1450100	2579400	1479000	1050700	2.66846e+06	7.25487e+06	8.99877e+06	8.15562e+06	674670	1.29032e+06	1.93401e+06	1.24659e+06	6.13949e+06	1.4792e+06	0.252854	0.000675134
P42226	16200000	12772000	26239000	38787000	34045000	50896000	34889000	29922000	2024900	3554500	21887000	24285000	15173000	17947000	10026000	11897000	1.43842e+07	3.19019e+07	4.16264e+07	3.23102e+07	2.68282e+06	8.82028e+06	1.65018e+07	1.09215e+07	2.80287e+07	1.02752e+07	0.438131	0.00527311
P42330	8572800	5253300	12566000	14988000	14574000	23630000	8714900	3671500	6359700		23323000	23187000	56082000	102320000	78248000	63231000	6.71085e+06	1.37237e+07	1.85576e+07	5.65657e+06	6359700	23323000	7.57516e+07	7.03399e+07	9.91586e+06	3.71493e+07	4.3834	0.00757044
P42892	361830	488760	373200	114740	1932900	2317700	3058000	745850	13972000	23227000	25801000	15679000	36961000	49966000	80409000	60437000	420533	206932	2.11657e+06	1.51023e+06	1.80147e+07	2.44802e+07	4.29743e+07	6.97114e+07	726234	3.22778e+07	32.6256	0.000547842
P43121	47397000	45987000	134960000	147170000	103680000	193980000	211950000	216710000	29712000	49042000	74880000	70367000	18703000	21741000	23970000	16458000	4.66867e+07	1.40933e+08	1.41816e+08	2.14317e+08	3.81724e+07	6.05992e+07	2.01649e+07	1.9862e+07	1.18918e+08	3.2457e+07	0.276696	0.00161876
P43897	24247000	7944500	18519000	26442000	21540000	51443000	16884000	16576000	34532000	36453000	75323000	71317000	134020000	118620000	230560000	202630000	1.38791e+07	2.21287e+07	3.32879e+07	1.67293e+07	3.54795e+07	5.23999e+07	1.26085e+08	2.16144e+08	2.03362e+07	9.17511e+07	4.9209	0.00410295
P46087	1948000	1567500	3733400	2161000	672120	1231300	2372800	1073500	2321100	1621800	6896800	7537400	4135400	4321200	11252000	5332700	1.74742e+06	2.8404e+06	909715	1.596e+06	1.9402e+06	3.34443e+06	4.22728e+06	7.7462e+06	1.63843e+06	4.62629e+06	2.9417	0.0075664
P48681	63819000	57859000	110440000	94596000	95357000	143290000	125690000	104200000	31069000	34020000	41890000	27797000	20031000	25729000	32701000	27658000	6.0766e+07	1.02211e+08	1.16892e+08	1.14442e+08	3.2511e+07	3.77505e+07	2.27019e+07	3.0074e+07	9.54733e+07	2.95009e+07	0.302917	1.10278e-05
P48730	1433200	560270	930900	871500	2594500	2576600	2345000	1457000	2103200	4564300	2997400	1505500	4589900	6243000	9217100	6616400	896091	900710	2.58553e+06	1.84842e+06	3.09833e+06	3.69879e+06	5.35301e+06	7.80923e+06	1.40143e+06	4.07274e+06	2.96318	0.00541492
P49069	1458900	1100300	3439300	3329100	3082800	10780000	2342200	837740	5791600	6796400	6491300	4684300	16626000	12885000	25665000	23250000	1.26698e+06	3.38375e+06	5.76477e+06	1.40077e+06	6.27392e+06	6.6421e+06	1.46365e+07	2.44277e+07	2.42565e+06	1.0546e+07	3.87517	0.00917482
P49746		251030	4523400	4132200	10389000	14345000	21725000	16663000	74034		2554600	1454900	537350	459600	379990	238840	251030	4.32338e+06	1.22078e+07	1.90264e+07	74034	2554600	496957	301259	5.91437e+06	483393	0.0791257	0.00740178
P49750	4347400	2981300	6678400	4316600	10558000	13534000	2580000	1292200	29203000	21864000	9627900	6493100	40598000	47610000	103100000	72148000	3.60013e+06	5.36917e+06	1.19537e+07	1.82589e+06	2.52684e+07	1.45088e+07	4.39644e+07	8.62465e+07	4.53211e+06	2.95021e+07	7.14321	0.00889392
P49790	1960700	1937600	7229800	4282400	8032200	11593000	5050900	2797100	5911200	8659300	13988000	11325000	20480000	23618000	45556000	39266000	1.94912e+06	5.56425e+06	9.64973e+06	3.75871e+06	7.1545e+06	1.10057e+07	2.19931e+07	4.22942e+07	4.45348e+06	1.70122e+07	3.93631	0.00965255
P49901	2297200				807880	841980	765740						12249000	18787000	18716000	20437000	2297200		824754	765740			1.51698e+07	1.95576e+07	1.04588e+06	1.72245e+07	14.8933	0.000115285
P50416	8072300	7175500	12156000	4200900	10967000	14345000	10284000	5723500	18675000	25695000	39965000	32389000	38245000	41939000	100420000	68042000	7.6107e+06	7.14606e+06	1.25428e+07	7.67206e+06	2.19056e+07	3.20453e+07	4.00494e+07	8.26606e+07	8.50549e+06	4.01904e+07	5.01027	0.00168507
P50452			677110	779510	1385300	294730	844740				1634100	1220500	2137700	2214000	2033000	2501000		726508	638975	844740		1634100	2.17552e+06	2.25489e+06	711270	1.90633e+06	2.45733	0.00157959
P50479	45524000	59680000	131590000	50608000	118190000	182960000	241710000	209190000	3871700	7543900	5777000	5872700	2486100	4487900	9926000	6286600	5.21236e+07	8.16058e+07	1.47051e+08	2.24863e+08	5.40442e+06	6.6016e+06	3.34026e+06	7.89942e+06	1.08902e+08	5.36845e+06	0.0444964	0.000383402
P51157		274170	1298900	1609300		2538500							17211000	19288000	15470000	15444000	274170	1.44579e+06	2538500				1.82199e+07	1.5457e+07	1.09825e+06	1.67817e+07	11.7837	5.38204e-06
P51532	1229600	776370	826530	835220	963110	1136000	507050	85491	935090	791920	2360700	2763700	2873700	3261800	6303500	5202300	977049	830864	1.04599e+06	208202	860533	1.36729e+06	3.06161e+06	5.72649e+06	648432	2.49154e+06	3.85144	0.00521266
P51797	128990	224130	566580	504750	711010	809820			611990	2130300	4817700	4377200	1677100	2355700	4313900	715780	170031	534772	758808		1.14181e+06	3.20361e+06	1.98765e+06	1.75721e+06	410150	2.06868e+06	5.34746	0.00988593
P52434	9546800	1338100	15386000	20438000	13300000	28124000	19932000	8624000	39421000	56125000	25765000	30326000	92741000	79974000	198130000	182880000	3.57415e+06	1.7733e+07	1.93404e+07	1.31108e+07	4.70373e+07	3.80271e+07	8.61212e+07	1.90352e+08	1.12593e+07	6.8137e+07	6.04481	0.00839655
P55327	106910000	68461000	35153000	55051000	202800000	182700000	109530000	124200000	5643400	7940800	34250000	35464000	23683000	26827000	32934000	56787000	8.55521e+07	4.3991e+07	1.92488e+08	1.16635e+08	6.69426e+06	1.64916e+07	2.5206e+07	4.32461e+07	9.58752e+07	2.24566e+07	0.252631	0.00190285
P56199	55838000	65482000	152760000	147190000	128040000	183810000	129530000	93230000	8133300	14781000	44884000	26185000	20968000	24856000	17844000	10561000	6.0468e+07	1.49949e+08	1.53411e+08	1.09891e+08	1.09644e+07	2.57571e+07	2.28294e+07	1.37277e+07	1.11192e+08	1.85263e+07	0.175976	2.93237e-05
P57076	1225300	1266100	7162300	1871200	2675500	3633000	645700	620900	10388000	3425000			39228000	58395000	80774000	87801000	1.24553e+06	3.66089e+06	3.11771e+06	633179	5.96481e+06	3425000	4.78615e+07	8.42142e+07	1.73211e+06	2.88617e+07	19.547	0.00372943
P57737	2894500	3906500	5557500	4806700	7290900	14968000	6317100	6759900	9493200	8462700	21604000	37450000	83278000	116220000	114750000	133520000	3.36264e+06	5.16848e+06	1.04465e+07	6.53475e+06	8.96315e+06	1.35214e+07	9.83797e+07	1.2378e+08	5.86896e+06	4.19761e+07	9.99556	0.00650799
P60763	5444200	5110600	2657200	3629100	8016500	4940400		2042200	6398100	13267000	17343000	12757000	19937000	22592000	21534000	16344000	5.27476e+06	3.10536e+06	6.29323e+06	2042200	9.21323e+06	1.51687e+07	2.1223e+07	1.87604e+07	4.16386e+06	1.52836e+07	3.57726	0.00011248
P61018	10653000	3312200	10329000	8544300	11726000	26518000	3645600	2865700	18346000	21820000	17898000	19780000	38736000	67818000	76254000	91587000	5.94011e+06	9.39436e+06	1.76338e+07	3.23221e+06	2.00077e+07	1.97619e+07	5.12542e+07	8.35696e+07	7.50977e+06	3.56347e+07	4.53953	0.00736099
P63096	7567000		12148000	16195000	17596000	29424000	6853900	10718000	17364000	16099000	44456000	36272000	43074000	46251000	69519000	63156000	7567000	1.40263e+07	2.2754e+07	8.57089e+06	1.67195e+07	2.67525e+07	4.46342e+07	6.62612e+07	1.28106e+07	3.75384e+07	2.92698	0.00337214
P68366	61624000	89237000	89500000	52550000	124370000	191480000	82921000	67416000	5413500	4042800	12961000	20653000	23226000	26026000	31145000	25264000	7.41562e+07	6.85801e+07	1.54319e+08	7.47677e+07	4.67822e+06	7.2387e+06	2.45862e+07	2.80508e+07	8.75225e+07	1.51576e+07	0.195932	0.000341228
P78310	3121700	2920100	5071000		8206200	9050800	4870000	5006800	16083000	17327000	29210000	11288000	30279000	30191000	78664000	55224000	3.01922e+06	5071000	8.61816e+06	4.93793e+06	1.66934e+07	2.24971e+07	3.0235e+07	6.59101e+07	5.0496e+06	2.78786e+07	6.13735	0.00645196
P78536	1141700	1518600	714460	1415600	3951500	5123400	3694100	2977500	4749100	6775900	5281100	4383500	15404000	16984000	25703000	20854000	1.31673e+06	1.00568e+06	4.49946e+06	3.3165e+06	5.67269e+06	5.98199e+06	1.61747e+07	2.31519e+07	2.10838e+06	1.00548e+07	4.87585	0.0050006
P78563		413210	1417300	2248500	1704200	1191100	1663800	582780	152290		644940	446910	86827	374910	369050	444750	413210	1.78516e+06	1.42474e+06	984698	152290	644940	180423	405136	1.14574e+06	303010	0.273257	0.0027591
P80365	19739000	14731000	7759200	11954000	9647600	10228000	7750900	3006900	1274200	536640	5704400	3357300	320400	1244400	2817200	1607700	1.70521e+07	9.63086e+06	9.93356e+06	4.82765e+06	826914	1.74963e+06	631432	2.12819e+06	9.42044e+06	1.48499e+06	0.198808	0.000500566
P80723	1507900000	1396700000	131660000	132700000	2536600000	2989500000	769410000	346020000	20070000	36400000	152130000	114430000	18864000	21149000	26756000	15516000	1.45124e+09	1.32179e+08	2.75375e+09	5.15976e+08	2.70287e+07	7.44146e+07	1.99739e+07	2.03751e+07	7.22543e+08	3.47089e+07	0.0413145	0.0086837
P83111	6367900	3351900	982500	1161600	13898000	22763000	6635100	4009200	8913200	13209000	24932000	25746000	30611000	32103000	51539000	55463000	4.62002e+06	1.0683e+06	1.77865e+07	5.15766e+06	1.08506e+07	1.81474e+07	3.13481e+07	5.3465e+07	4.61286e+06	2.60535e+07	4.09869	0.00292109
P98164	20484000	23755000	4535100	4266700	13302000	19929000					53017	16893	417510	545050	1247500	523660	2.2059e+07	4.39885e+06	1.62818e+07			53017	477037	808249	1.16469e+07	225971	0.0324976	0.00239559
Q00266	31181000	30705000	6582300	5785100	100180000	157660000	140920000	80685000	444570	410620	3830700	3298700	2710700	299370	1314700	2765800	3.09421e+07	6.17084e+06	1.25676e+08	1.06631e+08	427258	1.25418e+06	900834	1.90688e+06	3.99951e+07	1.27092e+06	0.0272263	0.00654858
Q00978			6478600	6776000	4954700	8398700	4804800	2995800	216910		5057800	2610900	2233100	2273000	2858000	1431900		6.62563e+06	6.45082e+06	3.79397e+06	216910	5057800	2.25296e+06	2.02296e+06	5.45312e+06	1.79268e+06	0.415551	0.00415615
Q01118	2605800	3435200	7520100	6111600	8270300	11982000	6814600	6604300	354860	722640	4920100	4401400	1111500	1373800	1400800	793420	2.9919e+06	6.77937e+06	9.95463e+06	6.70863e+06	506395	1.88559e+06	1.23571e+06	1.05424e+06	6.06665e+06	1.32368e+06	0.282666	0.00133328
Q01650	18529000	23459000	4759400	4090100	15110000	18663000	1462100	1073200	40280000	23708000	57383000	49964000	77759000	51640000	92127000	65918000	2.08488e+07	4.41208e+06	1.67928e+07	1.25265e+06	3.09024e+07	3.68841e+07	6.33678e+07	7.79283e+07	6.63237e+06	5.34649e+07	5.2645	5.895e-05
Q02127	2391600	5707500	17928000	11311000	6033700	8178000	1516100	1427500	9753100	17592000	31018000	30707000	25369000	22537000	47940000	43589000	3.6946e+06	1.42402e+07	7.0245e+06	1.47113e+06	1.30987e+07	2.33596e+07	2.39111e+07	4.57128e+07	4.82878e+06	2.57824e+07	4.19326	0.000582809
Q02487	2042700	4579200	315150	506870	3770600	6741500	4432300	886950			15282000	11671000		809930	21367000	13527000	3.05842e+06	399675	5.04178e+06	1.98273e+06		15282000	809930	1.70009e+07	1.86966e+06	8.39723e+06	4.30719	0.0053884
Q05193	1881200	1689300	8400600	8410000	3832500	6787100	4321200	4101700		49767	86607	183710	638340	784410	822460	535240	1.78267e+06	8.4053e+06	5.10015e+06	4.21002e+06	49767	65651.9	707616	663486	4.23519e+06	290487	0.0898819	0.000711447
Q05481			57119		62992	87604				302120								57119	74285.6		302120	302120			68055.5	302120	4.36348	0.00636993
Q05D32	141970	1203300	653080	1568000	1616500	878400	120360		2679700	806580	3995500	1283000	2739500	3003000	4945200	3886600	413319	1.01194e+06	1.19161e+06	120360	1.47017e+06	1.79519e+06	2.86823e+06	4.38406e+06	605666	2.54354e+06	3.30362	0.00340076
Q06828	98874000	98314000	425110000	486920000	523120000	379820000	443140000	396580000	632270	1581600	32644000	26877000	23879000	31072000	21350000	16270000	9.85936e+07	4.54967e+08	4.45748e+08	4.19214e+08	999999	7.18538e+06	2.72391e+07	1.86377e+07	3.02579e+08	1.10737e+07	0.0541068	5.11093e-05
Q07092	4565500	5758700	5373700	6351700	8092200	13034000	12236000	8215000	6685500	10507000	50887000	37853000	24958000	28598000	58815000	26579000	5.12751e+06	5.84227e+06	1.027e+07	1.00259e+07	8.3812e+06	2.31229e+07	2.67161e+07	3.95379e+07	7.4524e+06	2.49667e+07	3.84873	0.00359291
Q07157	13703000	11757000	28804000	28163000	22327000	43280000	20856000	12791000	40509000	35318000	63238000	50804000	111420000	119950000	191060000	163410000	1.26928e+07	2.84817e+07	3.10856e+07	1.63331e+07	3.78246e+07	4.72593e+07	1.15606e+08	1.76695e+08	2.06984e+07	8.13494e+07	4.26962	0.00346255
Q08495	1248600	666610	9530100	4875500	11064000	15394000	8922100	8666400	1900700	2599700	1133600	477010	465880	466660	624300	1435800	912321	6.81645e+06	1.30506e+07	8.79332e+06	2.22289e+06	1.71669e+06	466270	946768	5.1686e+06	921665	0.150804	0.00302553
Q08999	106900	161930	272770	556670	363910	544810	163830	59742	1423100	3362100	387390	407410	5955600	7866600	5530100	4126100	131569	389670	445266	98932	2.18737e+06	1.14125e+06	6.84473e+06	4.77679e+06	217997	2.30875e+06	13.0274	0.00400784
Q0VGL1	59291000	60460000	50505000	12968000	25160000	3650300	29503000	25357000	39888000	79877000	92656000	91952000	68279000	70537000	56386000	38232000	5.98726e+07	2.5592e+07	9.5834e+06	2.73516e+07	5.64458e+07	8.60295e+07	6.93988e+07	4.64301e+07	2.51744e+07	6.40103e+07	2.01506	0.00645222
Q10713	14721000	15846000	14120000	17403000	34175000	49566000	8551600	10528000	24134000	39169000	58857000	42096000	83050000	89852000	170250000	125000000	1.52731e+07	1.56758e+07	4.11572e+07	9.48848e+06	3.07458e+07	4.80143e+07	8.63841e+07	1.45881e+08	1.74864e+07	6.62688e+07	3.83485	0.00603854
Q12756		28561	244150	296560	32756		50595				565880	631550	1031900	458700	379610	588040	28561	269082	32756	50595		565880	687992	472468	80721.3	579216	4.66794	0.00241495
Q12770	252760	183690	517300	381660	186860	325590	146930		1508000	1819200	6063800	5445700	5926300	6282100	12883000	12094000	215475	444334	246657	146930	1.65631e+06	3.32133e+06	6.10161e+06	1.24823e+07	260745	5.18883e+06	22.8191	0.00168168
Q12791	1088900	807090	7000300	8077400	3566600	7795100	11468000	7401700			122470	80129	253140	304040		157020	937465	7.51959e+06	5.27276e+06	9.21318e+06		122470	277425	157020	4.30179e+06	163988	0.0310746	0.00624248
Q12809							2077900						59824	36063	410580	486530				2077900			46448.2	446945	2077900	144082	0.119471	0.00597012
Q12849	2776400	4564800	4098300	1125400	8444400	13227000	3611100	2264100	9098400	11870000	19568000	27981000	25809000	27145000	52126000	46425000	3.56002e+06	2.14761e+06	1.05685e+07	2.85935e+06	1.03922e+07	1.52405e+07	2.64686e+07	4.9193e+07	3.89872e+06	2.37212e+07	5.48527	0.00118473
Q12884	4566400	4175500	5398000	3928600	15361000	18992000	24421000	23758000	80368	1434400			247110	466830	275250	111500	4.36658e+06	4.60506e+06	1.70803e+07	2.40872e+07	339529	1434400	339644	175187	9.53706e+06	272354	0.0346646	0.00705122
Q12955	11498000	12701000	16247000	12908000	31162000	51476000	21562000	14562000	603560	718750	2096300	1381800	1935000	2405300	4781300	4063600	1.20845e+07	1.44816e+07	4.00512e+07	1.77196e+07	658642	1.22748e+06	2.15737e+06	4.40787e+06	1.87728e+07	1.80692e+06	0.104497	0.00146159
Q12981	14501000	6367700	15014000	14996000	12887000	30147000	15744000	20350000	24791000	23950000	54305000	37686000	90049000	123710000	166910000	132370000	9.60927e+06	1.5005e+07	1.97105e+07	1.78995e+07	2.43669e+07	3.60639e+07	1.05546e+08	1.4864e+08	1.50181e+07	6.4487e+07	5.02875	0.00466103
Q12982			287130		1088800	632360	2229800	1508000			2960100	3736400	3554600	3471400	5444000	3526400		287130	829767	1.83372e+06		2960100	3.51275e+06	4.38152e+06	921577	3.71294e+06	3.29106	0.000467527
Q13111	4748600	5206200							106120	77721			1062800	1131900	3042900	2599000	4.97214e+06				90817.1	77721	1.09681e+06	2.81221e+06	4.97214e+06	654307	0.268562	0.00794436
Q13163			69409		324450	334300	600920	327260					1342600	1494700	3743400	2781100		69409	329338	443460			1.41661e+06	3.22657e+06	271695	2.13794e+06	7.06513	0.00549774
Q13201	875580	675760	2311700	1555600	4678300	6471400	2574800	2494800	228780	314120	318830	164600	256610	339380	630190	155250	769209	1.89633e+06	5.50229e+06	2.53448e+06	268075	316466	295107	312789	2.12372e+06	274392	0.111275	0.00393087
Q13228	79843000	76009000	452410000	451650000	430400000	682600000	338040000	265740000	16930000	22764000	108070000	89286000	175560000	199010000	177310000	146690000	7.79024e+07	4.5203e+08	5.42025e+08	2.99718e+08	1.96315e+07	4.95995e+07	1.86918e+08	1.61275e+08	2.75019e+08	8.7318e+07	0.336955	0.00938119
Q13308	23278000	28829000	38077000	37823000	48368000	77981000	22944000	23696000	5192200	6756900	10896000	9201500	11457000	12136000	18157000	12565000	2.59052e+07	3.79498e+07	6.14149e+07	2.3317e+07	5.92311e+06	8.5804e+06	1.17916e+07	1.51044e+07	3.44457e+07	1.01379e+07	0.286919	0.00137315
Q13402	113670	237800	369130	166820	213420	302430	33978	21576	20261	91288	2224700	1957600	1522500	1621100	4114900	3420800	164410	248150	254056	27076	43006.8	450653	1.57103e+06	3.75183e+06	129431	852836	10.2638	0.00500395
Q13438	3884900	2061800	6415600	2080200	19323000	23629000	7087600	4908700	14299000	9725200	16906000	16674000	26953000	35839000	45718000	39009000	2.83017e+06	3.65318e+06	2.13678e+07	5.89838e+06	1.17924e+07	1.28224e+07	3.108e+07	4.22305e+07	6.0082e+06	2.25781e+07	2.95606	0.00808884
Q13449	3351800	6845600	30939000	22680000	13861000	29088000	5206100	5302700	51153000	24870000	55247000	52847000	34403000	40279000	43226000	29738000	4.7901e+06	2.64896e+07	2.00796e+07	5.25418e+06	3.56676e+07	3.70674e+07	3.72252e+07	3.58532e+07	1.07565e+07	4.00476e+07	2.82895	0.000310848
Q13459	930340	682480	1205900	1338600	3019800	2771100	3676500	2937600	3269200	5633100	7652000	7000100	19609000	26092000	37015000	28068000	796830	1.27052e+06	2.89278e+06	3.28635e+06	4.29136e+06	6.5654e+06	2.26194e+07	3.22325e+07	1.76134e+06	1.23013e+07	8.11109	0.00545083
Q13505	18621000	14774000	17339000	10338000	20156000	32318000	15501000	9745800	29335000	27777000	40751000	27622000	42267000	42353000	68448000	41075000	1.65863e+07	1.33884e+07	2.55226e+07	1.2291e+07	2.85454e+07	3.36443e+07	4.231e+07	5.30236e+07	1.62461e+07	3.82857e+07	2.30291	0.000817543
Q13530	785250				1713400	1209000	407760	285680					9252500	11983000	21555000	16866000	785250		1.43927e+06	341305			1.05296e+07	1.90669e+07	716994	1.41692e+07	16.9437	0.000639473
Q13576	45479000	48003000	39610000	36591000	65486000	106360000	36198000	30594000	2489000	3174100	24840000	22135000	15518000	16820000	18069000	16679000	4.6724e+07	3.80706e+07	8.34571e+07	3.32782e+07	2.81075e+06	8.87945e+06	1.61559e+07	1.73601e+07	4.71453e+07	1.16602e+07	0.293211	0.00154517
Q13636	1448800	5296400	6799200	7162700	12552000	17061000	6562700	2820800	28382000	57204000	53210000	71535000	67997000	118530000	105730000	108170000	2.77009e+06	6.97858e+06	1.46339e+07	4.30256e+06	4.02935e+07	5.51709e+07	8.97757e+07	1.06943e+08	5.90659e+06	6.98957e+07	10.2298	2.72639e-05
Q13637	19062000	18859000	10939000	19783000	11128000	19670000	11205000	12630000	7812400	9863100	58607000	36422000	48992000	49721000	65537000	63158000	1.89602e+07	1.47108e+07	1.47949e+07	1.18962e+07	8.77807e+06	2.40426e+07	4.93552e+07	6.43365e+07	1.4885e+07	3.36869e+07	2.75895	0.00510312
Q13670	51659000										1242200	814710		842580			51659000					1242200	842580		51659000	948277	0.0187092	2.96793e-05
Q13740	37095000	52260000	51401000	31896000	105750000	200960000	45317000	29325000	2595400	3808800	11470000	11492000	2555400	2736400	5143700	5406600	4.40294e+07	4.04906e+07	1.45779e+08	3.64544e+07	3.1441e+06	6.60961e+06	2.64435e+06	5.27351e+06	5.54798e+07	4.73668e+06	0.0816028	0.00825909
Q13797	1255700	919500	3469100	2567600	4070700	4658400	5896000	3988500	48348000	83544000	153210000	114380000	53001000	55116000	90639000	69973000	1.07453e+06	2.9845e+06	4.35465e+06	4.84935e+06	6.35546e+07	1.13136e+08	5.40482e+07	7.96385e+07	2.86868e+06	7.75742e+07	24.9095	1.92074e-05
Q13976	7039300	6158400	24914000	17867000	38381000	65602000	46805000	48890000	3421700	4722200	11244000	9271500	9366300	9425800	11144000	8914700	6.58413e+06	2.10983e+07	5.01784e+07	4.78361e+07	4.0197e+06	7.28673e+06	9.396e+06	9.96722e+06	2.40301e+07	7.87384e+06	0.264066	0.00820205
Q14112	97917000	107940000	244070000	251350000	315110000	527550000	249040000	253680000	26784000	47570000	147870000	127480000	32626000	33158000	39284000	34918000	1.02806e+08	2.47683e+08	4.07721e+08	2.51349e+08	3.56947e+07	8.387e+07	3.28909e+07	3.70367e+07	2.26016e+08	4.94303e+07	0.239263	0.00164423
Q14126	16119000	14494000	15273000	11363000	22044000	26361000	2848600	2769500		211070		49662	622970	56543	178650	269890	1.52849e+07	1.31737e+07	2.41061e+07	2.80877e+06	211070	211070	187682	219581	1.08057e+07	161590	0.0166413	0.00176686
Q14146		58762		79870	271260	267560	49142	74812	177420	208740	790450	1090800	1045000	1078600	1575300	1049000	58762	79870	269404	60633.4	192444	406200	1.06167e+06	1.28549e+06	103821	702737	6.56531	0.00285722
Q14296			1248800	1604100						466730					478220	324910		1.41534e+06			466730	466730		394181	1.41534e+06	417015	0.296741	0.00642679
Q14393	683660	863710	1708500	343530	1127100	856460	2107800	1123700	863120	2255900	4037300	3343000	2749600	4320100	7448900	3866100	768430	766108	982505	1.539e+06	1.39539e+06	3.0179e+06	3.44653e+06	5.36639e+06	971331	3.12046e+06	3.27689	0.00318571
Q14442					1060400	2207000	803020						4246300	3937800	4799100	4913800			1.5298e+06	803020			4.08914e+06	4.85611e+06	1.23405e+06	4.45616e+06	3.29763	0.000987394
Q14515	12400000	17343000	26838000	25601000	36263000	60819000	50922000	50177000	8136100	12116000	4949600	4443600	5530600	9519000	10979000	9866500	1.46647e+07	2.62122e+07	4.69625e+07	5.05481e+07	9.92859e+06	7.74399e+06	7.25574e+06	1.04079e+07	3.09071e+07	7.70054e+06	0.23377	0.000740591
Q14527	369540	90588	521390	703960	403840	569940			1679000	2960000	8207400	6119900	12012000	11305000	23997000	18339000	182964	605836	479755		2.22931e+06	4.92888e+06	1.16531e+07	2.09781e+07	376051	7.88341e+06	23.8655	0.007263
Q14534	807940	1478400	251250	360800	2682000	7153100		398580	25619000	48372000	8657200	8550500	55443000	66393000	107300000	91509000	1.09291e+06	301083	4.38002e+06	398580	3.52029e+07	2.04638e+07	6.06715e+07	9.90904e+07	973391	3.67341e+07	27.4415	0.00339575
Q14643	11239000	12373000	30661000	24667000	30425000	46490000	34271000	28906000	4268000	6798000	15421000	12566000	8629400	8067000	11351000	8750200	1.17924e+07	2.75012e+07	3.76093e+07	3.14744e+07	5.38645e+06	1.02387e+07	8.34346e+06	9.96612e+06	2.48915e+07	8.88602e+06	0.346299	0.000880448
Q14684	223970	227830	1863800	1260000	802400	1049600	1076800	665860	1930300	2887400	7063800	3459600	3680400	6860200	5464000	2934600	225892	1.53245e+06	917714	846757	2.36084e+06	4.51619e+06	5.02477e+06	4.00433e+06	720175	3.91459e+06	4.7809	0.000295802
Q14690	121170	225060	1294600	1402900	474820	514520	450300	447780	1359600	1277900	5091700	3927700	5189400	5607300	14824000	9823600	165138	1.34766e+06	494272	449038	1.31812e+06	2.55082e+06	5.3943e+06	1.20675e+07	471432	4.4259e+06	9.55177	0.00536218
Q14761		174130	2825900	3010100	2083000	2429400	1835400				29015000	26269000					174130	2.91655e+06	2.24954e+06	1835400		29015000			1.54794e+06	2.76079e+07	13.4207	2.35373e-07
Q14767	1430700	1815600	1587300	569960	8042100	16633000	20516000	14164000	19079000	29501000	41430000	24782000	50566000	52164000	51102000	40216000	1.6117e+06	951156	1.15656e+07	1.70467e+07	2.37245e+07	3.49604e+07	5.13588e+07	4.53334e+07	4.16952e+06	3.64744e+07	4.76909	5.33739e-05
Q147X3	175380	218880	374930	151740	927920	1574200	746510	206660	4145200	1813700	833090	1633000	7253200	11122000	13637000	12476000	195926	238520	1.20861e+06	392777	2.74192e+06	1.22922e+06	8.98165e+06	1.30436e+07	385933	4.39959e+06	12.0911	0.00566094
Q15043	1107800	715840	2060300	973120	2134600	4928000	3331100	3739900	3125300	6479600	26514000	33270000	16821000	17793000	39535000	37301000	890510	1.41595e+06	3.24335e+06	3.52959e+06	4.50008e+06	1.31073e+07	1.73002e+07	3.84018e+07	1.94918e+06	1.72622e+07	9.52252	0.00101976
Q15124	180860000	236990000	763830000	682240000	787020000	1085500000	2365000000	2082400000	29348000	24389000	105680000	89546000	62257000	78319000	94962000	87796000	2.07031e+08	7.21883e+08	9.24289e+08	2.21921e+09	2.67538e+07	5.07684e+07	6.98277e+07	9.13087e+07	7.44093e+08	6.38244e+07	0.0699301	0.0047026
Q15147	2300300	2177900	10113000	13558000	13961000	19144000	2964600	3546400	132290	397700	273800	186870	185710	235370	444570	232550	2.23826e+06	1.17095e+07	1.63484e+07	3.24248e+06	229372	329985	209071	321535	6.1052e+06	243017	0.030825	0.00341128
Q15388	1769500	2742300	50091000	22450000	23582000	60515000	17879000	9421100	24076000	40612000	66155000		85245000	93898000	175430000	123200000	2.20284e+06	3.35342e+07	3.77765e+07	1.29784e+07	3.12694e+07	5.18333e+07	8.94669e+07	1.47014e+08	1.37952e+07	7.31341e+07	3.69096	0.00684816
Q15424	15614000	18689000	20626000	30116000	17751000	23798000	6811500	2791600	31999000	52710000	27144000	19109000	42596000	50154000	91244000	72878000	1.70824e+07	2.49233e+07	2.05533e+07	4.36062e+06	4.10691e+07	3.78254e+07	4.62208e+07	8.15456e+07	1.39764e+07	4.33313e+07	2.84759	0.00377996
Q15428	6416400	10775000	26022000	46866000	39309000	78323000	10878000	7742100	35350000	44210000	70172000	44577000	151030000	177280000	240750000	249780000	8.31485e+06	3.4922e+07	5.54869e+07	9.17707e+06	3.95326e+07	5.56983e+07	1.63629e+08	2.45223e+08	1.96093e+07	9.70519e+07	4.47639	0.00988089
Q15700			1218900	1040900			1940700		72476	106090			445740	595520	337150	447490		1.12639e+06		1940700	87686.8	106090	515216	388421	1.35035e+06	259862	0.238599	0.00179407
Q15746	92677000	98803000	266550000	179730000	391820000	514970000	959020000	653990000	14966000	23262000	38757000	27751000	48367000	54292000	59362000	43103000	9.5691e+07	2.18877e+08	4.49194e+08	7.91953e+08	1.86585e+07	3.00261e+07	5.12439e+07	5.05834e+07	2.938e+08	3.54883e+07	0.0981327	0.00504451
Q15831	190010	614400	1109200	1352600	838170		297110	321400			1362400	782900	32259000	39702000	25182000	19993000	341675	1.22487e+06	838170	309016		1362400	3.57875e+07	2.2438e+07	543555	9.39522e+06	29.4653	0.00851001
Q16134	23596000	25959000	12670000	6324500	25276000	49296000	25393000	21664000	27468000	46002000	32444000	38312000	79560000	92816000	146360000	120520000	2.47493e+07	8.95162e+06	3.52988e+07	2.34545e+07	3.55469e+07	3.86327e+07	8.59328e+07	1.32813e+08	2.06949e+07	6.14977e+07	3.06808	0.00914016
Q16363	56735000	69820000	309460000	251540000	242050000	383310000	321740000	253570000	24648000	29127000	63807000	75834000	27428000	31943000	41397000	36607000	6.29384e+07	2.79001e+08	3.04598e+08	2.85628e+08	2.67941e+07	4.31104e+07	2.95995e+07	3.89284e+07	1.97703e+08	3.82815e+07	0.175186	0.000359407
Q16595		3662000	10505000	9264600	12099000	13746000	7272800	7038600	35886000	38872000	57361000	43865000	71979000	80860000	87058000	64251000	3662000	9.86532e+06	1.28962e+07	7.15474e+06	3.73492e+07	4.72201e+07	7.62904e+07	7.47901e+07	8.4335e+06	5.71795e+07	6.60684	1.19442e-05
Q16647	149120000	110210000	131950000	147450000	104580000	209930000	162890000	178370000	35194000	59892000	61226000	47690000	35738000	42072000	77333000	69197000	1.28197e+08	1.39485e+08	1.4817e+08	1.70454e+08	4.59112e+07	6.05553e+07	3.87759e+07	7.3152e+07	1.45779e+08	5.15047e+07	0.358595	5.57179e-06
Q16678	11615000	6914200	11984000	9935100	26852000	31717000	15171000	11482000	310470	167170	4438800	5337700		95698	1009000	364090	8.9615e+06	1.09116e+07	2.91833e+07	1.31982e+07	227819	861414	95698	606108	1.39309e+07	638432	0.106609	0.00126251
Q16787	6202200	6827800	17101000	14188000	16005000	26846000	27805000	20793000	1133200	1735500	12378000	7484900	1409600	2460700	3252600	2703700	6.50749e+06	1.55766e+07	2.07285e+07	2.40447e+07	1.40238e+06	4.63487e+06	1.86242e+06	2.96548e+06	1.49923e+07	2.93842e+06	0.239808	0.00115828
Q16798	295300	754380	2365000	5070700	2830400	6130500	1399500	1408600	21968000	42074000	56209000	56526000	50937000	68023000	138880000	148130000	471983	3.46298e+06	4.16555e+06	1.40404e+06	3.0402e+07	4.86306e+07	5.88633e+07	1.4343e+08	1.75836e+06	6.16742e+07	28.7714	0.000667835
Q16832	2986200	3375300	5572100	1264000	2237900	2680000	4674600	4472400	347760	124220	1852900	601020	337780		426640	139760	3.17479e+06	2.65389e+06	2.44899e+06	4.57238e+06	207843	479757	337780	244187	3.11661e+06	371082	0.160559	0.000268108
Q16875	47881	101320	849960	239850	211460	161870							745600	1377500	1744400	1610600	69651.3	451512	185011				1.01344e+06	1.67617e+06	179859	1.30334e+06	5.09641	0.00139019
Q16878	17530000	26481000	14030000		13677000	22938000	21669000	12211000	60503000	90451000	27375000	19634000	139600000	120950000	170060000	162850000	2.15456e+07	14030000	1.77122e+07	1.62665e+07	7.39767e+07	4.97604e+07	1.29941e+08	1.66416e+08	1.76831e+07	7.80377e+07	5.38756	0.00328269
Q17R89					2289400	2702400							212770	259190	723940				2.48734e+06				234836	723940	2.48734e+06	341778	0.159715	0.00402144
Q2M2I8	9704700	7539000	8654200	7724400	12894000	21682000	18954000	11876000	2062100	1813100	4166300	4756600	5101000	5819100	11279000	10158000	8.55358e+06	8.17609e+06	1.67203e+07	1.50033e+07	1.9336e+06	2.74844e+06	5.44823e+06	1.07038e+07	1.15088e+07	4.73338e+06	0.455983	0.00926918
Q2PZI1	2338300	2745700	7739300	4018400	6912400	8382300	1772100	753420	5567000	8400900	11610000	12987000	23116000	33102000	43456000	42497000	2.53383e+06	5.5767e+06	7.61195e+06	1.15548e+06	6.8387e+06	9.87595e+06	2.7662e+07	4.29738e+07	3.3389e+06	1.77749e+07	5.21425	0.00518717
Q2UY09	10518000	7404900	38471000	30410000	17311000	29214000	41397000	33694000	260460	469950	3969000	3374000	246630	574090	1293400	1317700	8.82523e+06	3.42038e+07	2.24883e+07	3.73474e+07	349862	1.36573e+06	376282	1.30549e+06	2.24391e+07	890531	0.0552022	9.11571e-05
Q32MZ4	7899900	6177900	13119000	15960000	26270000	39798000	43121000	31074000	838160	588890	11556000	9487100	5803200	6541500	4417500	4880300	6.98604e+06	1.44699e+07	3.23341e+07	3.66052e+07	702555	2.60868e+06	6.1613e+06	4.64314e+06	1.85984e+07	3.80876e+06	0.240501	0.00486022
Q32P28	4282300	4842100	2520700	4829700	7800900	11716000	8853800	6850200	10037000	20329000	31112000	25066000	43162000	61701000	93728000	79173000	4.55361e+06	3.48916e+06	9.56009e+06	7.78783e+06	1.42843e+07	2.51491e+07	5.16056e+07	8.61436e+07	5.8646e+06	3.64919e+07	7.04716	0.0024592
Q3ZCQ8	8267700	23779000	24107000	10499000	28259000	56259000	21321000	8300500	46623000	33034000	45888000	22738000	56434000	69436000	112550000	98955000	1.40213e+07	1.59091e+07	3.98726e+07	1.33032e+07	3.92447e+07	3.89341e+07	6.25983e+07	1.05534e+08	1.85467e+07	5.37948e+07	2.68628	0.00822027
Q4G176	5423700	5131500	10232000	6196700	16289000	27771000	6320600	6219900	9141200	14015000	27663000	17334000	29524000	37561000	42183000	23493000	5.27558e+06	7.9627e+06	2.12688e+07	6.27005e+06	1.13187e+07	1.969e+07	3.33009e+07	3.14802e+07	8.65139e+06	2.25773e+07	2.40373	0.00989508
Q4V9L6	123790000	89090000	79582000	93247000	67056000	81680000	13123000	9668000	24903000	13559000	10379000	8324500	24919000	25129000	34315000	22793000	1.05016e+08	8.6144e+07	7.40077e+07	1.12638e+07	1.83755e+07	1.18629e+07	2.50238e+07	2.79668e+07	5.24036e+07	1.8594e+07	0.294887	0.00404191
Q502W6	28602	38937	198620	296720	64015	30098							10286000	5353400			33371.8	242764	43894.5				7.42058e+06		70847.5	7.42058e+06	71.4137	0.00057481
Q53FV1	31529000	9607200	18185000	14169000	16047000	22993000	7957600	11615000	38418000	50815000	35547000	35161000	63191000	52269000	102420000	102970000	1.74042e+07	1.60519e+07	1.92086e+07	9.61392e+06	4.41838e+07	4.25008e+07	5.74711e+07	1.02695e+08	1.50711e+07	5.51027e+07	3.63952	0.000814846
Q53FZ2	2704500	1991500	1967400	2291300	4110600	4597100	1945400	2478300	253840	148550			717640	433510	1414500	1402500	2.32078e+06	2.12318e+06	4.34705e+06	2.19574e+06	194185	148550	557767	1.40849e+06	2.61878e+06	534327	0.263849	0.000935423
Q53HC5		125170	55540	98664	385110		244240	685450					1780900	1394200	4729700	2952400	125170	74025.7	385110	409163			1.57573e+06	3.73684e+06	188050	2.42657e+06	10.2158	0.00367965
Q5BJD5		4315500	9613800	6143800	13063000	12084000	16055000	8709000	17552000	24063000	53814000		74235000	90299000	145480000	110530000	4315500	7.68539e+06	1.2564e+07	1.18247e+07	2.05512e+07	3.59851e+07	8.1874e+07	1.26807e+08	9.21115e+06	5.88678e+07	7.37272	0.00341293
Q5BKX5					783350	1024600	398700					11561000							895891	398700					683994	11561000	15.7175	0.00113186
Q5EBL8	19034000	10217000	53273000	38027000	60378000	83795000	30695000	24339000	973970	1725500	4714400	1800700	8073400	8012400	22227000	17068000	1.39453e+07	4.5009e+07	7.11293e+07	2.73329e+07	1.29637e+06	2.85214e+06	8.04284e+06	1.94774e+07	3.32365e+07	4.93204e+06	0.202013	0.00338833
Q5H9F3							4175600			29553	16010	34141	75064	134890	303240	164170				4175600	29553	21751.9	100625	223121	4175600	69886.7	0.0259011	2.56511e-08
Q5H9M0				1965200					60638	102960	287140	112960	199550	334400	543640	215070		1965200			79014.5	171942	258321	341937	1965200	188291	0.118077	1.63113e-05
Q5MIZ7		468180	37059		3721800	4066400							5327700	6929700	8469900	10551000	468180	37059	3.89029e+06				6.07613e+06	9.45335e+06	715842	7.57891e+06	3.77145	0.00960042
Q5SY16	1440600	3126900	1984700	657100	1668400	661050	605530	824730	2035300	4816000	6750600	6165600	4663800	3469500	12551000	12771000	2.12241e+06	1.14199e+06	1.05019e+06	706682	3.13082e+06	5.70183e+06	4.02257e+06	1.26605e+07	1.1581e+06	5.66328e+06	4.85211	0.00257997
Q5T2D3					342300	400030							3058900	5134700	5423800	4271400			370041				3.96315e+06	4.81323e+06	370041	4.36756e+06	12.0491	0.0067511
Q5T2T1	1050700	1424700	7765200	5026900	3697100	6061100	5640200	4856300	594370	584720	256080	137670	779940	703140	3931300	1404400	1.22349e+06	6.24779e+06	4.73376e+06	5.23359e+06	589525	386956	740545	2.34971e+06	3.70965e+06	662474	0.236236	0.00242123
Q5T440	8612100	2610700	16434000	13437000	16129000	25572000	1634900	725220	16079000	19805000	25655000	23492000	52246000	73122000	114190000	72524000	4.74169e+06	1.48601e+07	2.03089e+07	1.08888e+06	1.7845e+07	2.2541e+07	6.18088e+07	9.10028e+07	6.28283e+06	3.96202e+07	4.66342	0.00840199
Q5T871					2726900	4196800	7802700	5036700					41781000	51691000	78387000	44378000			3.38294e+06	6.26896e+06			4.64726e+07	5.89802e+07	4.60516e+06	5.23542e+07	10.9415	0.00113397
Q5T8D3	2997500	3114700	3750200	1401200	6802000	12443000		1065900	18635000	36114000	18472000	16766000	67256000	71346000	96361000	81123000	3.05554e+06	2.29233e+06	9.19985e+06	1065900	2.59419e+07	2.58282e+07	6.92708e+07	8.84143e+07	3.31786e+06	4.08919e+07	11.2532	0.00226027
Q5T9A4	1979100	1298900	3116100	5234300	2770700	4415500	1632700	1431700	1488800	8876400	7607600	8267200	12390000	11436000	23892000	25214000	1.60333e+06	4.03864e+06	3.49772e+06	1.5289e+06	3.63527e+06	8.21755e+06	1.19034e+07	2.45441e+07	2.4258e+06	9.57999e+06	4.53275	0.00538741
Q5TC12	2451400	133700	2162200	2463800	6695400	5599800	1608900	8054400	4659200	5554400	12752000	8426100	15695000	20609000	35649000	28257000	572496	2.30808e+06	6.12314e+06	3.59982e+06	5.08715e+06	8.41604e+06	1.79849e+07	3.17385e+07	2.32311e+06	1.31717e+07	4.5116	0.00686515
Q5TEA3			136860		81763	83495	14609	192970					198850	654270	433740	460720		136860	82624.5	53095.2			360696	447027	76581	401548	4.28583	0.00692429
Q5THK1	6906800	7323000	2027400	5450100	8113400	6578700	2458000	2045400	765200	1177800	2044100	1399200	229190			192970	7.11186e+06	3.32408e+06	7.30586e+06	2.24223e+06	949343	1.55163e+06	229190	192970	4.4361e+06	696336	0.189342	0.00235058
Q5U5X0	20530000		38427000	2307000	18237000	71773000	5579200	17208000	65836000	54206000	105750000	21972000	163330000	147330000	193100000	185970000	20530000	9.41547e+06	3.61791e+07	9.79831e+06	5.97386e+07	7.57119e+07	1.55124e+08	1.89501e+08	1.56381e+07	9.59192e+07	4.71275	0.00351785
Q5VTH2			10754000	7136100									527120		868300	906990		8.76023e+06					527120	887434	8.76023e+06	745980	0.0857983	0.009165
Q5VWZ2	5675100	8199600	57720000	38462000	24654000	31813000	35205000	23464000	24887000	36202000	62408000	52075000	230950000	226560000	256340000	208490000	6.82155e+06	4.71172e+07	2.80057e+07	2.87411e+07	3.0016e+07	4.7532e+07	2.28744e+08	2.3118e+08	2.25529e+07	9.7532e+07	4.87543	0.00941347
Q5XXA6	8166700	9464100	8014100	6386200	19275000	19760000	2792600	1338000	31839	72332	441750	526310	51233	120410		242840	8.7915e+06	7.154e+06	1.9516e+07	1.933e+06	47989.4	178753	78542.8	242840	6.97925e+06	134641	0.0225954	0.00360183
Q63HQ2		63836	199860	311210	288200	449310							2152500				63836	249396	359849				2152500		219896	2152500	8.20052	0.000267566
Q66K79	2212200	2061700	16573000	13079000	11626000	15956000	10955000	8888800	445680	325090	3130500	3396200	2589300	2631300	291640		2.13562e+06	1.47227e+07	1.362e+07	9.86797e+06	380639	1.00881e+06	2.61022e+06	291640	8.06268e+06	1.17329e+06	0.179955	0.00202709
Q6IE81		505550	482290	576920					117980						263200	229760	505550	527487			117980			245912	520071	192511	0.390437	0.003708
Q6NUN0	1890800	1256000	1438400	1003800	1861300	3209400			183240		711100	86041	139590				1.54105e+06	1.20161e+06	2.44411e+06		183240	711100	139590		1.65412e+06	198897	0.157599	0.00692715
Q6NXT6	590900	608090	237350	609460	6804800	7037300	2634800	3106600			3991000	3078100	9184700	14650000	16629000	13990000	599433	380336	6.92007e+06	2.86099e+06		3991000	1.15998e+07	1.52525e+07	1.45758e+06	8.52757e+06	3.79256	0.00684666
Q6P3X3			457390	181530	797170	2392900	739950	130500		633700			22767000	28574000	39030000	31298000		288149	1.38114e+06	310747	633700	633700	2.55058e+07	3.49508e+07	498219	1.3817e+07	31.2299	0.00300217
Q6P4R8	195730	83690	290330	160570	26732	79460	224280	143680		597330	434270	335360	2092900	2946100	4272500	2698500	127987	215913	46088.2	179512	597330	509316	2.48312e+06	3.39549e+06	122965	1.2973e+06	12.6927	0.00565644
Q6PI48	10322000	9495600	9407900	13766000	20373000	25785000	3879300	4122200	16128000	23158000	34171000	32166000	38236000	51804000	84372000	68862000	9.90018e+06	1.13802e+07	2.29198e+07	3.99891e+06	1.93259e+07	2.81306e+07	4.45059e+07	7.62235e+07	1.00806e+07	3.83967e+07	3.59129	0.00270146
Q6PIU2	10381000	9793400	23779000	12094000	18139000	26687000	14522000	15048000	11745000	10679000	48089000	52147000	42004000	47936000	57814000	44449000	1.00829e+07	1.69583e+07	2.20017e+07	1.47827e+07	1.11993e+07	2.26615e+07	4.48721e+07	5.06929e+07	1.53566e+07	3.36077e+07	2.41379	0.00411463
Q6PML9	2512800	4740500	13661000	9931200	5329400	8215200	5979400	2222000	13465000	8895000	37160000	19279000	24495000	32959000	36956000	32219000	3.45137e+06	1.16478e+07	6.6168e+06	3.64503e+06	1.0944e+07	1.81807e+07	2.84136e+07	3.45063e+07	5.58015e+06	2.31497e+07	3.90611	0.000353842
Q6UB35	781400	791110	366870	939290	1052900	2634600	1120400	977260	2919500	3936400	9458700	6572600	11166000	9342900	15420000	11876000	786240	587024	1.66552e+06	1.04639e+06	3.39003e+06	6.1019e+06	1.02139e+07	1.35325e+07	947029	7.7963e+06	8.15945	0.000142058
Q6UN15	3385100	3273800	8681700	8470600	7196400	13258000	4586700	2383400	17154000	19032000	10114000	10486000	35084000	32542000	70806000	47397000	3.32898e+06	8.5755e+06	9.7678e+06	3.30635e+06	1.80686e+07	1.38741e+07	3.37891e+07	5.79309e+07	5.51035e+06	2.45666e+07	4.73527	0.0065953
Q6UW02	24487000	15840000	19030000	13082000	18883000	46376000	12777000	13396000	17604000	22871000	65901000	54430000	88927000	106930000	173590000	151860000	1.96945e+07	1.57782e+07	2.95925e+07	1.30828e+07	2.00654e+07	3.8823e+07	9.75139e+07	1.62362e+08	1.86239e+07	6.60452e+07	4.1625	0.00682157
Q6UWY0	1013300	900150	3507900	3858500	1282700	2165700					78753		60978	28616	371700	31422	955051	3.67903e+06	1.66672e+06			78753	41772.6	108072	1.80249e+06	69357.8	0.0538772	0.00761683
Q6UXH9			2260800	2026200	605540	3912300	3373400	3530500				9021600						2.14029e+06	1.53917e+06	3.45106e+06					2.24856e+06	9021600	3.44583	0.00485522
Q6UXI7					270840	223870	567940	516840		278640	12558000	9665900	8567800	10688000	6346800	7732800			246238	541788	278640	1.8706e+06	9.56936e+06	7.00561e+06	365251	5.49878e+06	20.2011	0.00454869
Q6VMQ6	617150	568970	87119	385150	690530	959640	154240	1975200	2008600	3025000	697030	977800	6185700	6876800	12266000	7919200	592571	183177	814039	551955	2.46496e+06	1.45207e+06	6.5221e+06	9.85581e+06	469938	3.38189e+06	7.34758	0.00965815
Q6W2J9							985320	1113300	128050		30016			297890	204580	210860				1.04736e+06	128050	30016	297890	207696	1.04736e+06	137635	0.166089	0.000129185
Q6WBX8					3391300								779740	641930	1100800	437860			3391300				707487	694260	3391300	700842	0.21823	0.00340215
Q6Y1H2	17153000	11699000	25304000	5007000	10802000	14997000	12384000	5537800	36642000	53886000	85147000	102950000	39174000	49798000	215230000	155580000	1.41659e+07	1.1256e+07	1.27278e+07	8.28131e+06	4.44352e+07	6.77365e+07	4.41677e+07	1.8299e+08	1.1386e+07	7.61491e+07	7.1771	0.00350657
Q6ZMJ2		157400	198540	407300	877030	1086800	1925700	3811100	8296900	13003000	16858000	13908000	3693600	2987500	7045100	8122300	157400	284368	976297	2.70907e+06	1.03868e+07	1.48056e+07	3.32184e+06	7.56455e+06	707846	7.95095e+06	7.64132	0.00112329
Q6ZMU5	4055500	3494600	2254800		2837500	4041400		1628500	159670		532020		199010	836050			3.76462e+06	2254800	3.38637e+06	1628500	159670	532020	407900		2.90158e+06	344798	0.141442	0.00100251
Q6ZMZ3	2393900	1476100	14961000	7868300	8550000	12462000	4731000	4505000	13164000	17228000	35156000	26642000	32456000	42491000	65258000	55916000	1.8798e+06	1.08498e+07	1.03223e+07	4.61662e+06	1.50595e+07	2.46103e+07	3.71361e+07	6.04067e+07	5.58352e+06	3.18874e+07	5.06277	0.000614983
Q6ZSR9	6910400	9849500	17840000	13207000	19293000	29074000	18574000	16603000	1210700	2853400	5286000	795920	4207200	6411600	9902200	9001600	8.25009e+06	1.53497e+07	2.36838e+07	1.75609e+07	1.85866e+06	3.88369e+06	5.19374e+06	9.44117e+06	1.51492e+07	3.69765e+06	0.302005	0.00073808
Q6ZU52	112010	49255	241530		57255	79853									560670	518750	74276.9	241530	67616.4					539303	90564.2	539303	4.99821	0.000795031
Q6ZUJ8			47441	66692	99081						233190	296540			275640			56248.9	99081			233190		275640	67931.7	267123	3.77728	0.00118503
Q70CQ3	1825100	200020	597520	615660	820280	731560	312140		1387800	1619300	4167600	4071100	2645300	3309200	8071100	7877500	604199	606522	774651	312140	1.49909e+06	2.59781e+06	2.95869e+06	7.97371e+06	590903	3.47413e+06	5.68477	0.00443778
Q70HW3		2243300	897650		143850	1050500			3071300		3302700	4320300	3486000	3888000	4161200	2490700	2243300	897650	388734		3071300	3302700	3.68152e+06	3.21936e+06	742720	3.47799e+06	3.25833	0.00045023
Q7L1W4	307540	372680		77524	178360	296980	99514	56391	609720	1016800	5513700	4331800	3558500	4673900	9536300	5293700	338547	77524	230151	74911.2	787377	2.36777e+06	4.07824e+06	7.10509e+06	159630	3.24953e+06	21.7551	0.0019457
Q7L592	2426300	402170	906160	1746800	1749600	6326400	173020	1977400	1045700	2026900	6294800	6981800	9905700	9053700	16211000	13329000	987818	1.25813e+06	3.32696e+06	584919	1.45586e+06	3.57196e+06	9.47012e+06	1.46995e+07	1.24706e+06	6.05429e+06	4.12842	0.00726077
Q7L5Y6			244410		77176	147480		27578					387200		414120	329170		244410	106686	27578			387200	369210	93588.9	375112	3.03501	0.0080991
Q7L7X3	1081600	1095400	1923500	1166600	2165400	3007000	1819100	1954700	2742200	3326600	3248000	2827700	10849000	8820200	14983000	14365000	1.08848e+06	1.49798e+06	2.55174e+06	1.88568e+06	3.0203e+06	3.28707e+06	9.78214e+06	1.46707e+07	1.67362e+06	6.02026e+06	4.30313	0.00762076
Q7L8L6	298750	174330	333250	561480	386970	806060		256570	551040	838500	1466900	1667700	3898700	4301400	6661100	5877000	228213	432566	558499	256570	679740	1.10905e+06	4.0951e+06	6.25678e+06	359753	2.28457e+06	7.8457	0.00892301
Q7L8W6			475580		873890	2116600							3503900	3824300	3032200	3418900		475580	1.36003e+06				3.6606e+06	3.21975e+06	958164	3.4331e+06	2.98161	0.00403939
Q7LGC8		320610	152410		852010	691730	212700	187800	515790	357300	14289000	13564000	6146100	5249100	14254000	9680400	320610	152410	767698	199863	429292	2.25953e+06	5.67992e+06	1.17467e+07	323697	4.46865e+06	19.8745	0.00822809
Q7Z2K6	2248900	3263000	8125400	8414000	12410000	19235000	4057700	3057200	10183000	13459000	80050000	38342000	29071000	37829000	67626000	69384000	2.7089e+06	8.26844e+06	1.54501e+07	3.5221e+06	1.1707e+07	3.28237e+07	3.31621e+07	6.84994e+07	5.90864e+06	3.48396e+07	5.68882	0.00223033
Q7Z406	14325000	17779000	42675000	41015000	32957000	44066000	10363000	10864000	641090	3362800	3081200	3765800	8141200	8859100	6599400	4581000	1.59588e+07	4.18368e+07	3.81088e+07	1.06105e+07	1.46828e+06	3.21892e+06	8.49257e+06	5.49835e+06	2.27945e+07	3.90924e+06	0.182353	0.00111273
Q7Z5G4	2679700		15209000	12261000	6154800	13217000	3550000	1397200	2815500	8113600	28059000	21073000	25425000	26827000	25477000	30125000	2679700	1.36557e+07	9.01931e+06	2.22712e+06	4.77952e+06	1.50884e+07	2.61166e+07	2.77037e+07	5.72522e+06	1.70288e+07	2.69743	0.00886599
Q7Z6K3					507130	581310					52085		53892	105970	180250	124210			542955			52085	75570.7	149629	542955	92191.4	0.189779	0.000179734
Q7Z7A3			576360	278440	94868	435120	260880						2173600	3390300	3729300	3164100		400602	203172	260880			2.71462e+06	3.4351e+06	280233	3.05368e+06	9.46219	4.14141e-05
Q7Z7K6	24475000	5916000	57887000	61687000	21286000	41240000	33956000	10310000	19460000	42493000	80362000	60275000	90249000	83924000	120760000	89342000	1.2033e+07	5.97568e+07	2.96283e+07	1.87106e+07	2.87561e+07	5.84365e+07	8.70291e+07	1.0387e+08	2.51269e+07	6.52183e+07	2.28568	0.00787653
Q86T65	2966600	3618300	4613300	1510200	2602000	4974500	1556600	3449500	1222800	1091900	855520	511750	1448300	2209200	3192800	1023700	3.27629e+06	2.63951e+06	3.59773e+06	2.31722e+06	1.1555e+06	966510	1.78874e+06	1.80789e+06	2.9139e+06	1.25396e+06	0.45692	0.00697567
Q86TI0	2380600	1830400	4882100	2469700	5436300	9376400	5200600	2966100	87815	32992	431790	234910	345950	816660	1847300	2030300	2.08745e+06	3.47237e+06	7.13953e+06	3.92753e+06	53825.6	119355	531529	1.93664e+06	3.77579e+06	364471	0.168713	0.00160358
Q86U86	405210	461940	1284400	632220	1904300	1827500	797220	492620	1139000	2319000	4722400	3446900	4033100	5396400	10638000	8496100	432646	901123	1.8655e+06	626679	1.62522e+06	3.30927e+06	4.66521e+06	9.50692e+06	821655	4.12957e+06	5.14911	0.0031266
Q86UN6			1279400	1297000									13885000	11762000	13890000	7808400		1.28817e+06					1.27795e+07	1.04143e+07	1.28817e+06	1.15365e+07	9.18829	0.00800369
Q86VR2	11635000	10012000	13039000	9472900	16239000	19738000	18028000	16118000	16205000	27099000	30194000	26471000	37852000	41509000	73714000	63420000	1.0793e+07	1.11138e+07	1.79032e+07	1.70463e+07	2.09557e+07	2.86047e+07	3.96383e+07	6.83735e+07	1.38322e+07	3.55969e+07	2.76915	0.0030637
Q86X29	2646000	588970	658730	999700	6620600	10857000	1529800	189670	4215000	7533100	8325200	8955100	10579000	10510000	13091000	11627000	1.24836e+06	811500	8.4782e+06	538662	5.63489e+06	7.91925e+06	1.05444e+07	1.23373e+07	1.4666e+06	8.9195e+06	3.10643	0.00182199
Q86XL3	608890	23355000	739600	1280300	10497000	52584000	23039000	577280	1673800	19637000	65605000	69344000	43785000	48693000	78829000	55229000	3.77102e+06	973093	2.34941e+07	3.64691e+06	5.7331e+06	3.58927e+07	4.61738e+07	6.59822e+07	4.2109e+06	3.29455e+07	3.39716	0.00959393
Q8IVH8	409750	81356	284290	127560	396900	639820	90323	176430			939290	689550	3271000	3659200	7570200	4216300	182580	190431	503929	126237		939290	3.45966e+06	5.64962e+06	216864	2.5056e+06	12.2947	0.00405078
Q8IW92	826180	605310	318090	736590		127770							1346600	1017500	1402000	1490600	707174	484047	127770				1.17054e+06	1.44562e+06	431570	1.30083e+06	2.51378	0.00263348
Q8IWE5	129200	402660	653120	239670	906320	933430	100120	56753	308680	2232600	1174000	1013300	969380	1344600	2360700	2007400	228087	395643	919775	75379.8	830156	1.61897e+06	1.14168e+06	2.17689e+06	281245	1.22479e+06	3.33521	0.00328693
Q8IX05	8173900	7356000	9739000	19826000	10972000	21316000	4681000	4580700	12538000	14371000	27082000	37339000	34710000	21674000	37502000	34823000	7.75417e+06	1.38955e+07	1.52931e+07	4.63058e+06	1.34232e+07	1.9728e+07	2.74282e+07	3.61377e+07	9.34621e+06	2.5504e+07	2.53956	0.00158518
Q8IX18	223150	100040	4240900	2520100	1083500	1780800	1569800	2632700			4793900	6280900	3597100	3240800	10838000	10743000	149412	3.26917e+06	1.38906e+06	2.03293e+06		4793900	3.41431e+06	1.07904e+07	1.08372e+06	5.86901e+06	3.72117	0.00338012
Q8IY34	215810			221970	112880						4773300	3956000					215810	221970	112880			4773300			175520	4.34548e+06	23.7786	0.000864598
Q8IY63	677670	823430	5226300	4175700	5096700	8653500	14105000	10061000	277480	613760	366230	647430	302600	269140	969390	655140	747003	4.67156e+06	6.64111e+06	1.19126e+07	412682	474107	285380	796923	4.07622e+06	462362	0.0840071	0.00413028
Q8IYD8			5377200						5333.6	56590	1196500			63581				5377200			17373.2	260211	63581		5377200	69222.9	0.0614634	0.00436874
Q8N0W3	4533300	4210500	9554300	8569400	8278500	13354000	3926300	3970100	331160	606580	2908700	2974800	1833900	2583600	4117000	3282400	4.36892e+06	9.04846e+06	1.05143e+07	3.94814e+06	448191	1.32829e+06	2.17671e+06	3.67609e+06	6.36474e+06	1.80222e+06	0.330485	0.0028281
Q8N0X4	10186000	20200000	18213000	13570000	15265000	23988000	4956800	5123700	13172000	22385000	54089000	57466000	54617000	55244000	102750000	84592000	1.43442e+07	1.5721e+07	1.91357e+07	5.03956e+06	1.71713e+07	3.47963e+07	5.49296e+07	9.323e+07	1.21436e+07	4.70551e+07	3.9848	0.00153948
Q8N118	467500		672330	1652500	975760	1365200	65428		1643700	2173500	3079500	2716300	1171900	1365400	2978700	3736800	467500	1.05405e+06	1.15417e+06	65428	1.89013e+06	2.58714e+06	1.26496e+06	3.33629e+06	596991	2.19162e+06	2.7217	0.00460127
Q8N126	3690600	2699600	6909500	4713600	5453100	8236200	11027000	12068000	344180	103600	4108700	1517400	790250	423560	2147900	1824200	3.15644e+06	5.70689e+06	6.7017e+06	1.15358e+07	188831	652427	578548	1.97944e+06	6.10882e+06	857214	0.20548	0.000834093
Q8N139	144300	157340	541570	459640	777800	465730	539880	447130	1333800	4325300	3056100	1396000	1228100	2287400	5458500	4541600	150679	498926	601868	491321	2.40189e+06	3.63573e+06	1.67605e+06	4.97899e+06	386135	2.5366e+06	6.68672	0.000791839
Q8N142	11772000	9806100	5519500	6788400	4965500	10076000		702210		48969	223120	170850	666870	357310			1.07442e+07	6.12116e+06	7.07336e+06	702210	48969	104527	488139		5.49854e+06	213615	0.0413858	0.0027264
Q8N264				248770	411510	297040	433040	655850			42401			107670	132650	141810		248770	349621	532925		42401	107670	137154	386603	96265.6	0.25934	0.00790221
Q8N2Y8		51611000												101290	83489		51611000						101290	83489	51611000	91959.8	0.00179011	0.000190498
Q8N3E9		508230	2189400	1209200	988340	1598200	300440	286980	3630700	3807900	12050000	12633000	8403500	9119700	14670000	10367000	508230	1.62709e+06	1.25681e+06	293633	3.71824e+06	6.77386e+06	8.75428e+06	1.23322e+07	784727	8.38903e+06	9.22871	0.000118816
Q8N4N8		56110000							798990	961320			11320000	12012000	22780000	10981000	56110000				876405	961320	1.16609e+07	1.5816e+07	56110000	5.44726e+06	0.174815	0.00338881
Q8NB49	533020	429760	844900	314140	2163200	3057000	470710	556470	1136700	1336700	4390400	3849200	4335000	6142100	11961000	11332000	478613	515186	2.57156e+06	511797	1.23265e+06	2.42253e+06	5.16004e+06	1.16423e+07	754763	4.17702e+06	5.3151	0.00913237
Q8NBF1							4542900							124190	117750					4542900			124190	117750	4542900	120927	0.0266284	0.000802943
Q8NBJ5	1170900	1972400	8740600	5029000	10841000	15250000	27514000	21952000	16046000	14221000	43722000	34206000	44786000	56427000	111930000	93991000	1.5197e+06	6.62997e+06	1.28579e+07	2.45762e+07	1.5106e+07	2.49353e+07	5.02707e+07	1.02569e+08	7.5117e+06	4.16601e+07	4.4915	0.00701115
Q8NBL1	4725800	5219700	8017500	9252700	9514600	12384000	1790200	6409000	6839900	7657600	16049000	17858000	23407000	23162000	45038000	42605000	4.96661e+06	8.61299e+06	1.08549e+07	3.38724e+06	7.23721e+06	1.10859e+07	2.32842e+07	4.38046e+07	6.29755e+06	1.88017e+07	3.18627	0.00940036
Q8NBP0	220320	246020	52434	150690	501730	988690	89625	77353	287040	467080	718080	1174400	1382500	1148400	2256400	1803800	232816	88889.1	704312	83263.2	366157	579138	1.26002e+06	2.01745e+06	186646	961525	3.97002	0.00511593
Q8NC44	6138800	2595300	5393100	11097000	9808200	18824000	4714600	4629700	11148000	14484000	15801000	14725000	51448000	60794000	83519000	65868000	3.99149e+06	7.7361e+06	1.35878e+07	4.67196e+06	1.2707e+07	1.51282e+07	5.59261e+07	7.41703e+07	6.65391e+06	2.99443e+07	5.02822	0.00834722
Q8NEC7		524840	108830	115530	1701300	428840	694320						3032700	1966200	4213100	1473600	524840	112130	854158	694320			2.4419e+06	2.49167e+06	386679	2.46666e+06	4.48515	0.00639019
Q8NHP6	1801500	1135400	916240	465650	3153400	3493600	2066800	1444100	360290	2168900	7848600	6266900	6698100	6122800	8291300	11548000	1.43018e+06	653182	3.31914e+06	1.72762e+06	883987	4.12587e+06	6.40399e+06	9.78509e+06	1.52134e+06	4.43962e+06	3.40581	0.00469984
Q8TAA9	1372000	1503100	1632000	2741800	2321800	2255200	372650		67788	124470	496370	382630	126860		559210		1.43605e+06	2.11533e+06	2.28826e+06	372650	91856.3	248562	126860	559210	1.51128e+06	220098	0.16807	0.00111333
Q8TAD7	3333500	1260400	3410000	8291800	1958600		1921100	3642300	32033000	47835000	43265000	46492000	19556000	33477000	47743000	59820000	2.04977e+06	5.31743e+06	1958600	2.64523e+06	3.91446e+07	4.54927e+07	2.55866e+07	5.34414e+07	2.87615e+06	3.93623e+07	12.1315	2.5057e-06
Q8TB22	7386700	8643200	6623100	4961300	10177000	19838000	2712600	3674000	16356000	21757000	11406000	11254000	56788000	62184000	73803000	58327000	7.99029e+06	5.73229e+06	1.42088e+07	3.15691e+06	1.88642e+07	1.57531e+07	5.94248e+07	6.56103e+07	6.73253e+06	3.02134e+07	4.87184	0.00542936
Q8TB24	52725		108400	117450	845760	1288700	527350	240630	171940	181790	2817600	5186300	3279400	3871100	3755100	2091900	52725	112834	1.044e+06	356225	176796	715690	3.56299e+06	2.80273e+06	265438	1.61179e+06	5.87414	0.00710944
Q8TB96	1514700	1001900	2498800	3323100	13818000	14888000		369710	7422700	13805000	14231000	11900000	31091000	32840000	53587000	45875000	1.2319e+06	2.88162e+06	1.4343e+07	369710	1.01228e+07	1.40164e+07	3.19535e+07	4.95813e+07	2.66648e+06	2.13738e+07	4.92882	0.00920187
Q8TCG5			1208400	1008300	749120	1283800	196720		109190	132580	160210	158030	766320	206740	302880	284780		1.10383e+06	980673	196720	120318	145742	398031	293691	745658	217502	0.298101	0.00519008
Q8TCS8	5698400	5996400	10391000	8973100	11179000	21004000	4261900	3828700	16361000	18225000	28071000	20984000	44429000	57906000	90964000	96252000	5.8455e+06	9.65606e+06	1.53233e+07	4.0395e+06	1.72679e+07	2.26184e+07	5.07218e+07	9.35707e+07	7.68821e+06	3.75545e+07	5.23172	0.00570508
Q8TDB4		1200000	1769900	2400200	10511000	25605000	7730900	10322000	40271000	72134000	46349000	14762000	162430000	200400000	317810000	273880000	1200000	2.0611e+06	1.64053e+07	8.93299e+06	5.38972e+07	5.78216e+07	1.80419e+08	2.95028e+08	5.24694e+06	9.30735e+07	16.5779	0.00976209
Q8TDW0	17597	20958	219610	214380	458200	493750	292870	287030	743700	1194800	6799300	5030100	1386600	2396900	3490000	2989200	19204.1	216979	475643	289935	942641	2.85023e+06	1.82306e+06	3.22991e+06	154828	2.38693e+06	11.989	0.00219055
Q8TE77	10100000	10513000	47559000	35834000	32926000	49347000	42517000	46596000	618400	475220	6232800	6637200	3182200	2916800	6553500	3491000	1.03044e+07	4.12823e+07	4.03088e+07	4.45098e+07	542103	1.72103e+06	3.04661e+06	4.78312e+06	2.9557e+07	2.66985e+06	0.109325	9.74843e-05
Q8WUD4	3933400	4786300	17974000	14896000	10116000	12330000	4823600	2876600	12704000	5080600	33968000	24879000	20102000	31378000	57506000	59254000	4.33894e+06	1.63628e+07	1.11683e+07	3.72499e+06	8.03392e+06	1.31369e+07	2.51149e+07	5.83735e+07	7.37205e+06	2.41898e+07	3.41352	0.00938686
Q8WVX9	668050	1352100	289520	515180	545980	575950	386620	99487	1547600		1691100	2675800	4657900	1264600	9345500	5809800	950405	386206	560765	196122	1547600	1691100	2.42701e+06	7.36855e+06	448238	3.01022e+06	6.95897	0.00782388
Q8WW59	11616000	13917000	10887000	6482200	34455000	34223000	12856000	6826700	18138000	32478000	75677000	55974000	62368000	73723000	145430000	113800000	1.27146e+07	8.4007e+06	3.43388e+07	9.36825e+06	2.42711e+07	4.95766e+07	6.78082e+07	1.28647e+08	1.36149e+07	6.09272e+07	4.40024	0.00247524
Q8WX93	53288000	50096000	117550000	96334000	166750000	254450000	399040000	306260000	15302000	18842000	29060000	20029000	54283000	59365000	47415000	34783000	5.16674e+07	1.06415e+08	2.05984e+08	3.49585e+08	1.698e+07	2.33998e+07	5.67672e+07	4.06108e+07	1.41059e+08	3.11737e+07	0.193299	0.00634741
Q8WXH0	4299800	5259300	10292000	9852100	11589000	17137000	6495400	3635600	15197000	21305000	47392000	40452000	48072000	55107000	115810000	94037000	4.75541e+06	1.00696e+07	1.40926e+07	4.85949e+06	1.79937e+07	3.17756e+07	5.14694e+07	1.04357e+08	7.56739e+06	4.53554e+07	6.37939	0.0020967
Q92551	183370		1549600	1962600	2958200	7889900	1491700	1443200	3567700	4809600	11916000	11096000	19974000	16017000	37515000	30355000	183370	1.74392e+06	4.83114e+06	1.46725e+06	4.14237e+06	7.57042e+06	1.78864e+07	3.37456e+07	1.60984e+06	1.30215e+07	6.77081	0.00816228
Q92556	1898500	1762400	6484400	6239700	3566700	8431900	5128900	3928400	5837100	6669700	27360000	19781000	14913000	15351000	38034000	27503000	1.82918e+06	6.36087e+06	5.48398e+06	4.48869e+06	6.23953e+06	1.35086e+07	1.51304e+07	3.23427e+07	4.11384e+06	1.63255e+07	4.15184	0.00244509
Q92673	1204100	1147100	891280	1112700	3541200	4203700	953820	904690	2768100	4481800	5449200	4632000	4580700	4595800	14571000	12981000	1.17525e+06	995855	3.85826e+06	928930	3.52223e+06	4.94188e+06	4.58824e+06	1.3753e+07	1.43112e+06	5.78067e+06	3.87286	0.00824646
Q92692	5861100	7096000	5920100	9038800	15419000	24816000	6197800	5578300	33336000	44811000	23310000	22251000	80741000	101060000	135080000	142020000	6.44906e+06	7.31509e+06	1.95611e+07	5.8799e+06	3.865e+07	3.23194e+07	9.0331e+07	1.38507e+08	8.58262e+06	5.7607e+07	7.28925	0.00298586
Q92729	1878600	1531900	4032600	4958000	2989600	3347800	3630700	410880	802620	562460	930530	1278600	134920	239240		3732.9	1.69642e+06	4.47142e+06	3.16363e+06	1.22139e+06	671894	723454	179662	3732.9	2.32677e+06	252101	0.198274	0.00183616
Q92859		144720	834500	1005700	1683300	1770000	483170	417120	2909200	4072000	1374700	1194100	5359000	7609800	8176500	8174200	144720	916110	1.72611e+06	448932	3.44184e+06	2.36596e+06	6.38599e+06	8.17535e+06	687955	3.89527e+06	5.36574	0.00396811
Q92997			3544500	1798600	3335300	2572900	1806900	1678200	612970	546950	1082400	790920	888620	537550	928500	1004800		2.5249e+06	2.9294e+06	1.74136e+06	579020	769428	691142	965897	2.34407e+06	773327	0.325353	0.000137862
Q93062	14936000	27355000	48094000	76894000	17529000	21694000	25918000	37299000	1943800	6800200	13571000	15792000	6469200	7158100	11011000	9591800	2.02132e+07	6.08123e+07	1.95006e+07	3.1092e+07	3.63569e+06	9.60653e+06	6.80494e+06	1.02769e+07	2.9382e+07	7.81087e+06	0.268194	0.00498963
Q93073				64825	298350	104540		77747			528490		300360	669140	955240	558750		64825	176606	77747		528490	448311	730575	111972	563255	4.41751	0.00895589
Q969V3	29274000	34200000	47007000	36975000	65108000	111800000	29006000	19244000	42993000	79331000	84271000	56686000	124410000	167370000	167930000	158940000	3.16413e+07	4.16903e+07	8.53175e+07	2.36261e+07	5.8401e+07	8.17637e+07	1.443e+08	1.63373e+08	4.03813e+07	9.87668e+07	2.36688	0.00863149
Q96B49	19446000	37882000	39192000		3864000	13714000	9931300	9867500	80416000	108800000	108010000	72741000	28345000	27927000	161320000	115200000	2.71414e+07	39192000	7.27948e+06	9.89935e+06	9.35375e+07	1.08404e+08	2.81352e+07	1.36323e+08	1.47225e+07	7.50943e+07	4.59245	0.00207073
Q96BH1			520580	330990	1010100	2977500	374940	1212900					7830200	5884500	4155100	5054400		415099	1.73424e+06	674362			6.78799e+06	4.58274e+06	785931	5.57742e+06	5.35028	0.0004021
Q96BI1	26003000	14580000	4459700		21017000	18228000	7091000	3908800	681060	1149800	7187500	4937200	1874400	2308900	4591300	3089100	1.94711e+07	4459700	1.95729e+07	5.26472e+06	884920	2.87475e+06	2.08034e+06	3.76603e+06	1.08719e+07	2.53506e+06	0.237091	0.00591453
Q96BW9		2558600	3256900	6176000	4675200	6868600	2000200	921690	4269700	5615700	10385000	13128000	9810000	18294000	22405000	17196000	2558600	4.48493e+06	5.66675e+06	1.35778e+06	4.89667e+06	7.63669e+06	1.33964e+07	1.96285e+07	3.14551e+06	1.10731e+07	3.34372	0.00387651
Q96BX8							3772100	4193800				481580	762730	220040	364900					3.97737e+06			409672	364900	3.97737e+06	414409	0.114818	8.16668e-05
Q96C10		55833	113070	126030	425170	273500	44965	578330	70239				2938400	4163500	4985100	1245000	55833	119374	341004	161259	70239		3.49772e+06	2.49127e+06	157517	1.39765e+06	11.6044	0.00891526
Q96C23	71391000	32803000	155500000	115890000	176720000	274660000	144500000	131730000	1930300	3954900	63293000	49318000	49859000	81394000	48988000	49746000	4.83926e+07	1.34242e+08	2.20313e+08	1.37967e+08	2.763e+06	1.58214e+07	6.37042e+07	4.93655e+07	1.18542e+08	2.6396e+07	0.315886	0.00388714
Q96CG8	52957000	51988000	134200000	63685000	100510000	117840000	25672000	20099000	496370	267030	22783000	8244500	10026000	11897000	2835500	2232200	5.24703e+07	9.24474e+07	1.08831e+08	2.27152e+07	364068	2.46652e+06	1.09215e+07	2.51583e+06	5.88463e+07	3.42183e+06	0.10368	0.000903713
Q96D96	3743900	8668800	6550600	3360000	8977000	1075600	4708900	3979900	26988000	26791000	38913000	17957000	56507000	62632000	117160000	82583000	5.69694e+06	4.69148e+06	3.10736e+06	4.32908e+06	2.68893e+07	3.22881e+07	5.94907e+07	9.83637e+07	4.35446e+06	4.51603e+07	10.4599	0.00112696
Q96DA6	5757700	9322700	4760700	7980100	16532000	21156000	7753900	8416500	14154000	27000000	29473000	24957000	23508000	37192000	47707000	85581000	7.32648e+06	6.16367e+06	1.87016e+07	8.07841e+06	1.95489e+07	2.82094e+07	2.95687e+07	6.38969e+07	9.08835e+06	3.16363e+07	3.54522	0.00645681
Q96DB5	510950	3926000	16244000	17769000	24121000	28483000	8798100	9249800	13088000	11559000	68582000	67043000	44029000	72123000	89015000	75856000	1.41633e+06	1.69894e+07	2.62114e+07	9.02112e+06	1.22998e+07	2.81556e+07	5.63516e+07	8.21725e+07	8.68507e+06	4.43305e+07	4.0448	0.00190212
Q96DC8	20693000	24141000	68495000	51670000	42756000	70689000	19975000	19542000	22564000	41930000	99968000	105540000	93620000	101980000	119080000	95889000	2.23506e+07	5.94906e+07	5.49762e+07	1.97573e+07	3.07589e+07	6.4743e+07	9.77106e+07	1.06857e+08	3.46665e+07	7.5786e+07	2.14042	0.00669127
Q96EN8	62936		38788		167490	214840							303950	519350	533660	409660	62936	38788	189693				397312	467567	96811.1	431010	3.64963	0.00328784
Q96ER9	273100	1844500	1705100	953120	8294600	8740400	2644200	424770	8064700	3525200	17308000	9174900	23005000	18963000	29307000	25995000	709741	1.27482e+06	8.51458e+06	1.0598e+06	5.33195e+06	7.81116e+06	2.08865e+07	2.76014e+07	1.69038e+06	1.4029e+07	5.43987	0.00139446
Q96EY1	7478800	8138900	7494200	7833800	4453700	7462600	5064600	7028700	13140000	16437000	18467000	17008000	30095000	30964000	71190000	74124000	7.80187e+06	7.66212e+06	5.76508e+06	5.96637e+06	1.46963e+07	1.74225e+07	3.05264e+07	7.26422e+07	6.73389e+06	2.75676e+07	4.93901	0.00804441
Q96F45	758540	962560	4035100	3949700	2786100	4396200	3614800	3437400			276350	280710		219400		365300	854482	3.99217e+06	3.49975e+06	3.52498e+06		276350	219400	365300	2.54699e+06	280802	0.0953835	0.00363987
Q96G28	553710	644830	2833500	1433000	4459500	8826400	5061200	4787900	3869400	5199000			68785000	95331000	92301000	72850000	597536	2.01504e+06	6.27386e+06	4.92265e+06	4.4852e+06	5199000	8.09774e+07	8.20008e+07	2.46942e+06	3.09971e+07	15.7732	0.00339182
Q96GQ7	3132600	1383600	5821300	5597500	2204400	3299800	2816700	2880400	4052900	3340200	8247300	6692700	6131800	8094800	12404000	10983000	2.08189e+06	5.7083e+06	2.69705e+06	2.84837e+06	3.67933e+06	5.24858e+06	7.04526e+06	1.16719e+07	3.0911e+06	6.88559e+06	2.2091	0.00510056
Q96KA5	2011600	579950	4441500	4136000	4806800	11415000	1788200	341200	8148900	13765000	26904000	23463000	22700000	17067000	38773000	34173000	1.08011e+06	4.28603e+06	7.4074e+06	781111	1.0591e+07	1.92441e+07	1.9683e+07	3.64004e+07	2.27497e+06	2.08958e+07	6.26668	0.000167294
Q96KX2					1450100	5121200		201130					12477000	17564000	23537000	17201000			2.72512e+06	201130			1.48036e+07	2.01211e+07	1.14309e+06	1.72588e+07	7.83829	0.00338382
Q96LW7	9911700	12724000	4299600	6758700	13355000	36870000	5619000	6352500	11265000	19552000	58069000	35615000	25792000	26226000	42063000	40275000	1.12302e+07	5.39071e+06	2.21901e+07	5.9745e+06	1.48409e+07	3.36952e+07	2.60081e+07	4.11593e+07	9.46505e+06	2.91546e+07	2.69951	0.00672491
Q96M02						2834000									33397	26442			2834000					29716.7	2834000	29716.7	0.0105573	0.00136747
Q96M29	509170	582000			543390	383290	387170	227970		230150			10615000	14777000	16304000	15354000	544368		456373	297091	230150	230150	1.25243e+07	1.58219e+07	419470	6.1831e+06	26.1058	0.00264473
Q96M96	102080	273830	353040	608020	687610	1330700	130420	593730	1580400	2412000	942740	1340400	10371000	9381500	12782000	11585000	167190	463309	956558	278270	1.95242e+06	1.50794e+06	9.86385e+06	1.21688e+07	378935	4.02875e+06	12.3535	0.00693439
Q96NY7	35564000	24714000	54749000	61315000	50277000	65020000	360120			258040			324450	478760	667980	550610	2.96467e+07	5.79391e+07	5.71753e+07	360120	258040	258040	394124	606462	2.30657e+07	430241	0.0109308	0.00280102
Q96PE1	1955000	2890500	5146400	9189900	2608600	6108200	4121100	3013700	63843	247420	3553800	2452200	166520	195630	421730	119680	2.37717e+06	6.87713e+06	3.99172e+06	3.52417e+06	125682	937700	180489	224661	3.89422e+06	350223	0.206113	0.00291893
Q96PE2	922260	1663900	8561400	7597500	9284800	12860000	8534900	5222100	813160	786330	3926900	2510500	1926000	2835700	2725200	1867100	1.23877e+06	8.06506e+06	1.09271e+07	6.67608e+06	799632	1.75722e+06	2.337e+06	2.25571e+06	5.19585e+06	1.90737e+06	0.318241	0.00682532
Q96PU8	1013500	6262800	30437000	22621000	20184000	24310000	20581000	16235000	16919000	33002000	51322000	41732000	54224000	73224000	69616000	48139000	2.51939e+06	2.62396e+07	2.21511e+07	1.82793e+07	2.36297e+07	4.11549e+07	6.30119e+07	5.78899e+07	1.27909e+07	4.46907e+07	2.74051	0.00091801
Q96RF0	7585000	8755600	35773000	38743000	20161000	29878000	19853000	21761000	36615000	38176000	43111000	32908000	51859000	51495000	71909000	55402000	8.14931e+06	3.72284e+07	2.45432e+07	2.07851e+07	3.73874e+07	4.05685e+07	5.16767e+07	6.31182e+07	1.98344e+07	4.62945e+07	2.09016	0.00105704
Q96RP9	4897300	5523600	7613000	4814400	20166000	32078000	6017900	6009200	16725000	22322000	35007000	21502000	51074000	55519000	112030000	81538000	5.20103e+06	6.05409e+06	2.54339e+07	6.01355e+06	1.93219e+07	2.7954e+07	5.32501e+07	9.55756e+07	8.33049e+06	4.05283e+07	4.54224	0.00730175
Q96RQ9	911420		2177100	1944400	1529200	2278800	975230	752050	3613300	3788000	15385000	18637000	12070000	15353000	20802000	16391000	911420	2.05746e+06	1.86675e+06	856400	3.69962e+06	7.63403e+06	1.36129e+07	1.84653e+07	1.38671e+06	1.12021e+07	8.77958	0.000349642
Q96RW7					300520	340170				6125.1	58152	11435	60923	16216	89930	76378			319731		6125.1	18872.9	31431.3	82877.5	319731	31020.2	0.142328	1.70934e-05
Q96SB3	3053700	1938100	7048500	6785800	10443000	9030100	4454700	4109000	13266000	13420000	20229000	19473000	22539000	23978000	52589000	40457000	2.43277e+06	6.9159e+06	9.71089e+06	4.27836e+06	1.33428e+07	1.64764e+07	2.32474e+07	4.61258e+07	5.14188e+06	2.30843e+07	4.39476	0.00133618
Q96SK2	468940	2039800	2234700	2359200	8043000	9036600	2992600	4036300	4554900	1661900	12218000	10974000	24213000	27970000	42831000	36896000	978031	2.29611e+06	8.52534e+06	3.47549e+06	2.75132e+06	4.50612e+06	2.60238e+07	3.97529e+07	2.85606e+06	1.34738e+07	5.16863	0.00996361
Q99424	6192700	6003900	2695700	3142000	12689000	17029000	1820600	1858400	15191000	17597000	35345000	33520000	35057000	42325000	109540000	93720000	6.09757e+06	2.91031e+06	1.46997e+07	1.8394e+06	1.63498e+07	2.49392e+07	3.852e+07	1.01322e+08	4.68026e+06	3.84972e+07	7.43312	0.00501077
Q99519	1298000	1144100	814070	2739400	14505000	19926000	7333900	4535500	5946600	4791000	27629000	19809000	26644000	31806000	33091000	26185000	1.21862e+06	1.49334e+06	1.70008e+07	5.7674e+06	5.33762e+06	1.15052e+07	2.91108e+07	2.94362e+07	3.65485e+06	1.80863e+07	3.36358	0.00487754
Q99569	12682000	12474000	20423000	17423000	20604000	27877000	4396900	2138200	514000	398810	4350900	3887600	1819200	2260000	3669400	3734500	1.25776e+07	1.88635e+07	2.39662e+07	3.06618e+06	452756	1.31726e+06	2.02766e+06	3.70181e+06	1.14909e+07	1.93353e+06	0.174841	0.00152538
Q99590	397740	168690	457820	604870	334160	368190			70318	77413	158110		217580	153500	109390		259027	526233	350763		73780.3	110633	182753	109390	362949	121039	0.33726	0.00219175
Q99608	20458000	19017000	20633000	9958500	36874000	55788000	11360000	12090000	350820	1269000	310300	1035000	1764100	2535100	5661200	5788600	1.97243e+07	1.43344e+07	4.53556e+07	1.17193e+07	667226	627512	2.11475e+06	5.72455e+06	1.96892e+07	1.46271e+06	0.100517	0.00219348
Q99715	52212000	54108000	241040000	227800000	202280000	302930000	135630000	115360000	3084500	4903600	39442000	36068000	15236000	17238000	5357600	4912000	5.31515e+07	2.34327e+08	2.47541e+08	1.25085e+08	3.88911e+06	1.39071e+07	1.62061e+07	5.12996e+06	1.40135e+08	1.05086e+07	0.0948216	0.000409284
Q99757	18986000	7024000	32888000	33535000	43559000	59217000	26674000	12718000	45046000	45511000	134670000	81480000	80890000	118940000	83601000	190560000	1.15481e+07	3.32099e+07	5.07881e+07	1.84185e+07	4.52779e+07	7.82877e+07	9.8087e+07	1.26218e+08	2.44736e+07	8.75377e+07	3.32777	0.00221368
Q99969	21966000	26081000	43384000	49516000	35096000	54607000	25813000	14746000	1695800	994700	24482000	21692000	12220000	15638000	24760000	8013700	2.39352e+07	4.63487e+07	4.37777e+07	1.951e+07	1.29877e+06	4.9348e+06	1.38238e+07	1.40861e+07	3.11994e+07	8.73738e+06	0.403734	0.00481979
Q9BQ39	617600	241000	1861500	1597900	1288200	1647800	1038200	1610000	1434000	1077500	6625600	6902100	5197700	4935300	11364000	8191600	385800	1.72467e+06	1.45695e+06	1.29287e+06	1.24303e+06	2.67191e+06	5.0648e+06	9.64828e+06	1.05808e+06	4.50194e+06	4.61794	0.00250724
Q9BQE4	2047900	5009900	5578500	3201400	5891400	8362700	5714900	3232800	4164200	7950900	17649000	12885000	26318000	23275000	42205000	32536000	3.20309e+06	4.22599e+06	7.01912e+06	4.29827e+06	5.75405e+06	1.18459e+07	2.47498e+07	3.70565e+07	4.4954e+06	1.67959e+07	4.27729	0.00359348
Q9BQI0	9980500	4133500	1493800	730900	7968100	9886100	8285100	571550	10351000	19346000	33287000	16064000	17413000	26170000	25705000	23087000	6.42296e+06	1.0449e+06	8.87544e+06	2.17609e+06	1.4151e+07	2.53766e+07	2.13471e+07	2.43609e+07	3.37419e+06	2.03105e+07	3.98199	7.61579e-05
Q9BQS7	880250	1469500	1363100	4278200	1565700	2120000	2330300	2144500	692850	1135300	1340000	1210200	283300	287040	364540	480970	1.13733e+06	2.41487e+06	1.82189e+06	2.23547e+06	886901	1.23341e+06	285164	418728	1.82881e+06	605997	0.35874	0.00567399
Q9BQS8	6222900	8081600	17828000	18131000	17943000	22888000	12105000	10121000	1692000	2079400	12930000	10441000	6363400	6261400	6427600	3833100	7.09161e+06	1.79789e+07	2.02652e+07	1.10686e+07	1.87573e+06	5.18523e+06	6.31219e+06	4.96363e+06	1.30043e+07	5.11187e+06	0.441473	0.00666948
Q9BQT8	577080	538190		487340	404630				10598000	26691000	29651000	31032000	75829000	79143000	75620000	70418000	557296	487340	404630		1.68188e+07	2.81321e+07	7.74683e+07	7.29727e+07	497468	4.12098e+07	99.3857	0.00622057
Q9BS40	47311000	77883000	188870000	158600000	138210000	218180000	64818000	100290000	7967500	8532700	90740000	70383000	32901000	22085000	44168000	44170000	6.07019e+07	1.73074e+08	1.73651e+08	8.06263e+07	8.24526e+06	2.78255e+07	2.69559e+07	4.4169e+07	1.10128e+08	2.97613e+07	0.322832	0.00357191
Q9BSF4	17308000	20870000	12536000	8367200	16828000	24569000	12077000	3330200	11100000	19661000	39693000	41692000	58503000	60775000	87554000	63988000	1.90057e+07	1.02416e+07	2.03334e+07	6.34183e+06	1.47729e+07	2.79357e+07	5.96282e+07	7.48492e+07	1.25869e+07	4.04689e+07	3.3047	0.00264399
Q9BT09	6136900	5025800	15129000	15521000	14977000	18480000	1574500	781580	5448900	15328000	26925000	33677000	66322000	77460000	84250000	93821000	5.55363e+06	1.53237e+07	1.66366e+07	1.10932e+06	9.13897e+06	2.03152e+07	7.1675e+07	8.89068e+07	6.29529e+06	3.63903e+07	5.19456	0.00511776
Q9BVP2	2991100	2560900	3083900	4041200	4014900	2562800	2643500	3039900	2403200	2001800	7509400	8927400	7095600	7178700	13586000	12186000	2.76765e+06	3.53025e+06	3.20771e+06	2.83478e+06	2.19334e+06	3.87715e+06	7.13703e+06	1.2867e+07	3.07014e+06	6.37259e+06	2.44156	0.00830266
Q9BVT8	10248000	8748300	15973000	9534900	38076000	53506000	16424000	7977000	28542000	17747000	54428000	37914000	50085000	80449000	113190000	95813000	9.4685e+06	1.2341e+07	4.51364e+07	1.14461e+07	2.25063e+07	3.10795e+07	6.34767e+07	1.0414e+08	1.56749e+07	5.09872e+07	2.97948	0.00973739
Q9BW04			119410	254660	81592	198030				1570300	5821600	3808600			4910800	4866600		174382	127113		1570300	3.02352e+06		4.88865e+06	148883	3.83737e+06	25.6731	0.00181529
Q9BW30	135320000	146510000	582980000	798400000	349440000	573570000	126360000	179490000	3513300	3272900	56864000	35377000	27231000	40778000	59202000	33654000	1.40804e+08	6.8224e+08	4.47692e+08	1.506e+08	3.39097e+06	1.36422e+07	3.33231e+07	4.46361e+07	2.83687e+08	2.18089e+07	0.0898637	0.0030373
Q9BX67	1207700	1052000	4955900		8504300	15293000	37394000	4590200	10370000	13824000	47659000	45189000	35704000	42023000	84488000	78660000	1.12716e+06	4955900	1.14042e+07	1.31014e+07	1.19731e+07	2.56678e+07	3.87349e+07	8.15219e+07	5.43762e+06	3.63951e+07	4.29027	0.00849433
Q9BX97	5153500	11591000	24783000	21324000	28945000	41798000	19494000	12839000		104630	1157000	1461300	1047200	981660		677560	7.72879e+06	2.29885e+07	3.47828e+07	1.58203e+07	104630	347932	1.0139e+06	677560	1.76828e+07	705415	0.0436283	0.00123918
Q9BXA6						9380500							727350	506010	455540	1767000			9380500				606668	897184	9380500	737762	0.0921033	0.00112565
Q9BXJ8	9561300	20840000	9463700	6434600	9443100	16721000	6495300	9198400	7142700	8269000	34404000	18891000	46862000	58629000	69855000	59085000	1.41159e+07	7.80353e+06	1.25658e+07	7.72958e+06	7.68524e+06	1.68667e+07	5.24163e+07	6.42447e+07	1.01703e+07	2.85002e+07	3.4386	0.00871696
Q9BY49	23310000	26490000	10472000	7648400	21221000	26163000	4929100	4814600	138360	306980	2018900	787520		1038600			2.48492e+07	8.94953e+06	2.35628e+07	4.87151e+06	206092	787250	1038600		1.26401e+07	587745	0.0548955	0.00604537
Q9BYE7			278940		897830	507520							1748300	2481500	2075000	2695800		278940	675031				2.08288e+06	2.36512e+06	502789	2.21952e+06	4.00789	0.00217311
Q9BYG4			714870	832940	442720	231840		2725600			5597400	3984900						771650	320375	2725600		5597400			698754	4.72283e+06	4.84153	0.00690065
Q9BYV8	2839400	1444800	4323100	4764900	8736700	12475000	1953000	2926900	748600	454980			42482000	52346000	49884000	43294000	2.02543e+06	4.53863e+06	1.04398e+07	2.39087e+06	583608	454980	4.71568e+07	4.64723e+07	3.892e+06	1.08548e+07	6.39268	0.00930547
Q9C0D9		1627800			456780	1335200			4010800	5750700	5639300	4974800	8626800	6361100	10083000	9679900	1627800		780956		4.80259e+06	5.69473e+06	7.40783e+06	9.87939e+06	997589	6.56862e+06	6.04495	0.00231106
Q9GZR7	137670	588250	4660300	4057700	1425100	3086000	2950900	2108900	6916900	4871500	10469000	8080900	9579300	10236000	21007000	16513000	284578	4.34857e+06	2.09711e+06	2.49462e+06	5.8048e+06	7.14141e+06	9.90221e+06	1.86249e+07	1.59512e+06	9.96149e+06	4.6108	0.00061888
Q9GZS1					17482000	41422000				610700	2674800	18015000	745080	2708000	649640	2325400			2.69098e+07		610700	1.27808e+06	1.42045e+06	1.22909e+06	2.69098e+07	1.90094e+06	0.134498	0.0078614
Q9GZT6	11729000	7256200	9442600	13427000	38132000	62820000	14530000	15429000	19499000	26730000	106240000	123990000	67504000	90730000	151080000	136780000	9.2254e+06	1.12599e+07	4.89434e+07	1.49728e+07	2.283e+07	5.32897e+07	7.82601e+07	1.43752e+08	1.66104e+07	7.36842e+07	4.18227	0.00241186
Q9GZY8	11519000	17838000	13342000	16159000	23389000	28724000	14712000	11765000	31765000	45358000	29283000	50035000	153320000	194810000	271110000	210920000	1.43344e+07	1.46831e+07	2.59196e+07	1.31562e+07	3.79578e+07	3.64447e+07	1.72824e+08	2.39129e+08	1.63678e+07	8.8028e+07	7.17799	0.00739888
Q9H061	6185700	6359400	38729000	18984000	23185000	50517000	11303000	10419000	15826000	38154000	79475000	63521000	84669000	132980000	173380000	151260000	6.27195e+06	2.71151e+07	3.42233e+07	1.0852e+07	2.45729e+07	5.50662e+07	1.0611e+08	1.61943e+08	1.5853e+07	7.40094e+07	4.46195	0.00346744
Q9H078	336560	2030100	2371100	191280	9420300	10327000	3663400	2380600	20343000	25141000	14648000	15574000	17878000	23923000	60426000	50067000	826590	673457	9.86324e+06	2.95315e+06	2.26151e+07	1.91902e+07	2.06808e+07	5.50032e+07	2.00667e+06	2.49667e+07	7.42179	0.00139754
Q9H0A0	1170200	2225700	7890100	8552900	4900800	10418000	1774600	1336600	3426000	4502800	19604000	29349000	18470000	26026000	39496000	34200000	1.61385e+06	8.21482e+06	7.14539e+06	1.54011e+06	3.92767e+06	9.39537e+06	2.19249e+07	3.67527e+07	3.47544e+06	1.6599e+07	4.57483	0.0031244
Q9H0F7			2238500	7653600	3575200	9613400	2699300	1662400					20152000	19464000	14698000	6765800		4.13915e+06	5.86258e+06	2.11833e+06			1.9805e+07	9.97215e+06	3.71819e+06	1.40534e+07	3.33862	0.00675804
Q9H0U9	1913300		2053100	1920100	365930	1035000	756850	722840	2140800	2720800	4248700	1960700	2419800	4554200	5309600	5603900	1913300	1.98549e+06	615417	739650	2.41344e+06	3.39998e+06	3.31968e+06	5.45477e+06	1.06586e+06	3.35128e+06	2.8902	0.00192134
Q9H0X4	1739700	327770	1396200	2014000	6846200	9249200	2890900	2825400	5114400	4558600	8572100	6353500	12621000	10182000	21534000	15670000	755130	1.67689e+06	7.9575e+06	2.85796e+06	4.82851e+06	6.25114e+06	1.13361e+07	1.83695e+07	2.31654e+06	9.28124e+06	3.10031	0.00815327
Q9H1H9	109440	254000	2433400	2432800	2041400	2924400	1422100	763800		129910	92146	265350	333630	163630	513140	284620	166727	2.4331e+06	2.44333e+06	1.04221e+06	129910	109411	233649	382165	1.00815e+06	220479	0.164526	0.00774547
Q9H237	1588700	1790600				1278300	810820	719510			11119000	4825000	10160000	9394200	21264000	20047000	1.68663e+06		1278300	763802		11119000	9.7696e+06	2.06465e+07	1.16232e+06	1.13894e+07	10.344	0.00333862
Q9H2K8	1891100	2394000	2987800	3276100	7645400	7162600	3135400	2355700	6902300	13556000	8766800	6760400	23903000	33496000	32010000	34465000	2.12774e+06	3.12863e+06	7.40006e+06	2.71773e+06	9.67303e+06	1.09015e+07	2.82958e+07	3.32148e+07	3.40157e+06	1.62651e+07	5.18215	0.00268961
Q9H2T7				116680	74795	152620							698770	773920	708870	529740		116680	106842				735386	612794	110026	671297	5.90963	0.000325221
Q9H2V7	2105700	1331700	2628500	4747700	1836700	3727800			4014500	11686000	16781000	14174000	4795900	9705400	12587000	12519000	1.67456e+06	3.53261e+06	2.61665e+06		6.84934e+06	1.40037e+07	6.82247e+06	1.2553e+07	2.49219e+06	9.75266e+06	3.95022	0.00106728
Q9H300	1778600	1799400	3920000	3055000	1212200	1643200	367080	1040200	2485500	3881500	13570000	7466500	3414200	6263900	19543000	19850000	1.78897e+06	3.46058e+06	1.41134e+06	617929	3.10604e+06	7.25754e+06	4.62452e+06	1.96959e+07	1.52434e+06	7.30507e+06	5.16173	0.00927411
Q9H3K2	38526000	39456000	42383000	53104000	33180000	64253000	1933700	7269000	41090000	39689000	106850000	76691000	82030000	85102000	128420000	82395000	3.89882e+07	4.74416e+07	4.61727e+07	3.74914e+06	4.03834e+07	6.51212e+07	8.35519e+07	1.02865e+08	2.37877e+07	7.4868e+07	2.29295	0.00355873
Q9H469		332350		486280	1226100	3002900	1930200	640780					5774600	6984700	10580000	12248000	332350	486280	1.91882e+06	1.11213e+06			6.35089e+06	1.13835e+07	950189	8.50267e+06	7.00665	0.000389092
Q9H4B7		195070	604830	1035400		247360							6724100				195070	791354	247360				6724100		416932	6724100	12.9144	0.000743745
Q9H5V8	492550	542220			470580	470260	324780						47101				516789		470420	324780			47101		453563	47101	0.102376	0.00968011
Q9H6K4	19215000	22654000	15345000	12181000	18900000	18428000	18502000	13772000	19872000	20040000	50827000	47466000	48336000	31478000	82116000	85825000	2.08638e+07	1.36718e+07	1.86625e+07	1.59628e+07	1.99558e+07	3.19151e+07	3.90067e+07	8.395e+07	1.70736e+07	4.2327e+07	2.77675	0.00403987
Q9H6R4	596410	1095300	1841400	1847000	1264100	1187900	1223500	280420	1312100	1967600	4236200	4194500	4602600	5983500	10049000	8714300	808238	1.8442e+06	1.22541e+06	585742	1.60676e+06	2.88707e+06	5.24782e+06	9.35788e+06	1.01703e+06	4.27055e+06	4.39799	0.00266091
Q9H6S3	6956600	9241000	8854700	5520200	14915000	17769000	7368000	6884900	65351		2364300	1819600	1021400	1212700	2392100	1113700	8.01785e+06	6.9914e+06	1.62796e+07	7.12236e+06	65351	2364300	1.11295e+06	1.6322e+06	8.97888e+06	989343	0.147288	0.000269945
Q9H7D0	672210	390210	3697800	2493500	3362300	5116400	1277800	1369300	3054800	4091300	9243500	5510300	20684000	21236000	33536000	28672000	512155	3.03652e+06	4.14763e+06	1.32276e+06	3.53527e+06	6.14963e+06	2.09582e+07	3.10088e+07	1.70909e+06	1.1316e+07	6.85697	0.00665169
Q9H7Z7	11298000	9237700	25448000	25372000	50976000	49854000	12441000	5924300	31148000	29821000	72764000	66298000	66205000	85772000	148580000	130750000	1.0216e+07	2.541e+07	5.04119e+07	8.58512e+06	3.04773e+07	4.65821e+07	7.53561e+07	1.3938e+08	1.8308e+07	6.86675e+07	3.31322	0.00448392
Q9H936	3355800	5225500	12162000	10559000	13899000	31546000	10305000	4584800	13390000	33653000	26660000	17905000	77905000	112090000	125150000	122210000	4.18757e+06	1.13322e+07	2.09394e+07	6.8736e+06	2.12277e+07	2.99531e+07	9.34472e+07	1.23671e+08	9.09088e+06	4.81159e+07	5.77237	0.00748883
Q9H9L3							105510	66729					1932600	3075700	3057600	2328700				83908.1			2.43805e+06	2.66838e+06	83908.1	2.55062e+06	30.1749	0.00403768
Q9HA72	916780	662510	4356800	3508700	2177200	1938800	2965600	1445300	4213700	3598100	13431000	11498000	6151200	6080300	9424800	8570200	779343	3.90982e+06	2.05455e+06	2.07031e+06	3.89375e+06	6.9517e+06	6.11565e+06	8.98735e+06	1.8974e+06	7.18128e+06	3.50369	0.000750934
Q9HA77	2019000	1362000	1748100	2521100	10192000	12580000	743700	2392600	24713000	26552000	7189600	3730800	23758000	38047000	47478000	35196000	1.65828e+06	2.09932e+06	1.13232e+07	1.33393e+06	2.5616e+07	1.38166e+07	3.00653e+07	4.08783e+07	2.69283e+06	2.00947e+07	6.15833	0.00148553
Q9HAQ2			1444100	441700		95791							3042200	4907700	6290900	5637400		798661	95791				3.86396e+06	5.95519e+06	393867	4.79694e+06	7.52358	0.00485928
Q9HAU0	2631800	4879000	11328000	9178300	9620600	19109000	7810400	3179000	665170	629320	660740	583980	2694500	3368700	4969400	4342700	3.58337e+06	1.01967e+07	1.35588e+07	4.9829e+06	646997	644839	3.0128e+06	4.64549e+06	7.04876e+06	1.54003e+06	0.264475	0.00743725
Q9HBI0		443880	383700	720330	229050		176340				2078200	1844900	1550400	1867500	766120	1385800	443880	525729	229050	176340		2078200	1.70158e+06	1.03038e+06	345951	1.50855e+06	4.04995	0.000559386
Q9HCB6	16640000	18396000	61497000	65420000	86794000	135570000	33769000	38527000	2606800	2877900	5715900	5801000	3681000	4582600	1274600	914830	1.7496e+07	6.34282e+07	1.08474e+08	3.60696e+07	2.739e+06	4.05583e+06	4.10713e+06	1.07983e+06	4.56481e+07	2.89198e+06	0.0601267	0.00196133
Q9HCD5	2116600	2597100	27944000	27480000	28036000	21410000	10817000	8703500	38564000	53805000	40556000	33060000	149300000	170570000	291280000	236930000	2.34457e+06	2.7711e+07	2.45e+07	9.70287e+06	4.55515e+07	4.67131e+07	1.59581e+08	2.62703e+08	1.1148e+07	9.14444e+07	7.85462	0.00801513
Q9HCM7			5837400				5143000	6428600					59834		161440	82944		5837400		5.74998e+06			59834	115717	5.77897e+06	92878.4	0.0174748	0.000106597
Q9HCN6			2273900	2292100								350890						2.28298e+06							2.28298e+06	350890	0.153697	0.00519327
Q9HCU0	1136800	2148500	9490700	10966000	12495000	20279000	23575000	16022000	527570	1258000	1504000	497420	3565200	2687800	1357200	553820	1.56282e+06	1.02017e+07	1.59181e+07	1.9435e+07	814667	1.37551e+06	3.09557e+06	866974	8.3804e+06	1.17268e+06	0.124343	0.00232464
Q9NP66	1849900	987960	7662400	4975200	8903600	11140000	678690	840550	6109300	13782000	18971000	5159800	13616000	18650000	36483000	22983000	1.3519e+06	6.1743e+06	9.95922e+06	755297	9.17597e+06	1.61697e+07	1.59354e+07	2.89567e+07	2.81494e+06	1.43064e+07	3.66524	0.00619753
Q9NP74			803100	1708900	1031500	2006300	1268600		3207400	3608000	4048200	3674300	7431600	7887000	2989200	3643300		1.1715e+06	1.43858e+06	1268600	3.40181e+06	3.82177e+06	7.65591e+06	3.30008e+06	1.29222e+06	4.2669e+06	3.34472	0.00450744
Q9NP80	98889	104760	1510000	3000800	4734300	8536200	1195500	495300	2042000	4727600	10210000	6065100	11457000	15180000	16199000	19313000	101782	2.12866e+06	6.35712e+06	769501	3.10705e+06	6.94757e+06	1.31878e+07	1.76876e+07	1.01464e+06	8.69021e+06	4.32988	0.00397721
Q9NPL8	14661000	11288000	14311000	14896000	16264000	20069000	5202900	7608500	20310000	15821000	41005000	25459000	45956000	67619000	89674000	81507000	1.28644e+07	1.46006e+07	1.80666e+07	6.29176e+06	1.79255e+07	2.54704e+07	5.57449e+07	8.5493e+07	1.20879e+07	4.07602e+07	3.7138	0.003633
Q9NPR2	2071500	1334800	2531700	720560	2711700	5155800	1171100	2418800	65128	352220	413260	243600	787170	917780	407340	622490	1.66284e+06	1.35064e+06	3.73912e+06	1.68305e+06	151458	381521	849970	503552	1.93894e+06	378702	0.210256	0.00280664
Q9NQ66	5212000	3420400	8122000	6396700	12270000	15682000	21512000	18954000			137220		131600		436760	455080	4.22222e+06	7.20791e+06	1.38715e+07	2.01925e+07		137220	131600	445826	9.60873e+06	244766	0.0253505	0.00887569
Q9NR30	1600100	2792900	5410600	2321000	3252600	4527500	1747300	1780300	5199000	13741000	12651000	10411000	9666700	13010000	17467000	16094000	2.11398e+06	3.54373e+06	3.83747e+06	1.76372e+06	8.45219e+06	1.31847e+07	1.12144e+07	1.67665e+07	2.66845e+06	1.16212e+07	4.19249	1.57219e-05
Q9NR63							3169100		128360	92364	245160			148860		203290				3169100	108885	150479	148860	203290	3169100	154474	0.0516256	1.43729e-06
Q9NSD4							606300	660010		38527	308810				90883	96101				632585	38527	109076		93455.6	632585	100964	0.210976	0.00541768
Q9NT22	101250000	110360000	61222000	76429000	94651000	183730000	76731000	65707000	9067700	9240600	28712000	16432000	29082000	28827000	62419000	60905000	1.05707e+08	6.84042e+07	1.31872e+08	7.10054e+07	9.15374e+06	1.62885e+07	2.89542e+07	6.16574e+07	9.07105e+07	2.44086e+07	0.31774	0.000939489
Q9NUQ9	15558000	15705000	32110000	37093000	35659000	52958000	38376000	30435000	31665000	44473000	68195000	70371000	141110000	198390000	242330000	198120000	1.56313e+07	3.45117e+07	4.34561e+07	3.41756e+07	3.75265e+07	5.50712e+07	1.67317e+08	2.19113e+08	2.9918e+07	9.88051e+07	3.85683	0.00679431
Q9NUT2	1756000	746140	1074800	1346400	2167300	3593900	2144700	1608000	4118200	2384000	15459000	12310000	10124000	9915400	25969000	14015000	1.14465e+06	1.20296e+06	2.79089e+06	1.85706e+06	3.13334e+06	6.07077e+06	1.00192e+07	1.90776e+07	1.63446e+06	9.5339e+06	6.53135	0.00180775
Q9NUW8	57831		115940	382300	173320	904980	100490						2647600	1297900	3048400	2463400	57831	210532	396044	100490			1.85373e+06	2.74033e+06	185240	2.25385e+06	8.177	0.00028671
Q9NV06		53703	663020	162180			645290						1627000	1734400	2708800	3528300	53703	327916		645290			1.67984e+06	3.09151e+06	247070	2.27887e+06	6.29743	0.0054096
Q9NVI7	8827000	8910800	31010000	30512000	16040000	25915000	14963000	7446900	53198000	57279000	94664000	71527000	71559000	78521000	186760000	182890000	8.8688e+06	3.076e+07	2.03881e+07	1.05559e+07	5.52008e+07	7.3636e+07	7.49592e+07	1.84815e+08	1.55662e+07	8.90653e+07	5.54499	0.000901672
Q9NVN8	401370	264010	119420	130560	194850	543460	194390	328980	161160	302870	2238900	1165200	1922100	1233800	3643800	1638900	325524	124866	325412	252884	220931	823466	1.53996e+06	2.44373e+06	240489	1.07649e+06	5.65296	0.00669648
Q9NWH9	4845200	5646200	14768000	8617700	5236700	10093000	2911700	3239100	11470000	8761800	14563000	11176000	28855000	35229000	51150000	39481000	5.23039e+06	1.12812e+07	7.27008e+06	3.07104e+06	1.00249e+07	1.12959e+07	3.18831e+07	4.49383e+07	6.02461e+06	2.06898e+07	3.62526	0.00721363
Q9NWU1	2366800	2685600	5227200	3685000	11518000	13899000	2286100	2166900	7736700	9097000	19239000	19096000	33819000	25065000	72573000	53101000	2.52117e+06	4.38888e+06	1.26526e+07	2.2257e+06	8.38932e+06	1.32294e+07	2.91148e+07	6.20782e+07	4.20146e+06	2.32186e+07	5.46889	0.00933092
Q9NWW5	7579000	8030400	9333000	4496200	3907300	6744900	1151700	1275300	9895900	13168000	12106000	6876700	17984000	15432000	26889000	17553000	7.80144e+06	6.47789e+06	5.13365e+06	1.21193e+06	1.14153e+07	1.26258e+07	1.66592e+07	2.17252e+07	4.21092e+06	1.39339e+07	2.8201	0.00131939
Q9NX07			1738900	2741300	1121100	2621300							4785200	10430000	8433900	13095000		2.18331e+06	1.71428e+06				7.06468e+06	1.05091e+07	1.93463e+06	8.61647e+06	4.46867	0.00728686
Q9NX58	391710	4802800	3005800	4010800			515490		20976000	17856000	8907100	5752600	25263000	24119000	30684000	31225000	1.37161e+06	3.47213e+06		515490	1.93532e+07	1.26113e+07	2.46844e+07	3.09533e+07	1.63521e+06	1.80373e+07	8.09244	0.0015234
Q9NXF1	3528900	2682100	2610700	2781400	5352600	6866600	1868900	551870	4093200	6807500	11484000	11313000	22098000	25813000	49919000	41074000	3.0765e+06	2.6947e+06	6.06252e+06	1.01557e+06	5.27868e+06	8.84179e+06	2.38834e+07	4.5281e+07	2.6729e+06	1.59714e+07	6.57704	0.00795623
Q9NXU5	636350		1844300	1091600	11200000	13509000	2711200	1533500	12622000	18896000	15213000	21172000	48904000	48477000	75648000	53296000	636350	1.41889e+06	1.23004e+07	2.03903e+06	1.54436e+07	1.69548e+07	4.869e+07	6.3496e+07	2.60125e+06	3.0425e+07	7.9152	0.00318767
Q9NY65	619190	423170		200250	1857300	1829000	468260	573220					19912000	17239000	18070000	16932000	511881	200250	1.8431e+06	518089			1.85274e+07	1.74917e+07	647742	1.80021e+07	21.149	3.71353e-10
Q9NY93	296580	161470	2270400	1017700	1027100	1771100	996490	522960	709360	1015000	3207000	2867400	3837500	4329600	6982500	4883800	218835	1.52006e+06	1.34874e+06	721889	848528	1.80419e+06	4.07613e+06	5.83962e+06	754387	2.79752e+06	3.45149	0.00613773
Q9NYL4	101470000	79303000	6867800		199140000	353150000	82074000	131400000	2337800	8093200	45592000	32145000	7460400	11567000	4695000	7946900	8.97044e+07	6867800	2.65191e+08	1.03849e+08	4.34975e+06	1.9209e+07	9.28948e+06	6.10825e+06	8.83186e+07	9.85924e+06	0.109982	0.00935317
Q9NYU1	413170	300450	605980	438400	667380	1935400	286470	76385	9753400	2490400	2726700	1771000	12127000	10090000	15510000	14702000	352331	515424	1.13651e+06	147926	4.92848e+06	2.60587e+06	1.10617e+07	1.51006e+07	418006	6.52175e+06	14.6435	0.00119664
Q9NZC9	93908	81136	426560	860820	191330	207560	103910	43022	101520		1171900	1431400	1196900	735580	731210	809920	87288.7	605963	199280	66861.2	101520	1171900	938305	769559	162934	707568	3.51603	0.00469904
Q9NZH0	2375400	1090300	1561600	2736600	5652900	10786000	955340	842090	17325000	18265000	11779000	7192600	48072000	65056000	108660000	72454000	1.60932e+06	2.06724e+06	7.80847e+06	896929	1.77888e+07	1.46678e+07	5.59229e+07	8.87291e+07	2.19705e+06	3.00227e+07	13.4154	0.00735827
Q9NZN5	2704600	2679700	5132200	3478900	8258900	13405000	3739300	5311500	153490	486650	981220	1267800	1818800	1737900	3078300	2632600	2.69212e+06	4.22545e+06	1.05219e+07	4.4566e+06	273306	691021	1.77789e+06	2.84674e+06	4.80581e+06	1.11449e+06	0.271902	0.00880159
Q9NZR1	23294000	13845000	36402000	37303000	44142000	76835000	25748000	22832000	3987000	6959500	18116000	20238000	4081000	7052200	16141000	13187000	1.79584e+07	3.68497e+07	5.82379e+07	2.42462e+07	5.26759e+06	1.12285e+07	5.3647e+06	1.45894e+07	3.10912e+07	9.42601e+06	0.320119	0.00547057
Q9P266	710760	282110	597360	526650	1314800	3482900	1622000	1579900	4880100	4151000	7877100	5659500	17611000	21390000	36275000	30837000	447786	560892	2.13993e+06	1.60081e+06	4.50081e+06	5.7182e+06	1.94087e+07	3.34457e+07	963103	1.18182e+07	12.7199	0.00492675
Q9P2M7	754870	609760	1466900	930110	4885200	4384900	836970	108600	13995000	14147000	27479000	22961000	51280000	58471000	109640000	92952000	678446	1.16807e+06	4.62829e+06	301488	1.40708e+07	1.97166e+07	5.47576e+07	1.00952e+08	1.02546e+06	3.73868e+07	27.9685	0.00260065
Q9UBW5		54308	30028		198790	53489	555490				1362600	1056000	174090	646760	1195900	971290	54308	30028	103117	555490		1362600	335551	1.07776e+06	99253.3	757005	5.05045	0.00804094
Q9UDY2	5524200	2492900	10369000	7708700	12856000	16829000	12887000	10021000	18226000	19663000	28591000	22327000	67648000	72416000	128570000	99146000	3.71097e+06	8.94044e+06	1.4709e+07	1.1364e+07	1.89309e+07	2.37104e+07	6.99914e+07	1.12904e+08	8.62959e+06	4.40923e+07	5.80251	0.00658601
Q9UER7	839560		2349200	407420	2047900	4069500	478290	1035000	6885800	1327500	4029100	3400300	3689700	4414600	6290500	7048000	839560	978321	2.88685e+06	703584	3.02339e+06	2.31271e+06	4.03591e+06	6.65849e+06	1.18674e+06	4.16431e+06	2.89037	0.00444611
Q9UET6					647840		1172200	581410					1761200	1888700	2262200	2317700			647840	825548			1.82384e+06	2.28978e+06	761466	2.04357e+06	2.57026	0.00255344
Q9UGI6		108750	59713	563510										7183700			108750	183436					7183700		154099	7183700	29.4425	0.0021297
Q9UHG0	11895000	13460000	20496000	20518000	14814000	24090000									435800	198090	1.26533e+07	2.0507e+07	1.8891e+07					293816	1.69871e+07	293816	0.0180642	0.00303476
Q9UI17	7805200	7409200	23642000	43185000	10347000	16702000			474560	914340	856150	1003100	845420	1131300	204980	222880	7.60462e+06	3.19528e+07	1.31459e+07		658718	884767	977969	213743	1.47274e+07	597676	0.0388627	0.0033275
Q9UIM3	141640		268850	238360									1908500	1691500	2552000	1675600	141640	253146					1.79673e+06	2.06788e+06	208598	1.92754e+06	9.04785	0.000857659
Q9UIW2	350420	242420	813740	600190	1073800	1036800	791630	479320	1211300	1631600	2785300	2225600	3178900	2243800	4678700	3299000	291460	698855	1.05514e+06	615990	1.40583e+06	2.13178e+06	2.67073e+06	3.92874e+06	603201	2.46175e+06	3.94449	0.000208723
Q9UJS0	20248000	24030000	17513000	22933000	47845000	63304000	20016000	16989000	34192000	47505000	75525000	64613000	109240000	128200000	219060000	185120000	2.20581e+07	2.00406e+07	5.50344e+07	1.84405e+07	4.03025e+07	5.98984e+07	1.18341e+08	2.01376e+08	2.58804e+07	9.05045e+07	3.70776	0.00571218
Q9UKB3							2920100						629920	714350	562580					2920100			670808	562580	2920100	632597	0.217669	0.00147416
Q9UKK3	1882700	2106900	2167200	2392300	4237600	5371900	2682300	2851400	2895500	4411400	19058000	18997000	11453000	12096000	24660000	17763000	1.99165e+06	2.27697e+06	4.77116e+06	2.76556e+06	3.57396e+06	9.1691e+06	1.17701e+07	2.09293e+07	2.78128e+06	1.13767e+07	4.69916	0.00124337
Q9UKL0	274950	1496000	982420	1732300	804810	1754000	353290	161290	1428700	1807400	3556000	3759000	2751200	2202900	5449100	8696100	641346	1.30455e+06	1.18812e+06	238709	1.60693e+06	2.53518e+06	2.46183e+06	6.88374e+06	697945	3.15882e+06	3.9225	0.00704163
Q9UKS6	30891000	34625000	54364000	56257000	56502000	87266000	53438000	42042000	10402000	14575000	42776000	35541000	14374000	11244000	19001000	9491500	3.27048e+07	5.53024e+07	7.0219e+07	4.73987e+07	1.2313e+07	2.49692e+07	1.2713e+07	1.34294e+07	4.95329e+07	1.69203e+07	0.378936	0.000821639
Q9UL26	22467000	13147000	31130000	15368000	26133000	40353000	23955000	18236000	26597000	36331000	60625000	38644000	52529000	66986000	79445000	54694000	1.71864e+07	2.18725e+07	3.24738e+07	2.09008e+07	3.10853e+07	4.69315e+07	5.93187e+07	6.59179e+07	2.24748e+07	4.92498e+07	2.17964	0.00115402
Q9ULH0	1590100	411920	67216	72307	554460	620670		20046	1065500	1023400	2579900	1164800	3047100	3537200	5931300	5276000	809317	69715	586632	20046	1.04424e+06	1.62489e+06	3.28302e+06	5.59406e+06	216034	2.40122e+06	6.19532	0.00556073
Q9ULK5	441270	455300	594180	1283700	1574100	978770							1977200	2476800		2953900	448230	873355	1.24124e+06				2.21295e+06	2953900	786169	2.43657e+06	2.7811	0.00221142
Q9ULT0	189180	90902	110120	201270	369530	278820			933220	1159900	787790	814720	2072100	2451700	4100800	3810900	131137	148875	320987		1.0404e+06	955907	2.25392e+06	3.95319e+06	184365	1.65082e+06	9.75813	0.00681778
Q9ULV3		317930	2584800	1817200	1810900	2116500	1127000	1695700	2436800	2815200	5328900	3823300	12002000	10804000	9087900	5324000	317930	2.16728e+06	1.95775e+06	1.38241e+06	2.61918e+06	3.87323e+06	1.13873e+07	6.95586e+06	1.40741e+06	5.53182e+06	3.93803	0.00496371
Q9UM00	10760000	20977000	13732000		15942000	20477000	8024500	5354900	22835000	25742000	24737000	11402000	36646000	53538000	47594000	44152000	1.50237e+07	13732000	1.80678e+07	6.55518e+06	2.4245e+07	2.52345e+07	4.42939e+07	4.58407e+07	1.23362e+07	3.0154e+07	2.44906	0.00516819
Q9UMS6	47410000	69015000	245660000	208500000	206200000	299880000	750460000	587510000	29573000	28423000	53968000	39022000	27354000	33278000	45366000	28027000	5.72014e+07	2.26319e+08	2.48667e+08	6.64005e+08	2.89923e+07	3.91654e+07	3.0171e+07	3.56577e+07	2.1502e+08	3.45889e+07	0.118035	0.00846051
Q9UNF1	5317700	4548000	7087100	5973700	9454200	14109000	5396400	13198000	6986300	9112300	42785000	45494000	37660000	37284000	68041000	44949000	4.91781e+06	6.50663e+06	1.15494e+07	8.43929e+06	7.9788e+06	1.97451e+07	3.74715e+07	5.53026e+07	7.47306e+06	2.92248e+07	4.49129	0.00147377
Q9UNH6	954080	1600600	2720300	4399300	4100300	5125200	2440700	952610		3092600	4205800	4657600	13520000	17837000	22567000	13800000	1.23576e+06	3.4594e+06	4.5842e+06	1.52481e+06	3092600	3.6065e+06	1.55292e+07	1.76472e+07	2.33805e+06	8.93595e+06	4.0848	0.00762205
Q9UNN8	18922000	16522000	15336000	28898000	41254000	39394000	55997000	38306000	2701700	6643900	8633000	10546000	4110800	2335500	4400300	2441200	1.76813e+07	2.10518e+07	4.03133e+07	4.63144e+07	4.23672e+06	7.57343e+06	3.09851e+06	3.2775e+06	2.8873e+07	4.5013e+06	0.164209	0.000159862
Q9UNX4	620350	1125900	1658200	1670600	1095900	1353900	1122000	111180	1565500	2409800	4090400	4062200	10722000	12459000	23931000	16815000	835734	1.66439e+06	1.21809e+06	353191	1.9423e+06	3.13959e+06	1.15579e+07	2.00599e+07	879534	6.54557e+06	8.68402	0.00992096
Q9UP95	1141300	1576200	2533200	4240000	4894300	6688400	5700200	3410900	3905600	4025200	10101000	9743800	9910900	11740000	12578000	11817000	1.34124e+06	3.27731e+06	5.72145e+06	4.4094e+06	3.96495e+06	6.37641e+06	1.07867e+07	1.21916e+07	3.24509e+06	8.48074e+06	2.44568	0.00152941
Q9Y244			1376900	1570100	5447100	12447000		1716600	8572400	15469000			50910000	68348000	71248000	70910000		1.47033e+06	8.23408e+06	1716600	1.15155e+07	15469000	5.89881e+07	7.10788e+07	3.02097e+06	3.64135e+07	10.5455	0.00928586
Q9Y2D0	1530000	1513200	4012200	1780000	1049100	1135200	2318300	1398000	44906000	67190000	34136000	31983000	51808000	32899000	110960000	94726000	1.52158e+06	2.6724e+06	1.0913e+06	1.80027e+06	5.49294e+07	4.78915e+07	4.12848e+07	1.02522e+08	1.6812e+06	5.26465e+07	31.8002	0.000104882
Q9Y2D2	9719700	9742100	13751000	18121000	13085000	33023000	9399200	4620300		462430	6904400	5682400	1845300	1932900	3854400	4252800	9.73089e+06	1.57855e+07	2.07872e+07	6.58993e+06	462430	1.78684e+06	1.88859e+06	4.0487e+06	1.2044e+07	2.70539e+06	0.255665	0.00908951
Q9Y2P4	126980	2658600	346320		286060				21007000	26833000	71875000	48460000	93277000	103960000	137270000	112630000	581024	346320	286060		2.3742e+07	4.39161e+07	9.84737e+07	1.24341e+08	427642	6.43588e+07	90.0116	0.00546059
Q9Y2S2	144080000	136160000	218180000	193090000	192060000	339430000	173630000	138810000	1985100	2138900	54909000	34522000	31469000	36882000	25431000	20319000	1.40064e+08	2.05252e+08	2.55325e+08	1.55247e+08	2.06057e+06	1.08372e+07	3.40682e+07	2.27318e+07	1.83731e+08	1.62353e+07	0.135242	8.42527e-06
Q9Y2T3					3232300	4993000							634260	371010	694660	490850			4.01732e+06				485095	583930	4.01732e+06	532223	0.133173	0.00292114
Q9Y2U5	388360	51675	403060	186150	782840	863860	1630400	1494000			928090		2204300	1980300	2639200	1752000	141663	273915	822353	1.56071e+06		928090	2.0893e+06	2.15032e+06	472404	1.79688e+06	2.62161	0.00575033
Q9Y2U8	2997500	4074100	4977100	6161200	8706000	7815000	5077400	4708200	5286200	8543300	29885000	9745400	15261000	21562000	35870000	25826000	3.49458e+06	5.53759e+06	8.24848e+06	4.88932e+06	6.72024e+06	1.59786e+07	1.81399e+07	3.04365e+07	5.28548e+06	1.5863e+07	3.41399	0.00438983
Q9Y3A2	260350		346020	572950							2361300	2674300					260350	445255				2361300			372328	2.51293e+06	6.40488	0.00105939
Q9Y3D7	15562000	12853000	16644000	26323000	37527000	32680000	13842000	27658000	38354000	73576000	67204000	42381000	114680000	122140000	170290000	85030000	1.41428e+07	2.09313e+07	3.50197e+07	1.95663e+07	5.31219e+07	7.03179e+07	1.18351e+08	1.20332e+08	2.12221e+07	7.97127e+07	3.89786	0.00102395
Q9Y3M2			10249000	6688300	2790800				976450	1106500	1569900	1575700	2117500	1779500	2324400			8.2794e+06	2790800		1.03944e+06	1.31799e+06	1.94116e+06	2324400	5.76203e+06	1.56901e+06	0.248738	0.00568808
Q9Y3Q0	659170	1508700	9274700	9451300	2886300	5836500	1441500	669000	13441000	17473000	36198000	24785000	25372000	29889000	42920000	36598000	997241	9.36258e+06	4.10437e+06	982020	1.5325e+07	2.51493e+07	2.7538e+07	3.96331e+07	2.4768e+06	2.66046e+07	7.14454	1.56642e-05
Q9Y4D1	234470	580830	678590	552130	2215500	1663100	1134700	856530	1252600	2350600	4923700	3910700	4287100	4810400	13142000	8867000	369036	612103	1.91953e+06	985852	1.71591e+06	3.40201e+06	4.54122e+06	1.07949e+07	808583	4.38319e+06	5.50087	0.00587367
Q9Y4J8	16017000	15363000	70467000	34903000	54818000	58240000	67423000	58468000	3603800	4305400	12180000	5709000	10140000	12082000	13927000	8430100	1.56866e+07	4.95934e+07	5.65031e+07	6.2786e+07	3.93901e+06	7.24153e+06	1.10685e+07	1.08354e+07	4.07589e+07	7.92239e+06	0.187324	0.000268702
Q9Y5E5			531070	688860						149780	173870	134420						604841			149780	161376			604841	151838	0.250326	0.00483576
Q9Y5L3	3360900	9080000	6397200	6065700	33359000	45175000	13410000	6740200	24116000	34941000	49834000	38531000	91191000	105230000	107160000	67426000	5.52422e+06	6.22925e+06	3.882e+07	9.50716e+06	2.90282e+07	4.17283e+07	9.79593e+07	8.50022e+07	1.06158e+07	5.70481e+07	4.19482	0.00179035
Q9Y625	14037000	13112000	53455000	61611000	18908000	40503000	9903600	6776500	981080	1513500	3063400	2541100	1276100	1280500	3193000	3079700	1.35666e+07	5.73883e+07	2.76736e+07	8.19218e+06	1.21855e+06	2.15324e+06	1.2783e+06	3.13584e+06	2.0497e+07	1.92137e+06	0.0775442	0.00502642
Q9Y666	1847400	2435800	2745300	2883700	3028100	3476700	1463900	1707900	12341000	13156000	19099000	15121000	41415000	49308000	101130000	78270000	2.1213e+06	2.81365e+06	3.24466e+06	1.5812e+06	1.2742e+07	1.58514e+07	4.51895e+07	8.89688e+07	2.35238e+06	3.05458e+07	16.8382	0.005463
Q9Y697	11646000	19413000	24188000	21277000	23647000	29506000	10712000	12248000	24370000	27142000	69817000	53522000	82469000	89549000	181480000	167580000	1.50361e+07	2.26859e+07	2.64145e+07	1.14543e+07	2.57187e+07	4.35313e+07	8.59361e+07	1.74392e+08	1.79236e+07	6.96705e+07	4.55937	0.0060058
Q9Y6F6	9153700	5575900	24904000	23560000	23184000	40060000	46767000	35103000	4555500	6292300	12444000	10416000	2523200	4121200	7734100	4905200	7.14424e+06	2.42227e+07	3.04754e+07	4.05174e+07	5.35393e+06	8.84881e+06	3.22469e+06	6.15933e+06	2.15002e+07	5.8987e+06	0.254391	0.00218945
Q9Y6N6	68505	111760			622950	978420			41383000	49457000	43078000	29917000	25658000	19344000	72578000	50849000	87499.3		780709		4.52402e+07	4.61574e+07	2.22784e+07	6.07496e+07	261365	3.85044e+07	93.2469	0.000780755
Q9Y6Q1	82833000	88265000	185690000	142420000	131250000	230560000	161740000	128300000				160060				209640	8.55059e+07	1.62622e+08	1.73957e+08	1.44053e+08				209640	1.36626e+08	183180	0.00128473	0.00414277
A0A075B6I4												1648700														1648700
A0A087WUL8													8830		23546								8830	23546		14419.1
A6NER0									255710				2097500	2488000	8463600	8768200					255710		2.28442e+06	8.61455e+06		2.50699e+06
A0A0J9YWL9													347180	310620	874440	438020							328392	618888		450819
P01850											6670700	1711700										6670700				3.37909e+06
Q6S5H4															506800	167310								291192		291192
A1L162													518340		2362800	2428500							518340	2.39542e+06		1.43811e+06
A1L453													5958800	5580400	9556300	10285000							5.7665e+06	9.91396e+06		7.56101e+06
A2RU67									116280				157810	53822	345800	897320					116280		92161	557040		198278
A2RUC4										75852			3270800	2513500	2880600	1823500					75852	75852	2.86726e+06	2.29189e+06		1.26782e+06
A2RUR9											1069300		45502	26896	31809	457060						1069300	34983.2	120576		113728
A4D0S4															180360									180360		180360
A4D161									212940	953220			18597000	20571000	19584000	15603000					450532	953220	1.95591e+07	1.74805e+07		5.36055e+06
A4D1T9									970090				5984900	6613200	7502200	10131000					970090		6.29121e+06	8.71807e+06		4.93201e+06
A4D256													826540	164540	247840	241160							368780	244477		300264
A4D263															183010	121300								148994		148994
Q86UF2															545680	290970								398468		398468
A5D8T8											549320	843750	1864000	1454300	8194700	5802100						549320	1.64646e+06	6.89539e+06		1.97716e+06
A6H8Z2													404340	197340	892330	248100							282476	470518		364568
A6NCJ1													1006600	2141300	2455000	4598100							1.46814e+06	3.35981e+06		2.22096e+06
A6NDE4									9144400	9007800	1974400	2607000	21312000	26703000	74032000	60178000					9.07584e+06	4.21723e+06	2.38557e+07	6.67465e+07		1.34562e+07
A6NEH6									377720	406390			3013700	6666100	8656300	5330900					391793	406390	4.48215e+06	6.79308e+06		2.28491e+06
A6NEK1													2434400	3315900	4926700	6857100							2.84117e+06	5.8123e+06		4.06371e+06
A6NEQ0									642520						145650	214300					642520			176671		271690
A6NER3													48885000	47233000	47399000	44771000							4.80519e+07	4.60663e+07		4.70486e+07
A6NF36															10102000	5567500								7.49953e+06		7.49953e+06
A6NFZ4													6668700	8594500	5789500	3376500							7.57061e+06	4.42134e+06		5.78552e+06
P0C7N4										449820			589610	1468300	9405000	7603700					449820	449820	930443	8.45652e+06		1.94518e+06
A6NGE4														147860	379010	264900							147860	316859		245769
A6NIZ1										173000											173000	173000				173000
A6NJB7													187720	168290		582490							177740	582490		264009
A6NJL1															180670	294200								230550		230550
A6NMA1													28031000		127490000	121630000							28031000	1.24526e+08		7.57504e+07
A6NMS7									199720				526570	867260	4083600	2404800					199720		675776	3.13373e+06		978205
A6NNE9													436130	815100	1965200	606110							596229	1.09139e+06		806671
A6NNL5										513520			850700	1166000							513520	513520	995950			798627
A6NNM3									774870	1032200			11212000	11185000	12709000	9913800					894327	1032200	1.11985e+07	1.12247e+07		4.82626e+06
A6NNZ2																785300								785300		785300
A8MQT2									105150	70316			122630	1125100	3800600	3522600					85986.8	70316	371444	3.65896e+06		488909
A7MCY6												178210			324160									324160		240351
A8MT33													1277000	2298900	3698000	2745400							1.71339e+06	3.1863e+06		2.33653e+06
A8MT69														3962500	27007000	10487000							3962500	1.68292e+07		1.0392e+07
A8MV24													206450		206760								206450	206760		206605
A8MVS5									4215500	3630300			21110000	18703000	12058000	17322000					3.91197e+06	3630300	1.98701e+07	1.44523e+07		1.03955e+07
A8MW92											30086	175860	393380	729200	12092000	9848100						30086	535586	1.09125e+07		751923
A8MXV6													347340	641760	1066600	866420							472132	961313		673697
A8MYA2									175180	176720			5290700	5337800	19013000	7466900					175948	176720	5.3142e+06	1.1915e+07		2.23343e+06
A8MYU2															102160	87998								94815		94815
A8MZA4									1449500	790270	107140		3583000	2918400	8374600	7016900					1.07028e+06	290980	3.23367e+06	7.66575e+06		1.85441e+06
P0C881													79282	139850	136640								105298	136640		114852
B2RV13															975650									975650		975650
B2RXF0											688340	2177600	4855900	5082400	3507300	5816300						688340	4.96786e+06	4.51658e+06		3.01733e+06
B3KS81												1382300	2735900	3430200	2150700	2275000							3.06344e+06	2.21198e+06		2.29359e+06
B5MCY1									55709				511730	571120	760970	130630					55709		540610	315286		276580
B9ZVM9													624850	651640	90532								638104	90532		332809
C9J3V5															1879300	1316000								1.57263e+06		1.57263e+06
E9PJ23									372610	1027700			4636200	4431500	12553000	10035000					618814	1027700	4.53269e+06	1.12236e+07		3.15755e+06
H7C350													1130000	1248300	1573300	1346700							1.18768e+06	1.4556e+06		1.31483e+06
I3L1E1									12642000	11062000			16217000	15059000	35349000	46785000					1.18256e+07	11062000	1.56273e+07	4.0667e+07		1.95877e+07
O00168									3451000												3451000					3451000
O00206												167360														167360
O00257											142720		82046		792970	63165						142720	82046	223803		155621
O00425										219420	51788	74050	332130	567010	1185900	257860					219420	106599	433960	552988		241893
O14520													4000300	1149100	4791400	3137600							2.144e+06	3.87731e+06		2.88322e+06
O14526										90740	80383	93227			1489900						90740	85404.6		1489900		178408
O14598									6514500	4092000			291070	196580	51943000	63955000					5.16307e+06	4092000	239204	5.76369e+07		4.14438e+06
O14607													80892	99270	204230	166880							89611.1	184613		128621
O14777									69325	349950			4760700	4850300	9906400	11128000					155757	349950	4.80529e+06	1.04994e+07		1.98813e+06
O14863										205210	258140		525660	684020	1843700	864990					205210	230158	599635	1.26285e+06		558584
O14904											1049800	302170	928650	335400	1218100	1005900						1049800	558094	1.10693e+06		703345
O14960											5798600	7596500										5798600				6.63695e+06
O14986									529790	2178200	365120	382950	4956800	3317600	8402000	7018000					1.07424e+06	891798	4.0552e+06	7.67888e+06		1.88062e+06
O14990									1333000	3640400			75049000	86320000	36491000	31697000					2.20287e+06	3640400	8.04875e+07	3.40096e+07		1.82015e+07
O15015											39213		16278	7783.4	31280	32562						39213	11256	31914.6		21919.8
O15287									45010						297590	338830					45010			317541		165565
O15297									51629					33776	613630	346890					51629		33776	461370		138803
O15318															2907100	3797800								3.32274e+06		3.32274e+06
O15391									473360						1091000	423120					473360			679429		602319
O15392													10009000	7520900	21277000	34230000							8.67621e+06	2.69873e+07		1.53019e+07
O15457															208460	166040								186045		186045
O15503											225680		827320	756450	2591100	1101400						225680	791092	1.68933e+06		833826
O43196														24441	632480	673010							24441	652430		218304
O43246									7013500	8672600	1473700	647020	8346100	6637900	35537000	28060000					7.79906e+06	3.57503e+06	7.44316e+06	3.1578e+07		6.50447e+06
O43247									484380				21338000	23689000	56711000	42889000					484380		2.24828e+07	4.93181e+07		1.42883e+07
O43313														204440	299550	279850							204440	289532		257822
O43323									689960	576710	10987000	10850000	820140	3420300	4012800	1595100					630799	2.5172e+06	1.67485e+06	2.52998e+06		2.32426e+06
O43422									86499				3216200	5109900	10784000	6554800					86499		4.05394e+06	8.40755e+06		2.51432e+06
O43451	15310000	21776000	6375500	6487300	162140000	231580000	161870000	142480000			42198	135620	216000		8868.3	6099.5	1.8259e+07	6.43116e+06	1.93774e+08	1.51866e+08		42198	216000	7354.74	4.31152e+07	36731.7	0.000874386	0.0442246
O43482									481250	483310			9506800	10454000	26276000	22117000					482279	483310	9.96916e+06	2.4107e+07		4.87566e+06
O43506													255160										255160			255160
O43542													219500	149730	352180	198330							181289	264287		218889
O43683										31612			2417000	3569600	12549000	8747500					31612	31612	2.9373e+06	1.04772e+07		1.97355e+06
O43745									549520	766380			692740		1221400	2521700					648954	766380	692740	1.75499e+06		978836
O43766									172380	1092600	1007200	823670	2267800	2019100	14503000	20710000					433984	1.04903e+06	2.13984e+06	1.73308e+07		1.95671e+06
O43914											4612600	3130100										4612600				3.79972e+06
O60296															409520	332600								369061		369061
O60309									26827												26827					26827
O60344													620810	523680	911120	462550							570180	649183		608401
O60361														885050	1399900	3037600							885050	2.06212e+06		1.55548e+06
O60671									727110	487980			3487300	5078300	7983700	8238800					595664	487980	4.20827e+06	8.11025e+06		2.72927e+06
O60673												667610			64695	18485								34581.6		92769.3
O60676													2595700	2339200	11302000	8441400							2.46411e+06	9.76753e+06		4.90595e+06
O60779														809170	2023600	4167200							809170	2.90392e+06		1.89672e+06
O75022											131530	582200										131530				276725
O75173											570730	385270										570730				468919
O75317												211060			742630	458940								583800		415890
O75330									1339700	2168900			8333800	7072900	23497000	19851000					1.7046e+06	2168900	7.67751e+06	2.15972e+07		6.56267e+06
O75344									767650	3599300	2863400		26792000	35836000	46699000	55242000					1.66223e+06	3.21033e+06	3.09858e+07	5.07912e+07		1.10087e+07
O75363													248510	253060									250775			250775
O75385												104420	83043	41733	148950	138780							58869.6	143775		94359.7
O75419													1903600	2778700	3458400	3142300							2.2999e+06	3.29656e+06		2.7535e+06
O75425															313970	1502300								686788		686788
O75459									2185800				73715000	51985000	11734000	36905000					2185800		6.19038e+07	2.08097e+07		2.05076e+07
O75486													535570	642880									586777			586777
O75541															124150	113270								118585		118585
O75711													1244300		2074100								1244300	2074100		1.60649e+06
O75752															524780	254960								365784		365784
O75815											138590	85884		81221	605310	465060						138590	81221	530571		193624
O76039									33831				298790	11291	8754.8	8651.6					33831		58083	8703.05		24397.8
O76080									105390		260220	302780	1347800	870810							105390	260220	1.08336e+06			396062
Q13068									6466500	10061000			82903000	148610000	203070000	202370000					8.06594e+06	10061000	1.10996e+08	2.0272e+08		5.66179e+07
O94759											23966				87607							23966		87607		45821.3
O94889										1747600			2858100	2515800	4947900	3853700					1747600	1747600	2.68149e+06	4.36666e+06		2.99157e+06
O94989											154740	153900										154740				154319
O94993									561600	357960			8509700	6629000	12387000	14889000					448364	357960	7.51071e+06	1.35805e+07		3.5761e+06
O95067													3168400	6399300	11188000	10733000							4.50284e+06	1.09581e+07		7.02444e+06
O95185												32278	420770	801700	621160	123450							580802	276916		242288
O95198																286800								286800		286800
O95235									268380				1051200	1567500	4356800	4132400					268380		1.28365e+06	4.24312e+06		1.51427e+06
O95239											365380		105670	29846	519250	587680						365380	56158.9	552406		203807
O95361									284370	778580	2992200	3160200	24506000	23906000	29345000	18373000					470537	1.52632e+06	2.42041e+07	2.32197e+07		5.34009e+06
O95473									36916000	30853000			161240000	202290000	83259000	84144000					3.37486e+07	30853000	1.80602e+08	8.37003e+07		7.99041e+07
O95633															8560100	7026800								7.75565e+06		7.75565e+06
O95707											1096200	1495000										1096200				1.28016e+06
O95789													25189	44418	65658	56445							33449.1	60877.5		45125.4
O95872													102200	253470	439590	292060							160949	358311		240145
O95886														285680	110140								285680	110140		177383
O95900											79892	208970	363220	605720	1794300	1108400						79892	469052	1.41025e+06		440491
O95965													112380										112380			112380
O95976										284530	3639200	1394400									284530	1.01758e+06				1.13025e+06
O95997													3500900	3632900	5515200	3510500							3.56629e+06	4.40013e+06		3.96133e+06
O96024													668610	678010	7914700	2918700							673294	4.80631e+06		1.7989e+06
P00374									494870	1646600			28330000	36788000	21790000	17174000					902692	1646600	3.22832e+07	1.93448e+07		8.26089e+06
P01160															4786500									4786500		4786500
P01210									582490	569090			18644000	17212000	45909000	24777000					575751	569090	1.79137e+07	3.37267e+07		7.03285e+06
P02810															450960									450960		450960
P04818													845240										845240			845240
P05121									308170	244030					123490						274231	244030		123490		210195
P05187									264190	1392500			107480	312430							606535	1392500	183248			333386
P05230											853250	829570										853250				841327
P06340											2776800	123170000										2776800				1.84937e+07
P09326											4266500	5033500										4266500				4.63416e+06
P09769											574950	480790		196500	439550							574950	196500	439550		393087
P0C2W7									1380200	2763400			32621000	20813000	15364000	24491000					1.95296e+06	2763400	2.60565e+07	1.93979e+07		9.95684e+06
P0C6A0									11636000				6957800	556250	5726300	8564000					11636000		1.9673e+06	7.00286e+06		4.66465e+06
P0C7M6													599440										599440			599440
P0C7P1													413220	835070	1998800	1325600							587425	1.62776e+06		977848
P0C7V6										144740	73886		1158400	2232600	3721000	1845800					144740	103413	1.60818e+06	2.62073e+06		758189
P0C7V8									1184200	3354200	11082000	8377000	82370000	100580000	92523000	85864000					1.993e+06	6.09682e+06	9.10207e+07	8.91313e+07		1.9867e+07
P0C860									97156	134040			81534		408030	187030					114117	134040	81534	276250		151960
P0CG33									382550	964660		221570	3392200	3253900	6917000	4667600					607479	964660	3.32233e+06	5.68206e+06		1.61886e+06
P0CW27										3514.9					71069	42302					3514.9	3514.9		54830.3		21944.1
P0DKV0														181900	91509	84782							181900	88081.3		112167
P0DMQ5													1605800										1605800			1605800
Q5DJT8									23909000	50228000			60337000	89700000	141520000	145930000					3.4654e+07	50228000	7.35679e+07	1.43708e+08		7.15552e+07
P0DMW3									6969700	4335800	31627000	25456000	23791000	17751000	46008000	27285000					5.4972e+06	1.17102e+07	2.05503e+07	3.54306e+07		1.83576e+07
P0DN24													4582200	5101300	5494200								4.83479e+06	5494200		5.04529e+06
P0DO92													2551300	5918000	5580700								3.88569e+06	5580700		4.38405e+06
P0DO97														216070	484510	322330							216070	395186		323146
P10074													45643	73622	355560	33634							57968.3	109357		79619.3
P10124															4051000									4051000		4051000
P10243									136270				1043300	937110	1278500	1710100					136270		988780	1.47864e+06		781384
P10696													153700										153700			153700
P11150													49694										49694			49694
P11511										155670			4131300	2156200							155670	155670	2.98461e+06			1.11513e+06
P13056									120260	97738			537260	1239800	1761100	1293300					108416	97738	816146	1.50918e+06		511133
P13196									197030	342770			1613700	1284600	3742300	3023900					259877	342770	1.43978e+06	3.36398e+06		1.07971e+06
P13533															1425700	602130								926529		926529
P13765									106820			575830									106820					248012
P13994													162180	135740	325830	191450							148372	249760		192503
P14635									471090	549640			6476000	6208800	5938700	9334000					508852	549640	6.34099e+06	7.44526e+06		2.88542e+06
P14921											111250	223290										111250				157610
P15408									146090		569310	386750									146090	569310				318029
P16519													471850	354910									409224			409224
P18627										309580	244940	2262800									309580	275370				555682
P20023											76420	87103	549860	677040	247230	796240						76420	610145	443683		280570
P21730									1452800	1703600	4611100	6235700									1.57321e+06	2.80276e+06				2.90446e+06
P35325													4057300	3287200	5235600	2156400							3.65201e+06	3.36007e+06		3.503e+06
P22760													2210500	1105200	307440	184660							1.56302e+06	238268		610262
P23352										85467	1244600	2146900	405960	437640	60832	307880					85467	326148	421502	136854		358421
P24864														268610									268610			268610
P25105											1043600	1390300										1043600				1.20454e+06
P26951												149810														149810
P27544									6563500	6302100	11693000	10248000	28728000	26717000	46694000	34873000					6.43147e+06	8.58431e+06	2.77043e+07	4.03529e+07		1.67496e+07
P28067												10471000														10471000
P29122											50434		539240	718780	1016300	957470						50434	622571	986447		452741
P30203											279990	153680										279990				207434
P30307									1064400				218490	281770	704130	305460					1064400		248121	463771		426391
P30484									1183300												1183300					1183300
P30542												278820	4936500		12025000	7792300							4936500	9.68e+06		3.36995e+06
P31415															4494100									4494100		4494100
P31994											3822200	3198500										3822200				3.49647e+06
P31995									3489800	4610300	24966000	36770000	2369200	4222900	2269800	1466800					4.01111e+06	1.07285e+07	3.16305e+06	1.82465e+06		5.14627e+06
P32322									129740	830850	996650	370520	1281900	1135200	4306500	2189100					328321	909982	1.20632e+06	3.0704e+06		927168
P33552									596060				39836000	25780000	87231000	14309000					596060		3.20464e+07	3.53297e+07		1.50185e+07
P33778									104890												104890					104890
P35236									225870	292440	205460	1253200	16410000	21261000	31195000	25767000					257009	245122	1.86787e+07	2.83514e+07		2.88277e+06
P35626									123670				1012300	397330	3147900	1504800					123670		634206	2.17646e+06		748936
P35670													153800	82211	238330	272900							112446	255030		169343
P35712										33131			122610		472740	425540					33131	33131	122610	448520		169076
P36896									107430	312840	324330		306130	404450	987130	1054200					183326	318533	351873	1.02011e+06		391292
P36941											282440											282440				282440
P38405															1063600	1076600								1.07008e+06		1.07008e+06
P40305									5629800	5698500	17927000	27739000		783900	17685000	6712600					5.66405e+06	1.01073e+07	783900	1.08955e+07		7.6148e+06
P42857												542960		343640									343640			431952
P43362													10573000	14250000	10835000	4072100							1.22746e+07	6.64238e+06		9.02953e+06
P43363														1404700									1404700			1404700
P43366									8508300	6995700	5364200	4982800	35320000	30815000	59163000	32821000					7.71502e+06	6.12587e+06	3.29907e+07	4.40657e+07		1.55178e+07
P45379															14782000	12963000								1.38427e+07		1.38427e+07
P47928														327460	3924500	1355700							327460	2.30661e+06		1.20329e+06
P47944													2742500	3137100	28374000	13804000							2.93317e+06	1.97908e+07		7.61904e+06
P48066														267710									267710			267710
P48664										122820			615320	2230600	1230800	6789000					122820	122820	1.17155e+06	2.89066e+06		1.07092e+06
P49336										157920			124610	4961400	7277200	2791200					157920	157920	786282	4.5069e+06		1.14675e+06
P49450											100560		199740	471890	7625900	11302000						100560	307010	9.28375e+06		960363
P49759											364270		52458	200980	198700	356260						364270	102679	266062		193585
P50221											2448700											2448700				2448700
P51124											1138700	1251100										1138700				1.19358e+06
P51674													930070										930070			930070
P51955													12262000	16707000	2438000	1333900							1.4313e+07	1.80334e+06		5.08047e+06
P51956												156220	5081200	6666900	15438000	14626000							5.8203e+06	1.50265e+07		4.12542e+06
P52198										300910						1200200					300910	300910		1200200		600959
P53816													1006100										1006100			1006100
P54277										151370			1008000	777050	2643300	2076200					151370	151370	885023	2.34265e+06		917641
P54762											68581		44022	66344	285580	108990						68581	54042.5	176424		90982.5
P55056									4508900	9082500	14235000	4607700	2816000	6339600		3000700					6.39938e+06	1.13705e+07	4.2252e+06	3000700		5.45585e+06
P55107										111970		952910	361010	145230	1450200	654560					111970	111970	228975	974291		417687
P55197									190960	1373900	883300		11748000	15851000	22110000	15462000					512211	1.10162e+06	1.36462e+07	1.84896e+07		3.94053e+06
P55273													3365000	1823400	9036500	5451000							2.47704e+06	7.0184e+06		4.16952e+06
P55316													135450	143420									139378			139378
P56282													175560		411140	257130							175560	325141		264762
P56730									48724		88599	150450	344810	227590	176220	172130					48724	88599	280134	174163		147872
P56746											1424800											1424800				1424800
P56749												410010	1485900	1185900									1.32745e+06			897313
P57086													339610										339610			339610
P60006															664060									664060		664060
P60321													6002800	6445400	19552000	30491000							6.22016e+06	2.44164e+07		1.23237e+07
P60827															1876800									1876800		1876800
P63146													2509100		7113900	13565000							2509100	9.82344e+06		6.23278e+06
P78312										72262			305010	647130	1177300	340610					72262	72262	444276	633246		356018
P78333											686630	866420	1832200	1914900	3533100	1996700						686630	1.87309e+06	2.65604e+06		1.56557e+06
P78358										2745100	1541900	2664400	9577500	13849000	24953000	23768000					2745100	2.05735e+06	1.15169e+07	2.43533e+07		7.0748e+06
P78395									136610	386280	2884000	1175300	1752200	1859300	8260100	5949200					229717	1.05548e+06	1.80496e+06	7.01006e+06		1.52094e+06
P78396													559900	1132300	1116500	926970							796225	1.01733e+06		900014
P86397													23639000	3021100	71852000	44684000							8.45079e+06	5.66625e+07		2.18825e+07
P98153													517980	202450									323829			323829
P98182															278100	301620								289621		289621
Q01543											229820	831390										229820				437116
Q01546													48971	71789		67041							59292.3	67041		61770.2
Q01850									600120	279320			15364000	16116000	37978000	39077000					409421	279320	1.57355e+07	3.85236e+07		6.28433e+06
Q02241									1772000	2052100	44886	96312	10912000	13728000	33839000	28749000					1.90691e+06	303497	1.22393e+07	3.11903e+07		2.63027e+06
Q03060									19305000	17818000			56951000	63327000	114190000	99734000					1.85466e+07	17818000	6.00544e+07	1.06718e+08		4.91679e+07
Q03933										57384			514060	141620	3857600	3082800					57384	57384	269817	3.44851e+06		548578
Q05084													1162200	1371000	2914200	1482300							1.26229e+06	2.07839e+06		1.61973e+06
Q05D60													1553500	1527800	4133900	2411100							1.5406e+06	3.15709e+06		2.2054e+06
Q06055															570830									570830		570830
Q07820													1210800	2151200	2777100	1235000							1.6139e+06	1.85195e+06		1.72883e+06
Q07864										31017		406600	105950	205850	1129400	639110					31017	31017	147681	849595		241531
Q0D2I5									111620			309960	302990	687040	265840						111620		456252	265840		286033
Q0VDD7													717250	2069200	6484000	4954000							1.21825e+06	5.6676e+06		2.62765e+06
Q0VG06												1149500	65075			706100							65075	706100		375200
Q12778													342860	220850	383770								275174	383770		307441
Q12816											31696	232750			43982	49823						31696		46811.5		63408.8
Q12834													542160	492900	851650	767800							516944	808639		646545
Q13009												16621	98468	123230	582520	259500							110155	388798		124975
Q13156															310410	182950								238305		238305
Q13231									30535		1806700	900120									30535	1806700				367560
Q13233											32896	29990	29524	201610	109560	281490						32896	77151.4	175613		75217.7
Q13285									464840			1978000	1864900	871090	4967000	346250					464840		1.27456e+06	1.31142e+06		1.17028e+06
Q13309													70836			94084							70836	94084		81636.6
Q13322													292230	699180	297390	224240							452019	258238		341655
Q13472													199640	633910	1014300	1072700							355744	1.04309e+06		609158
Q13487														114880	320310	819990							114880	512495		311321
Q13495										116170			208690	320980	192510	246180					116170	116170	258815	217697		205758
Q13506											15778000		126220	1414200	285480	224430						15778000	422493	253121		710018
Q13772												223230	477770	199020	1003500	1013800							308360	1.00864e+06		464374
Q13829									58214	151030	159160	199120	221460								93766	155042	221460			143902
Q14153										3627800			324450			271130					3627800	3627800	324450	271130		683371
Q14183													242160	99860		117540							155506	117540		141653
Q14188													672160										672160			672160
Q14207												19995	42228	88555	152600	150080							61151.5	151335		70262.3
Q14565													5399300	9542500	16681000	17012000							7.17794e+06	1.68457e+07		1.09962e+07
Q14627												528640	1308900	2478400	666440	434610							1.8011e+06	538184		869400
Q14681									1411500	1893200	485370	1358400	2579100	4140200	7086100	7080000					1.6347e+06	958594	3.26772e+06	7.08305e+06		2.35431e+06
Q14691															1009400									1009400		1009400
Q14807									533610	466720			4195900	5649000	19194000	13549000					499046	466720	4.86854e+06	1.61264e+07		3.39645e+06
Q14CB8									95227				1838100	1951500	1639600	578790					95227		1.89395e+06	974158		798273
Q14CZ0															61066									61066		61066
Q15003									684540	1283700	230740	86737	9537600	14866000	29892000	18482000					937413	544243	1.19074e+07	2.35046e+07		2.46826e+06
Q15012									3124200				3310600	4969100	8729700	13522000					3124200		4.05595e+06	1.08648e+07		5.70943e+06
Q15040											425730	404740	591820	663170	1055700							425730	626480	1055700		589838
Q15049													425760	652440	1821300	356120							527051	805358		651510
Q15058															521670	217300								336688		336688
Q15303											126420	123900	305170	175010	830400	1003600						126420	231101	912902		297776
Q15329													483630	1479500	3039100	1701400							845890	2.27392e+06		1.3869e+06
Q15390													1790800	1387600	2740800	2167600							1.57636e+06	2.43741e+06		1.96016e+06
Q15398									810670	710420			6556100	6660000	9511600	8986100					758891	710420	6.60785e+06	9.24512e+06		3.59239e+06
Q15406													261170	254180	709470	386470							257651	523630		367307
Q15415													947620	2232500	4885600	5772500							1.4545e+06	5.31057e+06		2.77925e+06
Q15544													1000400	1225400	230290	310200							1.1072e+06	267275		543991
Q15696														155240	406050	249540							155240	318317		250558
Q15726														721390									721390			721390
Q16384									423510	298860					1822300	1083900					355767	298860		1.40541e+06		707107
Q16385									13250000	17600000	444210	1358800	48987000	75909000	126230000	87286000					1.52709e+07	2.79609e+06	6.09799e+07	1.04967e+08		1.66004e+07
Q16514									102200		1776200		4148800	6283300	21162000	14462000					102200	1776200	5.1057e+06	1.74941e+07		3.36362e+06
Q16568													7078900	12352000	10152000	5694100							9.35086e+06	7.60306e+06		8.43179e+06
Q16581												1126500	197520	1104200									467013			626321
Q16667													736330	1171600	2738900	1847900							928808	2.24971e+06		1.44553e+06
Q16695																11701000								11701000		11701000
Q16763													12835000	17215000	23211000	30430000							1.48645e+07	2.65765e+07		1.98758e+07
Q16829													274810	267180	290860	140330							270968	202031		233974
Q16880													246360	213570	1590500	1599600							229380	1.59504e+06		604873
Q17R55															3008000	3057600								3.0327e+06		3.0327e+06
Q17RG1									55060	136110			2156200	1737300	3555300	3224000					86569.1	136110	1.93545e+06	3.3856e+06		827803
Q1X8D7									266800	675250			9913700	5011700	11917000	8395900					424449	675250	7.04872e+06	1.00027e+07		3.10469e+06
Q29865											2036500	1306300										2036500				1.63104e+06
Q29983									346250						10518000	17932000					346250			1.37335e+07		4.02702e+06
Q2HXU8															1442800	1365400								1.40357e+06		1.40357e+06
Q2KHT4													312450	237310									272300			272300
Q2M3D2										206800	1215800	1255900	662460	725670	2563700	1085600					206800	501425	693345	1.66828e+06		884185
Q2NKJ3													89458	339410	814240	626980							174250	714501		352848
Q2NKX8													91928	1861500		108810							413671	108810		265049
Q2Q1W2									1275600	2473700	590240	862590	8372800	10088000	29337000	26654000					1.77636e+06	1.20834e+06	9.19047e+06	2.79633e+07		4.24833e+06
Q2VIR3										253460			1244400	2269500	3130300	1878300					253460	253460	1.68053e+06	2.4248e+06		1.333e+06
Q2VYF4													621100	798330	2469600	3962100							704161	3.12807e+06		1.48414e+06
Q2Y0W8												23360	185190	990310	217970	196350							428247	206878		178920
Q30167															175660									175660		175660
Q33E94									218180	768460			5495200	5823800	19165000	18555000					409466	768460	5.65711e+06	1.88575e+07		3.52181e+06
Q3BBV2									430670				5203000	8812600	10769000	7803700					430670		6.77141e+06	9.16723e+06		4.4055e+06
Q3C1V1														3116500									3116500			3116500
Q3KP22													1683900	3606400	5535400	4680100							2.46431e+06	5.08982e+06		3.54159e+06
Q3MII6									147750	174740			961940	316920	490570	594870					160679	174740	552139	540209		363237
Q3MIT2														6306500	157510	85650							6306500	116150		439820
Q3SY77									5412900	5086200	4649300	3369500	43563000	43985000	62670000	48052000					5.24701e+06	4.86285e+06	4.37735e+07	5.48764e+07		1.4945e+07
Q3SYA9													1058800			402950							1058800	402950		653180
Q49AJ0													607960	792620	1546700	1345300							694177	1.44249e+06		1.00067e+06
Q49AM1											163860		348320	348570								163860	348445			270965
Q49AM3															171520									171520		171520
Q4AE62												184970	1208300	965570	3985300	863650							1.08014e+06	1.85524e+06		942262
Q4G112									2064300	2365600			19753000	28031000	42549000	35042000					2.20982e+06	2365600	2.35308e+07	3.86135e+07		1.26157e+07
Q4G1C9													3101500	7968500	10858000	12877000							4.97135e+06	1.18245e+07		7.66705e+06
Q4L235														81068	236200	181880							81068	207268		151579
Q4LEZ3									1668400	810000		176200	5225500	4454700	23196000	15476000					1.1625e+06	810000	4.82473e+06	1.89468e+07		2.95977e+06
Q4UJ75											157290				684840	550250						157290		613867		389897
Q4ZG55									105550	92410			222490	191140	1157300	532260					98761.7	92410	206220	784847		251904
Q4ZJI4													198000	131760		1369900							161519	1369900		329392
Q53HL2									903370	2015600				4129800	1258700	5347400					1.34938e+06	2015600	4129800	2.59437e+06		2.19206e+06
Q53QW1									407880	555770		972370	8868200	8187900	25277000	19871000					476117	555770	8.52126e+06	2.24116e+07		3.61316e+06
Q53T94											394780			112820	383480	512860						394780	112820	443477		305929
Q53TS8																133420								133420		133420
Q58EX7									586810	988380	83538	59555	15182000	15300000	19110000	14465000					761572	287345	1.52409e+07	1.66261e+07		1.92078e+06
Q58F21									428260	421620			2894900	2576000	4819300	4693800					424927	421620	2.7308e+06	4.75614e+06		1.7672e+06
Q58FF7														156600									156600			156600
Q5BKX6										78116	908830	1248800	932780	349440	4209700	10280000					78116	266447	570921	6.57843e+06		1.03246e+06
Q5DX21									756930	715080			880120	1180700	2810600	2479800					735707	715080	1.01939e+06	2.64002e+06		1.2557e+06
Q5H9L4									1387600	1830400	882270	125780	15876000	23239000	29454000	19588000					1.59369e+06	1.27079e+06	1.92079e+07	2.40197e+07		3.95608e+06
Q5H9S7													252640	304470	281410	396590							277347	334072		304391
Q5HYJ3														777170	84815	42759							777170	60221.3		141256
Q8NHU0															13088000	949920								3.52598e+06		3.52598e+06
Q5JPI9													2516000	1624600	4376600	1745400							2.02176e+06	2.76386e+06		2.36386e+06
Q5JQC4	179150								18177000	17023000	25727000	20755000	378690000	472820000	410120000	383390000	179150				1.75905e+07	2.09273e+07	4.23146e+08	3.9653e+08	179150	9.08762e+07	1204.79	0.366993
Q5JRM2										388400			110360	283010	212430						388400	388400	176729	212430		225308
Q5JT82															815010	674850								741626		741626
Q5JTD7													809350	3623600	4738900	3610300							1.71253e+06	4.13628e+06		2.66149e+06
Q5JUQ0									322150				1377400	2087400	2062000	1481300					322150		1.69564e+06	1.7477e+06		1.23121e+06
Q5JXX7									317450	378920			1479600		974590						346826	378920	1479600	974590		645353
Q5MJ08													2746200	3397100									3.05436e+06			3.05436e+06
Q5MJ09													14147000	5909500	3148800	2170400							9.1434e+06	2.61422e+06		4.88906e+06
Q5SQH8										653720			589070		2450600	1413100					653720	653720	589070	1.8609e+06		1.07461e+06
Q5SY80													3031500	2375700	4973000	4781700							2.68364e+06	4.87641e+06		3.61753e+06
Q5SYE7															51395									51395		51395
Q5SZL2									1432500	2838600	364110		2216500	2486000	4844300	5514000					2.01651e+06	1.01664e+06	2.34739e+06	5.16831e+06		2.15796e+06
Q5T0J7													830530	870470	3889800	537710							850266	1.44623e+06		1.10891e+06
Q5T0T0													951540	916110	2279400	1393800							933657	1.78242e+06		1.29003e+06
Q5T1N1										51936			204450	76845							51936	51936	125343			93445.2
Q5T230									1233400	292570		856230	4910800	6756800	37978000	31643000					600713	292570	5.76032e+06	3.46661e+07		3.84039e+06
Q5T681									885590				1495100	1916400	15437000	14545000					885590		1.69269e+06	1.49844e+07		3.5574e+06
Q5T7B8													196840		563180	257270							196840	380643		305527
Q5T7M4											3502000	2530600										3502000				2.97694e+06
Q5T8I9									499700	691210			18228000	15904000	20023000	20939000					587705	691210	1.70264e+07	2.04759e+07		5.89533e+06
Q5T9S5												582610	672930	1107300	2792100	2103700							863212	2.42358e+06		1.20588e+06
Q5TFG8													2672000	3211100	3164200	3117900							2.92917e+06	3.14096e+06		3.03322e+06
Q5TGJ6									33935000	33324000	818320	639610	55390000	29675000	623210000	424840000					3.36281e+07	5.22204e+06	4.05425e+07	5.14553e+08		2.66911e+07
Q5TKA1									129750	161760		271380	1512600	1301800	9136200	5017700					144874	161760	1.40325e+06	6.77072e+06		909343
Q5U5Q3									1187300	768130			1728900	2012300	6607600	6105900					954987	768130	1.86523e+06	6.3518e+06		2.24496e+06
Q5U649									226540				3290400	3942700	6476800	4130200					226540		3.60181e+06	5.17209e+06		2.39389e+06
Q5VUE5															1992900									1992900		1992900
Q5VYV7															8658100	4630100								6.3315e+06		6.3315e+06
Q5XG99															354590	328780								341441		341441
Q5XKK7										241250	452130		155280	152140							241250	330267	153702			225306
Q5XUX0											159950	143050			1932700							159950		1932700		353627
Q63HN1														488840									488840			488840
Q63HQ0												730970	1665500	830050	5034600	3041300							1.17578e+06	3.91302e+06		1.72948e+06
Q68DN1															135520	45892								78862.4		78862.4
Q6B0I6									127450	133860			1236000	1773000	2815700	3912400					130616	133860	1.48035e+06	3.31906e+06		862564
Q6EMB2													766810	685940	1062500	1096800							725249	1.07951e+06		884825
Q6GPH6													459680	244430	362670	170970							335201	249009		288909
Q6IBW4									243640				31916000	129200	8222600	5537400					243640		2.03065e+06	6.74773e+06		2.14816e+06
Q6ICB0													1116000	10123000	13971000	2222000							3.36114e+06	5.57167e+06		4.32749e+06
Q6IMN6									792220	645830	88588	308910	6319500	6327800	16290000	12330000					715290	239192	6.32365e+06	1.41724e+07		1.80457e+06
Q6IPR3													2703700		1159000	1693200							2703700	1.40086e+06		1.74415e+06
Q6IQ55										7783200			61198	67963	146130	88470					7783200	7783200	64491.9	113702		211028
Q6J272									1056700	2213300			9937300	12363000	16345000	14012000					1.52931e+06	2213300	1.1084e+07	1.51336e+07		6.35397e+06
Q6N022											16939			165770								16939	165770			52990.4
Q6NSI1										437580				356550	1984200	1378900					437580	437580	356550	1.65409e+06		808303
Q6NUJ1												687170	11766000	12945000	24017000	21993000							1.23414e+07	2.29827e+07		8.88218e+06
Q6NW34									415500	188310	457930	84856		382480	1474000	953830					279719	293654	382480	1.18573e+06		399879
Q6NXS1													4141000	5153200	4386600	7733000							4.61946e+06	5.82422e+06		5.18698e+06
Q6NXT2													2464600	3967300		2618900							3.12695e+06	2618900		2.9475e+06
Q6P1K8													979270	650060	9552300	9395700							797862	9.47368e+06		2.74931e+06
Q6P1W5													1510800	381410	445070	1268000							759101	751231		755156
Q6P2H3									1827900	438120	76060	118630	2296300	3231200	6866700	4794300					894896	182547	2.72393e+06	5.73768e+06		1.07361e+06
Q6P444													376600	349450	2990200	6053400							362771	4.25451e+06		1.24234e+06
Q6P9A2									184820		771230	407590	1329400	576320	1665600	3018400					184820	771230	875306	2.2422e+06		807454
Q6P9F0									631320						203880	543350					631320			332834		412004
Q6P9H5												179330														179330
Q6PCB8											1575200		18333000	12960000	21307000	22062000						1575200	1.54141e+07	2.16812e+07		1.11961e+07
Q6PCT2												407540			5005100	2164200								3.29121e+06		1.64044e+06
Q6PEX7										418810			2723000	2521100	2566500	5553600					418810	418810	2.62011e+06	3.77536e+06		2.10143e+06
Q6PGQ1													835030	564450									686537			686537
Q6PH85													1511600	2077800	1232700								1.77223e+06	1232700		1.57024e+06
Q6PI98													1483700	1089800	1078500	628580							1.27159e+06	823361		1.02322e+06
Q6PID8												203990	318190	717730	307820								477885	307820		346050
Q6PIF2									2245900	2884600			43457000	51883000	89605000	82766000					2.54529e+06	2884600	4.74835e+07	8.61176e+07		2.18335e+07
Q6PIW4													71541	270610	1207900	514550							139139	788369		331199
Q6PK04															720010	77246								235834		235834
Q6PL45															1061300									1061300		1061300
Q6Q788												1209800	46035										46035			235994
Q6QHC5														468810									468810			468810
Q6RUI8															3455200									3455200		3455200
Q6TCH7									96221				2243700	1642200	13590000	10012000					96221		1.91953e+06	1.16646e+07		2.1711e+06
Q6UWB4									277210	520840			8553100	13038000	19048000	15657000					379976	520840	1.05601e+07	1.72695e+07		4.10741e+06
Q6UWN0									1581200	74870	1515000	1319000	32618000	37659000	71190000	72140000					344070	336791	3.5048e+07	7.16634e+07		5.912e+06
Q6UWQ5									3868800												3868800					3868800
Q6UWW8														873810	838420	886010							873810	861887		865843
Q6UX01													2101900	1684400	3486600	1331900							1.88161e+06	2.15495e+06		2.01364e+06
Q6UXG3									1122900	1115400			1258200	1354700	8042100	5676200					1.11914e+06	1115400	1.30556e+06	6.75637e+06		2.14519e+06
Q6UXN7									157190				877500	1139600	978960						157190		999999	978960		626322
Q6UXV1																1423600								1423600		1423600
Q6VVX0														97547									97547			97547
Q6ZMV5										927070			1720400	1567700	3848900	1154600					927070	927070	1.64228e+06	2.10807e+06		1.61866e+06
Q6ZMY3									88566	120420	120100	116900	6639200	4512900	10983000	27811000					103272	120260	5.47376e+06	1.74771e+07		1.04017e+06
Q6ZN04													426120	991280	632000	591180							649926	611249		630291
Q6ZN17									1227300	1730800			651550	2175500	16120000	12588000					1.45747e+06	1730800	1.19057e+06	1.42449e+07		2.91298e+06
Q6ZRH7													1448600	373900	3556400	2806800							735956	3.15945e+06		1.52487e+06
Q6ZRI6													117230		461620	379670							117230	418645		273890
Q6ZRQ5															438260	316720								372566		372566
Q6ZSY5													320720	212510	205410	385060							261067	281239		270965
Q6ZTU2									668270	3811200			12131000	10222000	20921000	16486000					1.5959e+06	3811200	1.11357e+07	1.85716e+07		6.91073e+06
Q6ZU15					323800	320600			86062000	61971000	1106000	1546100	570690000	615150000	1138300000	929020000			322196		7.30298e+07	8.27888e+06	5.92503e+08	1.02835e+09	322196	8.73387e+07	1320.55	0.238481
Q6ZUB1														146990		50846							146990	50846		86451.5
Q6ZUJ4									84006	287290			4089000	893700	3258700	2421100					155351	287290	1.91163e+06	2.80885e+06		941346
Q6ZUK4									1148700	3286500	4707800	4084400	4348500	4758500	2828200	1749200					1.94299e+06	3.93347e+06	4.54888e+06	2.2242e+06		3.04706e+06
Q6ZVD8													704480	641380	1697100	1529400							672190	1.61107e+06		1.04065e+06
Q6ZVT0													623980	150590	676220	295300							306537	446864		370109
Q6ZWB6									159740				575570	373590	1191200	605210					159740		463710	849074		477265
Q6ZWH5													267180	116780	513530	339400							176639	417483		271558
Q6ZWL3										111950	263680	279970	287460			244800					111950	171811	287460	244800		225383
Q6ZYL4									6488500	7334400					7705000	24277000					6.8985e+06	7334400		1.36768e+07		9.71335e+06
Q71F23													121980			216080							121980	216080		162350
Q7L190													166520	222400									192442			192442
Q7L2Z9													255420	4489400									1.07083e+06			1.07083e+06
Q7L622									57444	105880			1059600	614350	706820	433060					77988.3	105880	806824	553259		326522
Q7RTY1															518910									518910		518910
Q7RTY9															918760									918760		918760
Q7Z3K6													829830	619310	765690	179220							716884	370442		515329
Q7Z3Q1											1778700	1369300	1384700	1598500	2837000	2522300						1778700	1.48776e+06	2.67503e+06		1.83818e+06
Q7Z3Z4									342240	248990		36931	5570100	6930500	13864000	11557000					291915	248990	6.21318e+06	1.26581e+07		1.5282e+06
Q7Z5U6													2354600	4732900	2033500	3072800							3.33828e+06	2.49971e+06		2.88872e+06
Q7Z624															262820									262820		262820
Q7Z6W1													17706000	17545000	20111000	17511000							1.76253e+07	1.8766e+07		1.81867e+07
Q86SQ9													619460	586740	1792600								602878	1792600		866924
Q86T82													39377										39377			39377
Q86TA1															1030700	584310								776047		776047
Q86TG7									401220	332440	1003800	262040	8915900	9206200	15771000	9354500					365214	577671	9.05989e+06	1.21462e+07		2.13074e+06
Q86TH1													146630	469920	548770								262496	548770		335644
Q86UB9									769100	736920	3405300	2298100	6153700	6587000	21660000	18033000					752838	1.58412e+06	6.36666e+06	1.97635e+07		4.03469e+06
Q86UD5													170410	134330	290690								151298	290690		188090
Q86UG4													1070300	3069100	1419600	1234400							1.81242e+06	1.32377e+06		1.54894e+06
Q86VG3									625780	1879300			7991400	7307800	24141000	12181000					1.08445e+06	1879300	7.64196e+06	1.71482e+07		5.21848e+06
Q86VK4													112580		43063	64936							112580	52880.4		68027.4
Q86VQ1													209650	982740	1521900	259120							453907	627977		533894
Q86W33													269250	345750		648850							305112	648850		392362
Q86W54										1153100			11276000	9649400	18787000	9879900					1153100	1153100	1.0431e+07	1.3624e+07		7.47182e+06
Q86WP2													1032600	1342800	1591500	872990							1.17753e+06	1.17871e+06		1.17812e+06
Q86WR6													905180										905180			905180
Q86WT6										628140			4431900	6248800	5319700	3774700					628140	628140	5.26251e+06	4.4811e+06		3.22584e+06
Q86X24									379070	1445300			14744000	18409000	41514000	31624000					740182	1445300	1.64749e+07	3.62331e+07		7.6165e+06
Q86X40													356380	361560	406380	514060							358961	457060		405051
Q86X52											205320		30091		410980	531820						205320	30091	467512		191696
Q86XK3													393580	7943600	744840	780590							1.76817e+06	762506		1.16114e+06
Q86XM0									94031	125210			232090	532850	297340	974610					108506	125210	351666	538322		273869
Q86XR7											807810	172570										807810				373368
Q86XS8												446190														446190
Q86Y26													602920	621270	795130	375170							612026	546177		578165
Q86YC2													41500										41500			41500
Q86YI8													975730	1375500	5665400	5945100							1.1585e+06	5.80357e+06		2.59296e+06
Q8IU60											539790		1020000	1184300	2187400	3562400						539790	1.09908e+06	2.79149e+06		1.38418e+06
Q8IUE1									585520	1777400			33394000	62063000	16982000	10114000					1.02015e+06	1777400	4.55251e+07	1.31056e+07		8.47468e+06
Q8IUF1														381680	363980								381680	363980		372725
Q8IUH8									123530				12003000	10123000	14523000	15162000					123530		1.1023e+07	1.48391e+07		5.05635e+06
Q8IUQ4															2109400	1394400								1.71504e+06		1.71504e+06
Q8IVQ6													5156800	1949200		3616400							3.17043e+06	3616400		3.31262e+06
Q8IVV7													7423100	4021000	9798700	6989400							5.46336e+06	8.27569e+06		6.72407e+06
Q8IVW4															92666									92666		92666
Q8IW19									128130	162660					992420	171370					144366	162660		412397		244000
Q8IWB6									2813000	2928200	34779	15590	35683000	35568000	55401000	43786000					2.87002e+06	319124	3.56255e+07	4.92523e+07		3.2907e+06
Q8IWK6															224660	398750								299304		299304
Q8IWQ3									76561			104620	865760	1333300	1873900	2020800					76561		1.07439e+06	1.94596e+06		571965
Q8IWR1													234370	189210	380230	387350							210583	383773		284282
Q8IWZ5									185580	174860			770330	703890	1212000	1550300					180140	174860	736361	1.37075e+06		566527
Q8IX07													485070	39605	589070	430630							138604	503658		264214
Q8IX90									455530	223000			4168700	3611500	7790500	4679500					318721	223000	3.88011e+06	6.03785e+06		1.95455e+06
Q8IX95														895270									895270			895270
Q8IXQ3											967280	1262000	19447000	24556000	33266000	30301000						967280	2.18527e+07	3.17489e+07		9.15194e+06
Q8IXQ5										119280	142450		866350	721010	2047800	1745700					119280	130351	790346	1.89073e+06		579678
Q8IXR5													101550	291620									172087			172087
Q8IXT2													1716100	2826500	5159000	3682100							2.2024e+06	4.35843e+06		3.09823e+06
Q8IXW5													15428	18207	586650	436120							16760	505816		92073.2
Q8IY45									1241700	1567500			23289000	33335000	32285000	47407000					1.39512e+06	1567500	2.78629e+07	3.91221e+07		1.14997e+07
Q8IYA8															219300	597170								361883		361883
Q8IYB4													47831			195390							47831	195390		96673.2
Q8IYL3													581520	701100									638517			638517
Q8IYM0													666560	695940	847840	770500							681092	808245		741950
Q8IYM1									294990				8229200	12044000	24890000	22928000					294990		9.95553e+06	2.38889e+07		6.98981e+06
Q8IYN2											692960	1013800	1130400	1586700								692960	1.33926e+06			1.05949e+06
Q8IYS4									4853400	971640			34033000	28090000	42964000	37945000					2.17158e+06	971640	3.0919e+07	4.03766e+07		1.39437e+07
Q8IYV9													770940	195360	1651000	1304000							388086	1.46728e+06		754606
Q8IYX3													175730			193960							175730	193960		184620
Q8IYX4									1250400	4477500	807590	1619000	8230100	10101000	35384000	23724000					2.36615e+06	1.90157e+06	9.11769e+06	2.89733e+07		5.17054e+06
Q8IZ40										3992900					253390						3992900	3992900		253390		1.00586e+06
Q8IZ63										337920			5461500	7155300	13567000	7255200					337920	337920	6.25129e+06	9.92125e+06		4.19544e+06
Q8IZD2													24478	25749	16345								25105.5	16345		21759.1
Q8IZD9													5190.6			43503							5190.6	43503		15026.9
Q8IZM8													793770	182950	834180	423530							381078	594391		475930
Q8IZN3									563560	715140	1027600	411490	228160	1285200							634842	857250	541508			606905
Q8IZP6													2609300	1875500	6061900	4727600							2.21218e+06	5.35334e+06		3.4413e+06
Q8IZS6										820890			5644400	5305900	8654700	17725000					820890	820890	5.47253e+06	1.23857e+07		5.19159e+06
Q8IZU0													526670	509530	1576900	6916600							518029	3.30254e+06		1.30798e+06
Q8IZU1										166900			1894400	3840600	11001000	7681400					166900	166900	2.69734e+06	9.19256e+06		2.52488e+06
Q8IZU3									22635000	13126000			95489000	116350000	226900000	173890000					1.72368e+07	13126000	1.05405e+08	1.98634e+08		7.11962e+07
Q8N0W5													2776000	2300300	1253200	1529500							2.52698e+06	1.38447e+06		1.87044e+06
Q8N0W7									7994800	3422000			62939000	71183000	71128000	283000000					5.23051e+06	3422000	6.69342e+07	1.41877e+08		3.67594e+07
Q8N0Z9															716510	620210								666623		666623
Q8N140									117660				3073800	4154600	7210800	6180800					117660		3.57357e+06	6.67597e+06		2.31831e+06
Q8N158									871930	831740			12794000	15358000	27116000	25486000					851598	831740	1.40175e+07	2.62884e+07		6.79552e+06
Q8N1G1										59109			191260	343000	3503400	232970					59109	59109	256129	903431		316280
Q8N2Z9									232000	114380			1937300	2463300	8931100	4780300					162899	114380	2.18453e+06	6.53401e+06		1.32481e+06
Q8N300													2094200		3618500								2094200	3618500		2.75279e+06
Q8N344									111750	148350			1112100	803430	1855900	1087700					128756	148350	945248	1.4208e+06		557120
Q8N3G9												1297000	1318900		7886800	6894500							1318900	7.37398e+06		3.10555e+06
Q8N3J3													132890	184050		99762							156392	99762		134627
Q8N3Z3										152590					2419600	3368800					152590	152590		2.85502e+06		1.07543e+06
Q8N414											190530		382940	566950	737120	435290						190530	465948	566446		421300
Q8N4B4									58024				25665	291800	413180	399750					58024		86539.3	406410		148318
Q8N4E4									6198700	5027100			48918000	60227000	46236000	44942000					5.58225e+06	5027100	5.42788e+07	4.55844e+07		2.3993e+07
Q8N594													335840	425700	516690								378110	516690		419587
Q8N5D6											955400											955400				955400
Q8N5U0													3779200	4375800	5747100	4210600							4.06657e+06	4.91922e+06		4.47263e+06
Q8N635									963290				12201000	14417000	23192000	20760000					963290		1.32628e+07	2.19423e+07		9.60105e+06
Q8N6K0													5792000	3522900	10922000	5799100							4.51715e+06	7.9585e+06		5.99581e+06
Q8N6M5															14186000	6332100								9.47772e+06		9.47772e+06
Q8N6M8													1273500	812590		589390							1.01727e+06	589390		848056
Q8N6N6															582250	1285600								865182		865182
Q8N6Q1									458990	341900			1611100	3901900	5181800	4837900					396142	341900	2.50726e+06	5.0069e+06		1.70689e+06
Q8N6V4															5349600									5349600		5349600
Q8N729									453310	525430	1836400	821590	688510	1141100							488040	982293	886374			809955
Q8N752														133720	525710	705140							133720	608851		367344
Q8N7B1									144300	413870			947670	466520	2134700	809590					244380	413870	664911	1.31462e+06		597783
Q8N7B6													16095000	12300000	23626000	18289000							1.40701e+07	2.07869e+07		1.71019e+07
Q8N7F7													2992600	1775000	8912000	8152700							2.30475e+06	8.5239e+06		4.43232e+06
Q8N7G0														328550	1175300	623750							328550	856209		622186
Q8N7R1															628160	1904300								1.09371e+06		1.09371e+06
Q8N7X1									206930	27555	31656	117630	1368500	143120	3146200	16681000					75511.3	29534.4	442560	7.24443e+06		348633
Q8N807									848920	1401400			23371000	31816000	46556000	33075000					1.09072e+06	1401400	2.72685e+07	3.92408e+07		1.05286e+07
Q8N831									587300	1985600	1083500		10876000	7434600	32220000	25991000					1.07988e+06	1.46676e+06	8.99215e+06	2.89384e+07		5.06533e+06
Q8N865									62682	114890			2056600	2120200	4860300	3168400					84861.9	114890	2.08816e+06	3.9242e+06		885950
Q8N8D1												367690	349370		165710	193540							349370	179085		253350
Q8N8K9													543040	66380	1250300	603700							189860	868796		406140
Q8N8R7											239220	340480	8722900	9761100	9797700	18908000						239220	9.22741e+06	1.36108e+07		3.29713e+06
Q8N8U2													732380	416210	1937800	2174800							552109	2.05288e+06		1.06462e+06
Q8N907											753640											753640				753640
Q8N9E0											1019600	491080	301540		3154900	2406500						1019600	301540	2.75541e+06		1.02768e+06
Q8N9I0									199520		216270	189430			837250	731280					199520	216270		782473		346636
Q8N9N5												82307	295830	166690	4878200	4986100							222063	4.93185e+06		629335
Q8N9W6									2123700	5991700			41085000	30917000	71886000	59325000					3.56715e+06	5991700	3.56402e+07	6.53042e+07		2.02489e+07
Q8N9Z2									741790		654640				9514100	9058400					741790	654640		9.28345e+06		2.54346e+06
Q8NA03									77791				2452200	3086400	1697900	1170300					77791		2.75109e+06	1.40963e+06		1.03188e+06
Q8NA47													948170	792800	1149100	1254100							867012	1.20045e+06		1.0202e+06
Q8NA58									115740				2855900	3428300	9218000	7581000					115740		3.12904e+06	8.35952e+06		2.39736e+06
Q8NA75									301240	959490			7178200	11968000	17796000	14612000					537621	959490	9.26869e+06	1.61256e+07		4.31523e+06
Q8NA82									165830				742020	1007300	1218700	1451100					165830		864544	1.32983e+06		738187
Q8NAA5											84965	389400	3382100	2682800	3271000	2285900						84965	3.01222e+06	2.73444e+06		1.14426e+06
Q8NAT2									167690	157000	10181000	101400	3623400	3564500	10789000	7925100					162257	1.26429e+06	3.59383e+06	9.24683e+06		1.52991e+06
Q8NB50														66762									66762			66762
Q8NBI2											23477000				2933700	2444900						23477000		2.67817e+06		5.52213e+06
Q8NBP7											651370	601760	137420	164590								651370	150393			306850
Q8NBR0													667330	786980									724690			724690
Q8NBT2										116560			10580000	10247000	36086000	33257000					116560	116560	1.04122e+07	3.46426e+07		6.85758e+06
Q8NBW4									580320	34678				1127100							141860	34678	1127100			283071
Q8NCF5													3327900	3319400	10843000	7867700							3.32365e+06	9.23631e+06		5.5406e+06
Q8NCQ5													1300600		217090								1300600	217090		531364
Q8NCQ7																205890								205890		205890
Q8ND25									144370				213590	240090	720210	603740					144370		226453	659409		317357
Q8NDB6															703010	1509900								1.03028e+06		1.03028e+06
Q8NDG6									559680	629730			11341000	13862000	25276000	21137000					593673	629730	1.25383e+07	2.3114e+07		5.56187e+06
Q8NDZ0													1116200	92694	3107200	1263500							321660	1.9814e+06		798334
Q8NE35														422030	2135600	2262700							422030	2.19823e+06		1.26813e+06
Q8NE63										52607			1959700	2532700	1981200	1926400					52607	52607	2.22785e+06	1.95361e+06		999306
Q8NEG0															461260	1133600								723107		723107
Q8NEL0													2491400	4178700	679720	709300							3.22658e+06	694353		1.49679e+06
Q8NES3										95651	3458800	1862700									95651	575185				850980
Q8NET4													10735	45797									22172.7			22172.7
Q8NH63									2835500	233250											813253	233250				813253
Q8NHJ6											1406200	1899800										1406200				1.63447e+06
Q8NHR9													16897000	15917000	40963000	30105000							1.63997e+07	3.51168e+07		2.3998e+07
Q8NHS9													5819700	6372700	19852000	11539000							6.08993e+06	1.51351e+07		9.60062e+06
Q8NHV9									4758100	8016800	1474700		12197000	21969000	45400000	32537000					6.17614e+06	3.43837e+06	1.63694e+07	3.84341e+07		1.12115e+07
Q8NI32													84079	141040	418140	1632100							108897	826103		299933
Q8NI99									3776100	5085600	20772000	19712000	8216400	10783000	6595700	9284300					4.38221e+06	1.0278e+07	9.41262e+06	7.82537e+06		8.98987e+06
Q8TAC1													2970800	2778900	6558600	2659000							2.87325e+06	4.17604e+06		3.46393e+06
Q8TAE6													3164900	3786800	5608100	7259500							3.46191e+06	6.3806e+06		4.6999e+06
Q8TAK5										342870	782380	390360	687100	473790	790500	1333700					342870	517933	570562	1.02679e+06		621805
Q8TAP8									238980	1074000			2840200	5557600	5538200	1663300					506621	1074000	3.973e+06	3.03508e+06		1.82806e+06
Q8TAP9													73487		921290	1812200							73487	1.29212e+06		496902
Q8TAQ9										421470	957520		2780600	4070000	6374300	4201000					421470	635268	3.36408e+06	5.17479e+06		2.22795e+06
Q8TBF4									760320	693750			127630		20139000	7576300					726273	693750	127630	1.23523e+07		1.59342e+06
Q8TBK2														2541400		125280							2541400	125280		564258
Q8TC26									1659400	1932800	10501000	11924000	4566200	8054800	21780000	18845000					1.79089e+06	4.50515e+06	6.06464e+06	2.02594e+07		7.0442e+06
Q8TC36													5392400	6503800	12431000	7918100							5.92209e+06	9.92118e+06		7.66512e+06
Q8TC57													933780	666300	2561300	1406400							788782	1.89795e+06		1.22355e+06
Q8TC76													548330	1105600									778610			778610
Q8TC84													1218900	1208200	1558400	1670500							1.21354e+06	1.61348e+06		1.39929e+06
Q8TC90													302080	459040	829970	727930							372380	777277		537999
Q8TC99													6144900	8206700	14424000	11086000							7.10136e+06	1.26453e+07		9.47624e+06
Q8TCT1													145900	734440		406150							327345	406150		351749
Q8TCT6																1301600								1301600		1301600
Q8TD20													228410	500950									338263			338263
Q8TDG4													95289	154130	384330	590920							121189	476559		240320
Q8TDI0													55465		82886	64092							55465	72885.7		66542.8
Q8TDN4										177690			103710	306880							177690	177690	178400			178163
Q8TDQ0											518420	299640										518420				394131
Q8TDW4													531690	511630	1814800	1760600							521564	1.78749e+06		965553
Q8TE76															99763	23380000								1.52724e+06		1.52724e+06
Q8TEC5													1381200	1502100	841080	1184900							1.44038e+06	998296		1.19914e+06
Q8TEE9										1701400			2549800		2273700	3475700					1701400	1701400	2549800	2.81117e+06		2.41976e+06
Q8TEY7													2298000	441830	792040	7014600							1.00763e+06	2.35708e+06		1.54113e+06
Q8TF08									2361700	1683100			4473400			8800400					1.99373e+06	1683100	4473400	8800400		3.53687e+06
Q8TF17												46698	49024	137830	425860	106330							82200.8	212795		107398
Q8TF50																52610								52610		52610
Q8TF71															967620	435870								649428		649428
Q8WTR2															991170									991170		991170
Q8WTU0									804080	1039900			9481000	13824000	14299000	13702000					914419	1039900	1.14484e+07	1.39973e+07		5.27203e+06
Q8WTX9											668750		255420			418190						668750	255420	418190		414920
Q8WU10													888930	2005700	2619300	1995800							1.33526e+06	2.28639e+06		1.74727e+06
Q8WU39									599440	1396600	62425000	54232000									914974	9.33717e+06				7.29639e+06
Q8WUB2									142040				1285500	543620	1031800	722250					142040		835957	863260		594035
Q8WUE5									365260		5222500		5222200	4662700	9184600	8038600					365260	5222500	4.93453e+06	8.59252e+06		3.88331e+06
Q8WUJ0													2163400	1172200	1195200	2380800							1.59246e+06	1.68687e+06		1.63899e+06
Q8WUM9									133220				363270								133220		363270			219988
Q8WUX2													13996000	10875000	15287000	16611000							1.23372e+07	1.59353e+07		1.40213e+07
Q8WVK7									235890	335040			621020		11120000	7726600					281127	335040	621020	9.26929e+06		1.33352e+06
Q8WVZ1													670190										670190			670190
Q8WW14													4643900	5422500	14201000	8654200							5.01812e+06	1.1086e+07		7.4586e+06
Q8WW18													1749500		6599400	2722200							1749500	4.2385e+06		3.15582e+06
Q8WW32									227950						6465400	1040900					227950			2.59419e+06		1.15332e+06
Q8WW33									2011100	3660200		448840	101550000	175220000	251820000	144820000					2.71312e+06	3660200	1.33393e+08	1.90967e+08		2.15293e+07
Q8WW34													4227500	5753200	11336000	11178000							4.9317e+06	1.12567e+07		7.45082e+06
Q8WWA1											318010				1303100	828750						318010		1.0392e+06		700294
Q8WWF3													128270		1831100	3206400							128270	2.42306e+06		909812
Q8WWF5													3369800	2873700	3802300	1829700							3.11188e+06	2.63763e+06		2.86496e+06
Q8WWH4									2870300	4561600	625220	735570	34308000	40204000	87598000	56802000					3.61845e+06	1.68879e+06	3.71392e+07	7.05389e+07		8.95422e+06
Q8WWK9									2256500	2053300			17824000	19351000	29534000	24049000					2.1525e+06	2053300	1.85718e+07	2.66508e+07		1.02134e+07
Q8WWY8											817210	914420	1146300	460310	303650							817210	726398	303650		654094
Q8WXD9											263290	60254	9651.8	32108	121170	229840						263290	17604	166882		71792.2
Q8WXJ9													3140600	3433200	5050900	1660700							3.28364e+06	2.89621e+06		3.08385e+06
Q8WYQ9														76936	135500								76936	135500		102102
Q8WZ19									331020	1173700			1836000	1742700	6460900	3605000					623312	1173700	1.78874e+06	4.82613e+06		1.75234e+06
Q92527										3576700			14482000	16834000	29161000	8578300					3576700	3576700	1.56138e+07	1.58162e+07		1.1688e+07
Q92569													2039200	1229300	3555500	783140							1.58328e+06	1.66867e+06		1.62542e+06
Q92784											733100	504440										733100				608116
Q92902											346960	178010	251730	73311	272270	4465400						346960	135848	1.10263e+06		333899
Q92904									8942400	8050000	236820	319180	96418000	111640000	243640000	243840000					8.48448e+06	1.38072e+06	1.0375e+08	2.4374e+08		1.55845e+07
Q92918											375480				258840							375480		258840		311752
Q92966													461220	490390	1997800	2642800							475581	2.29778e+06		1.04536e+06
Q95365										211830											211830	211830				211830
Q969J2													218610										218610			218610
Q969S0												2587000		1752300									1752300			2.12913e+06
Q96A84											1524900	857050	1461000		351480	310090						1524900	1461000	330137		730562
Q96AH0													558080	770170	1515700	1613900							655604	1.56403e+06		1.01261e+06
Q96B02															3751600	2732900								3.20199e+06		3.20199e+06
Q96BA8														78612									78612			78612
Q96BD8											730600		8156400	5606600	15589000	14629000						730600	6.76237e+06	1.51014e+07		5.97561e+06
Q96BR1												196180	2111200	4301200	6211600	4051000							3.01342e+06	5.01629e+06		2.13948e+06
Q96BU1													1920200	1399200	3659700	4422800							1.63913e+06	4.0232e+06		2.56798e+06
Q96BZ8									1231200				850690	1151100	911220	2200800					1231200		989560	1.41613e+06		1.19312e+06
Q96C03											574870											574870				574870
Q96CS7													4508300		8662300	5396100							4508300	6.83686e+06		5.9508e+06
Q96DC7										2741400	352340										2741400	982805				982805
Q96DN2										162420	250710	149020									162420	201793				182397
Q96DN6													24801	67426	165970	170910							40892.9	168422		82989.6
Q96DU9											106430	233820										106430				157751
Q96DW6													219540	237760	244410								228468	244410		233663
Q96E14													1859900	1119700	7669300	4773600							1.4431e+06	6.05063e+06		2.95494e+06
Q96EH5									1674300				20459000		18307000	7737900					1674300		20459000	1.1902e+07		8.34621e+06
Q96EP1									97415				318760	390010	333080	612670					97415		352590	451739		301015
Q96EU6											752150	173470										752150				361214
Q96EX1											6001200		28716000	11124000	30897000	23494000						6001200	1.78728e+07	2.69424e+07		1.69316e+07
Q96FF9														1260000	1483000	964280							1260000	1.19584e+06		1.21685e+06
Q96FJ0										182980			1543800	506630	1677800	2511000					182980	182980	884384	2.05255e+06		903763
Q96G75													1555200	951620	1163800	1666000							1.21654e+06	1.39244e+06		1.30152e+06
Q96GA3												198450	1170600		4078700	2558200							1170600	3.23019e+06		1.24775e+06
Q96GN5										171280				234090	972780	574670					171280	171280	234090	747681		386928
Q96GR2													532860	892830	1825600	2010700							689749	1.91592e+06		1.14957e+06
Q96GU1									10728000	37931000	7366100	8233600	74041000	136160000	126810000	117840000					2.01724e+07	1.67154e+07	1.00406e+08	1.22243e+08		3.72639e+07
Q96H55											58774	65682	258490		2459000	1668900						58774	258490	2.02579e+06		333007
Q96HA4														28792	406220	166370							28792	259967		124844
Q96HB5															1576400									1576400		1576400
Q96HH6											10095000	4691500										10095000				6.88191e+06
Q96HJ3													573980	214100									350555			350555
Q96IC2									6077200	9484000			42282000	38421000	94403000	79590000					7.59185e+06	9484000	4.03053e+07	8.66806e+07		2.98225e+07
Q96JA3														106270	207630								106270	207630		148542
Q96JA4													131680	230080									174060			174060
Q96JB3													97289		272540	313580							97289	292341		202588
Q96JF0										267550	127770	157020	96091		266050	697360					267550	184891	96091	430735		213869
Q96JY0									6177000	8058100			57410000	79568000	140450000	111720000					7.05513e+06	8058100	6.7587e+07	1.25264e+08		3.90899e+07
Q96K83													12604	26100									18137.4			18137.4
Q96KC9									8366000	11240000			110750000	121650000	184950000	147040000					9.6971e+06	11240000	1.16072e+08	1.64909e+08		5.70433e+07
Q96KW9										2220000			9794200	6076500	12262000	14131000					2220000	2220000	7.71456e+06	1.31634e+07		7.44632e+06
Q96L08									903820	582510	621280		5633000	6356700	9912600	6529000					725592	601583	5.98392e+06	8.04483e+06		2.57859e+06
Q96L14									926260	645080			2019300	1649300	1654900	2626500					772989	645080	1.82495e+06	2.08485e+06		1.43274e+06
Q96L15										1189900			8027200	15937000	2615100	1820700					1189900	1189900	1.13106e+07	2.18204e+06		3.73286e+06
Q96L21													2493500	4093700	5312500	4114600							3.19494e+06	4.67534e+06		3.8649e+06
Q96L34									181250	284230	115160		512750	876980	2682100	1539900					226973	180920	670575	2.03228e+06		525172
Q96L73													11935	18960	34724								15042.9	34724		19880.6
Q96LD1									248830							347780					248830			347780		294174
Q96LI6													382600	579540									470884			470884
Q96LK8														1299200	552810	1033300							1299200	755790		905370
Q96LM5															636180	486370								556254		556254
Q96LM6													2205300	978480									1.46896e+06			1.46896e+06
Q96LT4															449140									449140		449140
Q96LT9									67277	196090	431740		496190	497380	2028600	945710					114858	290964	496785	1.38509e+06		429513
Q96LX8															1319800	1373600								1.34643e+06		1.34643e+06
Q96LZ2										564500			3355400	5368500	14044000	8445900					564500	564500	4.24423e+06	1.0891e+07		4.13314e+06
Q96LZ3													4021000	2471500	24646000	23402000							3.15244e+06	2.40159e+07		8.70109e+06
Q96M11														3907000	888330	820430							3907000	853705		1.41738e+06
Q96M34									299140				3213100	1856800	5240700	1852500					299140		2.44256e+06	3.11583e+06		1.76906e+06
Q96M86									235020		99340		27411	15714	129700	6202.9					235020	99340	20754.2	28364		44805.3
Q96M89									114060	212240			1650400	1953800	2524200	1779400					155590	212240	1.7957e+06	2.11933e+06		839727
Q96M95													659570	473050	3371500	3298100							558578	3.3346e+06		1.36478e+06
Q96MA1										259510			8837100	8228500	10441000	6821700					259510	259510	8.52737e+06	8.43951e+06		4.22361e+06
Q96MB7													833910	1017000									920916			920916
Q96MC6															2696200									2696200		2696200
Q96MF6									806700			509140	1071900	888310	4442300	1126600					806700		975797	2.23712e+06		1.11843e+06
Q96MF7											3184200	1108000	3914200	9647300	18041000	14399000						3184200	6.14504e+06	1.61175e+07		5.70861e+06
Q96MK3											789530	177370	130400	157220	200400	113130						789530	143183	150570		200563
Q96N16									41375			65250	1787700	1326700	6588000	3331600					41375		1.54005e+06	4.68493e+06		721050
Q96N19													484350	963890		215990							683272	215990		465450
Q96N21													2091400	2288600	5164100	6344800							2.18778e+06	5.72409e+06		3.53879e+06
Q96NM4													398410	346080	620870	549310							371324	583995		465673
Q96NU7													31885	82301	27566								51226.6	27566		41666.6
Q96P56													394660	523410	131610	292600							454499	196237		298646
Q96PB8													194980										194980			194980
Q96PF2									130880	263410			2751900	6747300	4959900	2664700					185675	263410	4.30905e+06	3.63547e+06		1.42746e+06
Q96PH1										41932			17371000			127520					41932	41932	17371000	127520		452880
Q96PU9									609610	73224			5920400	8281900	8396900	8756500					211277	73224	7.0023e+06	8.57482e+06		2.33224e+06
Q96PV0													26227	23976	97097	101660							25076.3	99352.3		49913.8
Q96PV4									1368600	2130800	135220		29989000	43395000	78485000	71969000					1.70769e+06	536774	3.60745e+07	7.51564e+07		8.37858e+06
Q96PX1														196710									196710			196710
Q96QF7									2586000	4324500	5995800	6304400	19879000	22414000	40750000	31216000					3.34412e+06	5.09204e+06	2.11085e+07	3.56658e+07		1.11541e+07
Q96R06									211340	270760			4093500	5170200	8805600	4260500					239212	270760	4.60046e+06	6.12505e+06		1.889e+06
Q96RN1													1254800	2096800	2557800	1473300							1.62206e+06	1.94124e+06		1.77448e+06
Q96S94									341260		541710	504460	1283200	833450	2661400	3710700					341260	541710	1.03416e+06	3.14256e+06		997838
Q96SA4															5521400									5521400		5521400
Q96T88									68237	42978			558220	1196400	1073800	1662400					54154.3	42978	817224	1.33607e+06		389584
Q99592												109670		191440	259790	134200							191440	186719		164484
Q99618													812150	844780	806610	796060							828304	801318		814699
Q99640									504150	820080			3517400	4848400	11334000	10581000					642996	820080	4.12962e+06	1.0951e+07		3.07509e+06
Q99661									1304000	1153700			30158000	30353000	48492000	34906000					1.22655e+06	1153700	3.02553e+07	4.1142e+07		1.15148e+07
Q99675											346270	1178800		144890								346270	144890			389611
Q99676														25993	142260	145960							25993	144098		81418.7
Q99708												154970	118250	153350	431250	300860							134661	360203		205289
Q99788									5913100	5718000	9152500		1553900		5089700	1116700					5.81473e+06	7.23422e+06	1553900	2.38404e+06		3.73917e+06
Q99801											103080	116010	796730	478090	1077700	506180						103080	617178	738587		368029
Q99856													122760	742190	4312300	1908500							301846	2.8688e+06		930558
Q99909									247480				1180400	2924500	5280100	3434000					247480		1.85798e+06	4.25815e+06		1.72987e+06
Q99928																388750								388750		388750
Q99958									48088						627840						48088			627840		173757
Q99963											124480		967110	1225400	1982000	1699400						124480	1.08862e+06	1.83527e+06		869462
Q9BPW9											35957000	26544000										35957000				3.08941e+07
Q9BPX3									708200	1021300	40392	31607	13028000	20970000	27024000	28093000					850461	203107	1.65287e+07	2.75533e+07		1.92875e+06
Q9BQ90													920760	319550	765560	877760							542429	819743		666822
Q9BQY4														728170	3815100	3650100							728170	3.73169e+06		2.16445e+06
Q9BRP1										448760	370990		5893300	8499500	12102000	9444300					448760	408026	7.07744e+06	1.06909e+07		3.13708e+06
Q9BRQ5										502790	735410	784250		475240		879500					502790	608076	475240	879500		655698
Q9BRR3													128600	304060		202970							197743	202970		199470
Q9BRT9													403850	868410	632570	1909100							592206	1.09893e+06		806716
Q9BRU9											4145900											4145900				4145900
Q9BS16													1182200	1151900	8781100	9681400							1.16695e+06	9.22027e+06		3.28018e+06
Q9BSF8														228240	637700	895300							228240	755601		506982
Q9BSU3									297950				13105000	15994000	33212000	21802000					297950		1.44776e+07	2.69089e+07		8.53229e+06
Q9BSW2											308800	233950	159980		56504	40091						308800	159980	47595.2		121227
Q9BTX3													3852600	5577000	5665800	2890500							4.63529e+06	4.04685e+06		4.33109e+06
Q9BU19														70221	300680	273310							70221	286669		179367
Q9BU64													230050	353620									285220			285220
Q9BUA3									691640				2067900	335890	5600000	3528500					691640		833419	4.44518e+06		1.56847e+06
Q9BUG6									126580				684960	714500	4080700	2076900					126580		699574	2.91122e+06		879097
Q9BUN5									1090400	1519700			362320	1101600	4353400	1602400					1.28728e+06	1519700	631769	2.64119e+06		1.29026e+06
Q9BWT3									46179	62089			1195800	1404700	1335600	809680					53546.3	62089	1.29605e+06	1.03991e+06		416340
Q9BWT7										30541			14518	84619	880880	192840					30541	30541	35049.9	412152		91384.9
Q9BWV2										198200			819810	670280		448470					198200	198200	741284	448470		470112
Q9BWV3													745120	291090									465722			465722
Q9BWV7													236250			207960							236250	207960		221654
Q9BX79													243450		9075400	6894600							243450	7.9102e+06		2.47891e+06
Q9BXA7									445360	305180			3532900	4429700	12068000	10070000					368666	305180	3.95597e+06	1.10238e+07		2.5239e+06
Q9BXB1											172650	172210	110040			220590						172650	110040	220590		163904
Q9BXL5													16809000	26217000	17006000	14315000							2.09924e+07	1.56026e+07		1.8098e+07
Q9BXS6									182940	536920			606070	527780	1682500	1219800					313407	536920	565572	1.43259e+06		633247
Q9BXS9										99119			731590		306920	863380					99119	99119	731590	514770		372317
Q9BXT5													25112	29518	1148400								27226	1148400		94773.5
Q9BXT6									113400	366850			1182100	1519800	5060500	3627300					203963	366850	1.34036e+06	4.28438e+06		1.05411e+06
Q9BXU0									6171300	9463000		5154200	30182000	36815000	84429000	84810000					7.64192e+06	9463000	3.33339e+07	8.46193e+07		2.18724e+07
Q9BXU3													7729600	6170300	3049300	2624500							6.90608e+06	2.82894e+06		4.42005e+06
Q9BY07									91238	132830	1664900	583770	2033000	733870	6263200	4720200					110087	470264	1.22146e+06	5.43724e+06		921408
Q9BY27															1717400	953330								1.27955e+06		1.27955e+06
Q9BY66														163410	94810								163410	94810		124470
Q9BY76										819390	9202600	5671600	686790	1731100	2017600	2527700					819390	2.746e+06	1.09037e+06	2.25829e+06		2.21223e+06
Q9BYC2													502580	647140	1543900	378860							570298	764802		660428
Q9BYJ0															4091500	2131500								2.95314e+06		2.95314e+06
Q9BYZ8												1711900														1711900
Q9BZB8													1915400	2631000	5122600	6014500							2.24486e+06	5.55066e+06		3.52994e+06
Q9BZM4									308690		477360	1511500	4101100	7149600	16948000	13978000					308690	477360	5.41491e+06	1.53915e+07		2.85526e+06
Q9BZM5											149510		874430	778690	2854000	610640						149510	825173	1.32014e+06		707620
Q9BZQ2									9476200	14987000			156540000	182320000	373610000	249860000					1.19172e+07	14987000	1.68939e+08	3.05533e+08		8.5046e+07
Q9BZR6														228930	107430								228930	107430		156825
Q9C000											169010	210090										169010				188434
Q9C099									243020	103270			13790000	14658000	17622000	11490000					158419	103270	1.42174e+07	1.42294e+07		3.17642e+06
Q9C0A6															65061	101880								81415.1		81415.1
Q9C0D2									22141	2963800			13571	359400	354530	207830					256167	2963800	69838.5	271444		169343
Q9C0F3													148000			29429							148000	29429		65996.2
Q9GZN6													1040600	1018300	2656000	2150100							1.02939e+06	2.3897e+06		1.56842e+06
Q9GZR1									79005	26947			464130	901710	1482800	1419500					46140.5	26947	646924	1.4508e+06		351168
Q9GZU1															651420	372120								492348		492348
Q9GZU2									2181100	1478900	161700	170460	15942000	13762000	20393000	15126000					1.796e+06	489018	1.48119e+07	1.75632e+07		2.96771e+06
Q9GZU3													238140		508960								238140	508960		348143
Q9GZX3											7969600	8524600			485270	328070						7969600		399002		1.81349e+06
Q9H040															405510	184880								273808		273808
Q9H091									102950	657340			5826500	7299100	3142700	1312000					260141	657340	6.52137e+06	2.03057e+06		1.51027e+06
Q9H093													49668	74718									60918.7			60918.7
Q9H0C5													1539300	1360900	6080300	1049300							1.44735e+06	2.52588e+06		1.91202e+06
Q9H0H5									1347400	2759900			15465000	18689000	41940000	42466000					1.92839e+06	2759900	1.70007e+07	4.22022e+07		1.11429e+07
Q9H0M4									147860	1189000			3862000	3783700	12013000	9325600					419292	1189000	3.82265e+06	1.05843e+07		2.5695e+06
Q9H106														356340	2053100								356340	2053100		855337
Q9H116											34221		33023	32957	363460	71633						34221	32990	161356		62708.3
Q9H172															92887	196950								135256		135256
Q9H1H1									1710500	3344900			103100000	102710000	98187000	60007000					2.39196e+06	3344900	1.02905e+08	7.67588e+07		2.66342e+07
Q9H1R2													956730	2262300	2686100	553500							1.47119e+06	1.21933e+06		1.33935e+06
Q9H2A7											840000	737490	2515900	5098000	20084000	19870000						840000	3.58135e+06	1.99767e+07		3.83292e+06
Q9H2U9	397170000	413320000	11880000	13305000	692360000	1062200000	118840000	108570000		160180	703090	394440	424200		137030	223740	4.05165e+08	1.25723e+07	8.57569e+08	1.13589e+08	160180	335590	424200	175097	1.4925e+08	288595	0.000966613	0.0408178
Q9H2W1											1185200	1973000		2239200	2403800	1763900						1185200	2239200	2.05914e+06		1.85899e+06
Q9H2X3												1218200														1218200
Q9H2X8											34631000			4396200	16299000	14860000						34631000	4396200	1.55629e+07		1.38574e+07
Q9H2Y7										29655	788640	311340	2287600	195690	122560	109190					29655	152928	669074	115682		238286
Q9H322									4497800	7560000											5.83124e+06	7560000				5.83124e+06
Q9H347									363160	712750			15880000	12614000	21651000	14239000					508765	712750	1.41531e+07	1.75581e+07		5.01899e+06
Q9H361									119910	138200			4563900	6569200	6361100	6013700					128731	138200	5.47551e+06	6.18496e+06		1.63361e+06
Q9H3C7									142190	146260	63129		2277400	4090200	5010100	7234400					144211	96089.8	3.05205e+06	6.02039e+06		890271
Q9H3M9													830520	1037300									928169			928169
Q9H3R5									782450		182240		5331300	5497900	14725000	10437000					782450	182240	5.41396e+06	1.2397e+07		2.93738e+06
Q9H3Z7													332350	273460	400220	264830							301470	325561		313284
Q9H496													2224300	1764300	5160700	1843100							1.98099e+06	3.0841e+06		2.47176e+06
Q9H4H8									137080				863180	684550	2849300	1690800					137080		768694	2.1949e+06		828442
Q9H4I0													130010	364660	1053700	223600							217737	485394		325097
Q9H4Z2													30863	29311									30077			30077
Q9H568									2719400	4338700			19068000	18721000	52025000	45790000					3.43492e+06	4338700	1.88937e+07	4.8808e+07		1.46862e+07
Q9H579															393840	195200								277268		277268
Q9H665											698400	1046900										698400				855076
Q9H672													177740		299720	117450							177740	187622		184269
Q9H693															1904500	1139500								1.47315e+06		1.47315e+06
Q9H6R7														105440	2195200	912270							105440	1.41514e+06		595481
Q9H706												406090				266570								266570		329016
Q9H7M9									394770		785620	342910									394770	785620				473782
Q9H7T0												400440	360490	546940	1791800	485870							444034	933050		585377
Q9H7X0															533060									533060		533060
Q9H813									322420		299240	262270	4186700	2469800	16425000	13289000					322420	299240	3.21564e+06	1.4774e+07		1.78222e+06
Q9H8K7									102010	233660			4064900	6129800	10251000	9404500					154388	233660	4.9917e+06	9.81863e+06		1.96323e+06
Q9H8V3										161500	1954500	3598500	89030	260020	2295400	1469400					161500	561829	152150	1.83653e+06		707450
Q9H903									151870		305870										151870	305870				215528
Q9H992									162290				505030	269970	1655200	682160					162290		369246	1.0626e+06		478115
Q9H9A7													615310	1286300	1107700	811290							889648	947980		918351
Q9HAH7													1379100	2290700	4275300	5469600							1.77739e+06	4.83572e+06		2.93171e+06
Q9HB15													1447100										1447100			1447100
Q9HB96										99081	174190		92621		126630						99081	131373	92621	126630		119279
Q9HBM1													1791300	2601900	7577900	8884300							2.15888e+06	8.20514e+06		4.20879e+06
Q9HBW9												260380														260380
Q9HC23													562810	1040000									765064			765064
Q9HC44													457160		1665500	924810							457160	1.24108e+06		889655
Q9HC77													364640	199280	1255300	457870							269565	758132		452069
Q9HC98											453150	228660	163150		145990	522260						453150	163150	276124		264269
Q9HCC9															727250	955500								833599		833599
Q9HCG1											77514			768910								77514	768910			244134
Q9HCJ1										166020	2675400	1184100									166020	666461				807196
Q9HCK5													44987										44987			44987
Q9HCM1															58936	123650								85366.5		85366.5
Q9HCP6											553590	417840				3859400						553590		3859400		962881
Q9HD23										164050	268730			275480							164050	209965	275480			229859
Q9HD67									561170	1086100	664970	477320	680690	1231600	1486700	1776300					780696	849838	915608	1.62506e+06		899429
Q9NNZ6									3529900	1191200			10089000	11297000	648650	609170					2.05057e+06	1191200	1.06759e+07	628600		2.39636e+06
Q9NP71																70231								70231		70231
Q9NPB1														217390		3303300							217390	3303300		847410
Q9NPC3									569030	997750			8748500	8591700	12627000	15990000					753492	997750	8.66975e+06	1.42094e+07		4.52779e+06
Q9NPD8										329350			1011700	4233100	12846000	11128000					329350	329350	2.06945e+06	1.19562e+07		2.89008e+06
Q9NPG3									75305		150550		182430		255520	107120					75305	150550	182430	165443		141442
Q9NPH6									378040		3503800	2516100			291610						378040	3503800		291610		992892
Q9NPI0													1332600	1622700	2976000	2766400							1.47051e+06	2.86929e+06		2.0541e+06
Q9NPJ1													244080	664730	164300	809170							402799	364618		383234
Q9NQ60									896410	492500			1934800	4610100	3692700	2471300					664441	492500	2.98657e+06	3.02089e+06		1.81658e+06
Q9NQM4									388640	740630			2659100	4985200	11910000	6870900					536506	740630	3.6409e+06	9.04613e+06		2.60465e+06
Q9NQQ7													846220	787470	2853200	1440900							816317	2.0276e+06		1.28653e+06
Q9NR81													141160										141160			141160
Q9NRD8									55658				119740	141460							55658		130148			98054.3
Q9NRH1													5198800	12960000	24786000	27007000							8.20832e+06	2.58727e+07		1.4573e+07
Q9NRJ5													455790	627680	226620	336580							534874	276181		384346
Q9NRM7													47490										47490			47490
Q9NRR4													55189	962830	251370	615510							230516	393346		301119
Q9NRY7													781460	1370000	1372300	5267000							1.0347e+06	2.68848e+06		1.66786e+06
Q9NRZ9													382170	936960	2497200	3410800							598396	2.91847e+06		1.32151e+06
Q9NS26													3093000	4750900	5866200	4928700							3.83334e+06	5.37706e+06		4.54006e+06
Q9NS84									2366600	468960	10281000	11347000	48650		1102100	409300					1.05349e+06	2.19576e+06	48650	671632		1.16088e+06
Q9NS91													53333	297460	1127400	597830							125954	820971		321566
Q9NS98											1421900	1262600		805510	120100	69048						1421900	805510	91064.1		412838
Q9NSG2													291640	324010	2975500	1661700							307399	2.2236e+06		826760
Q9NSV4													1278500	1627500	2294700	1010600							1.44248e+06	1.52283e+06		1.48211e+06
Q9NTI2									34198	175690			420700	349020	479330	436240					77512.9	175690	383188	457278		238592
Q9NTU4													6844100	12088000	11793000	22661000							9.09568e+06	1.63475e+07		1.21939e+07
Q9NV23													5544000	10148000	2502200	7144800							7.5007e+06	4.22821e+06		5.63156e+06
Q9NVR7													467950		2218500	987880							467950	1.48041e+06		1.00845e+06
Q9NVX0									136170	131470			1009800	902620	14075000	11594000					133799	131470	954707	1.27744e+07		1.1773e+06
Q9NW61													2738500	1475000	4000700	784250							2.0098e+06	1.77131e+06		1.88679e+06
Q9NW75													70064		94257								70064	94257		81265.1
Q9NWH2											1141000	397100	2275800									1141000	2275800			1.01028e+06
Q9NWW7													845290	1009500	1364800	1306300							923753	1.33523e+06		1.1106e+06
Q9NX52									1318100	2097000			2135200	1961400	6403000	5785600					1.66254e+06	2097000	2.04646e+06	6.08648e+06		2.74608e+06
Q9NXB9													6683300	7543400	30222000	31454000							7.10034e+06	3.08318e+07		1.47958e+07
Q9NXE8									79937	96338	127710		738700								87755.2	110920	738700			164176
Q9NXZ1									176110				677280	905610	428360						176110		783168	428360		463795
Q9NXZ2									14730000	13231000	2564700	2743600	118770000	154460000	161120000	125790000					1.39604e+07	5.82525e+06	1.35445e+08	1.42363e+08		2.90693e+07
Q9NY56											1217600	886880			475100							1217600		475100		800543
Q9NY59									706320	1108800	2963400	1052800	668240	1139500	6936000	5491900					884968	1.81268e+06	872616	6.17186e+06		1.70337e+06
Q9NYG5																1932000								1932000		1932000
Q9NYK1									55811		1188100	1119300									55811	1188100				420249
Q9NYP3													260700	1383600	624760	1058900							600587	813362		698924
Q9NYP9										303230			19377000	25098000	27894000	24916000					303230	303230	2.20528e+07	2.6363e+07		1.00493e+07
Q9NYX4													448180	1363400									781696			781696
Q9NYZ3													1004200	411940	2945400	1890600							643172	2.35978e+06		1.23197e+06
Q9NZ53									235700					1133200		199470					235700		1133200	199470		376283
Q9NZA1									276770		522090										276770	522090				380130
Q9NZJ0													301860	204310	281720	258560							248341	269892		258892
Q9NZV1													59793	80122									69215.1			69215.1
Q9NZV7										179600			229340			623590					179600	179600	229340	623590		295050
Q9P031											1834800	1899800										1834800				1.86702e+06
Q9P127									305520	42190			477640	828080	2047300	1283000					113534	42190	628907	1.62071e+06		487310
Q9P202										18978			309160	192940	578930	179430					18978	18978	244232	322300		163710
Q9P2D0											8126900		127200	1103600	355550							8126900	374670	355550		798052
Q9P2F6											58333											58333				58333
Q9P2F8											219450		146860	291640	410080	246180						219450	206955	317732		248566
Q9P2P5									169470	220100	356240	140520	2211400	884380	4568100	2632500					193133	280015	1.39847e+06	3.46778e+06		676590
Q9P2W1									801110	863150			9144800	7571800	30788000	28895000					831552	863150	8.32121e+06	2.98265e+07		5.90962e+06
Q9P2Z0													35929	158920	169450								75563.5	169450		98905.8
Q9UBF1									3355600	3636900		496050	24669000	15758000	45938000	29574000					3.49342e+06	3636900	1.97163e+07	3.68588e+07		8.49673e+06
Q9UBR1													3165500	1658700	5543500	6744500							2.29142e+06	6.11458e+06		3.74314e+06
Q9UBU7									149710	69048			2237400	1874700	2635500	1887900					101672	69048	2.04804e+06	2.2306e+06		774438
Q9UBY5															1437100	557230								894872		894872
Q9UBZ9													21346	28850	45587	33025							24816	38800.9		31030.3
Q9UDX3									316320	491270	255430		7368000	9673100	6710400	1826900					394206	354239	8.44224e+06	3.50132e+06		1.65964e+06
Q9UFD9													455750	420800	432720	176050							437926	276008		347665
Q9UGM3									13306	85809						244140					33790.2	85809		244140		65324
Q9UHA3															4507300									4507300		4507300
Q9UHC1											109880		23265	87947	160460	54247						109880	45233.7	93297.8		72163.4
Q9UHQ1													5351000	8132000	12322000	11515000							6.59654e+06	1.19117e+07		8.8643e+06
Q9UHQ7											1446900	1314700										1446900				1.37922e+06
Q9UIF7													56590			115900							56590	115900		80986.3
Q9UIL8											677900	503160										677900				584031
Q9UJG1									582690	1091700	644650	839010	1030600	1806600	2784800	3627900					797573	838907	1.36451e+06	3.17852e+06		1.26293e+06
Q9UK39															298640									298640		298640
Q9UKF2									182280	1137900			12057000	7410600	17861000	17435000					455430	1137900	9.45249e+06	1.76467e+07		4.23523e+06
Q9UKF5													3786300	4260200	5596800	3533500							4.01627e+06	4.44705e+06		4.22617e+06
Q9UKI2									162150				2270300	805260							162150		1.3521e+06			666774
Q9UKJ8													1777100	1585300	1662600	959080							1.67846e+06	1.26276e+06		1.45585e+06
Q9UKT7											213680		393320		3440000	1248200						213680	393320	2.07215e+06		775065
Q9UL36										45284			45214	57321	100430	477760					45284	45284	50908.9	219047		89149.9
Q9UL49									2332300	678270			9922000	15748000	22048000	13618000					1.25775e+06	678270	1.25001e+07	1.73277e+07		6.4826e+06
Q9ULD9										45191			750220	514170	2590800	1782800					45191	45191	621080	2.14916e+06		604194
Q9ULG1											208750			27863								208750	27863			76265.3
Q9ULW3										337040	674250	496200	254530		472140	308300					337040	476707	254530	381524		401320
Q9ULZ9									98129		182630										98129	182630				133870
Q9UMQ6									354440	223920			25271000	26159000	35852000	34013000					281720	223920	2.57112e+07	3.49204e+07		6.32421e+06
Q9UMR7											632180											632180				632180
Q9UN30									2415200	4718400			48852000	69783000	121610000	134230000					3.37578e+06	4718400	5.8387e+07	1.27764e+08		2.93112e+07
Q9UNN4									307970	347550		4109500	3364900	4080700	7712200	9076300					327162	347550	3.70556e+06	8.3665e+06		2.37224e+06
Q9UNS1													186410	196680	288410	322870							191476	305154		241722
Q9UPG8														73695									73695			73695
Q9UPQ4																174760								174760		174760
Q9UQB9									194840	925580			5253000	2567200	14164000	7812400					424665	925580	3.67226e+06	1.05193e+07		2.5409e+06
Q9UQR0									2047300	3560100			20119000	23237000	49885000	44147000					2.69974e+06	3560100	2.16219e+07	4.69284e+07		1.39921e+07
Q9Y248													6764400	533090	824990	473460							1.89896e+06	624980		1.08941e+06
Q9Y252													190060	303180	917890	408490							240047	612331		383390
Q9Y256									607160	761910	1218500	958480	2547300	1656800	4466000	3638700					680148	963529	2.05435e+06	4.03118e+06		1.57074e+06
Q9Y286											978570	1569500										978570				1.2393e+06
Q9Y2B5											2826300		661920	161850	526470	178150						2826300	327310	306253		490523
Q9Y2G2													1259400	1608900	1669100	973540							1.42346e+06	1.27473e+06		1.34705e+06
Q9Y2X9													492370	643660	492330	310070							562955	390713		468993
Q9Y2Y8									467260		4928100	5385400									467260	4928100				2.31465e+06
Q9Y336									995210	306880	4225800	2014500	1258200	339500	772010	234030					552639	1.13878e+06	653574	425057		818098
Q9Y3Q7										145260			1252700	1392300	2605000	2135800					145260	145260	1.32066e+06	2.35876e+06		1.07107e+06
Q9Y448									463370	84819			6416500	10194000	5979000	6465600					198249	84819	8.08763e+06	6.21754e+06		2.1522e+06
Q9Y4I5									494890				3517100	7295300	5709800	4410800					494890		5.0654e+06	5.01844e+06		3.16938e+06
Q9Y4X4																472430								472430		472430
Q9Y546													307150	188730	2693300								240766	2693300		538467
Q9Y575															3320800	4305200								3.7811e+06		3.7811e+06
Q9Y581										559410			1581100	1949200	1843100	723790					559410	559410	1.75553e+06	1.155e+06		1.18125e+06
Q9Y5K3													974170	2738800	6127100	1375600							1.63342e+06	2.90318e+06		2.17764e+06
Q9Y5L2											1309600	1453300			840390							1309600		840390		1.16948e+06
Q9Y5N6													1602200	71914	3745400	3216800							339442	3.47105e+06		1.08546e+06
Q9Y5R6									6460300	7373500	3716800	3835700	13524000	17617000	50894000	51714000					6.90181e+06	5.23506e+06	1.54354e+07	5.13024e+07		1.19855e+07
Q9Y5W9													1185800	755030	2580700	1591000							946211	2.0263e+06		1.38467e+06
Q9Y615									9374200	3972600			54352000	60428000	94525000	71915000					6.10245e+06	3972600	5.73095e+07	8.24486e+07		3.06647e+07
Q9Y644													17655000	277860		274400							2.21486e+06	274400		1.10414e+06
Q9Y6A5									2257300	2582100	143290	197630	26010000	31510000	59826000	51192000					2.41424e+06	608267	2.86282e+07	5.53409e+07		5.03691e+06
Q9Y6H3													98201		4693600	2286500							98201	3.27596e+06		1.01765e+06
Q9Y6M0									5848800	12547000	510080	536900	95298000	75243000	178200000	149070000					8.5665e+06	2.52982e+06	8.46788e+07	1.62986e+08		1.57715e+07
Q9Y6Q9													85309		1225100	838640							85309	1.01362e+06		444202
