# Supplementary material for: A Multi-Omics Study of Human Testis and Epididymis
Source: Molecules. 2021 Jun 2;26(11):3345. doi: 10.3390/molecules26113345 (PMC8199593; doi:10.3390/molecules26113345)
Supplement: Supplementary file 1 [file molecules-26-03345-s001.zip › TableS3.xlsx]

## Sheet: cells in seminiferous ducts
Protein IDs	Cell type	Level	Reliability
A0AUZ9	cells in seminiferous ducts	3	Uncertain
A0AV96	cells in seminiferous ducts	0	Approved
A0AVF1	cells in seminiferous ducts	1	Supported
A0AVT1	cells in seminiferous ducts	1	Uncertain
A0FGR8	cells in seminiferous ducts	1	Approved
A0JNW5	cells in seminiferous ducts	3	Uncertain
A0MZ66	cells in seminiferous ducts	2	Supported
A0PJW6	cells in seminiferous ducts	2	Approved
A0PK00	cells in seminiferous ducts	1	Uncertain
A1A4V9	cells in seminiferous ducts	2	Approved
A1A519	cells in seminiferous ducts	2	Approved
A1A5B4	cells in seminiferous ducts	1	Approved
A1IGU5	cells in seminiferous ducts	1	Uncertain
A1L0T0	cells in seminiferous ducts	3	Approved
A1L170	cells in seminiferous ducts	2	Approved
A1L188	cells in seminiferous ducts	0	Uncertain
A1L453	cells in seminiferous ducts	0	Supported
A1L4H1	cells in seminiferous ducts	1	Approved
A1X283	cells in seminiferous ducts	1	Approved
A1Z1Q3	cells in seminiferous ducts	2	Approved
A2A2Y4	cells in seminiferous ducts	1	Approved
A2A3K4	cells in seminiferous ducts	2	Uncertain
A2RRP1	cells in seminiferous ducts	2	Approved
A2RU49	cells in seminiferous ducts	0	Approved
A2RUR9	cells in seminiferous ducts	1	Approved
A3KMH1	cells in seminiferous ducts	2	Uncertain
A3KN83	cells in seminiferous ducts	3	Approved
A4D0S4	cells in seminiferous ducts	1	Approved
A4D126	cells in seminiferous ducts	2	Approved
A4D161	cells in seminiferous ducts	3	Approved
A4D1E9	cells in seminiferous ducts	1	Approved
A4D1P6	cells in seminiferous ducts	2	Uncertain
A4D1U4	cells in seminiferous ducts	2	Approved
A4FU01	cells in seminiferous ducts	0	Approved
A4UGR9	cells in seminiferous ducts	0	Uncertain
A5D8T8	cells in seminiferous ducts	0	Uncertain
A5D8V6	cells in seminiferous ducts	3	Approved
A5D8V7	cells in seminiferous ducts	0	Supported
A5D8W1	cells in seminiferous ducts	0	Uncertain
A5PLL7	cells in seminiferous ducts	1	Approved
A5PLN9	cells in seminiferous ducts	0	Approved
A5YKK6	cells in seminiferous ducts	3	Approved
A5YM69	cells in seminiferous ducts	0	Supported
A6NC98	cells in seminiferous ducts	2	Approved
Q9GZQ8	cells in seminiferous ducts	2	Uncertain
A6ND91	cells in seminiferous ducts	2	Approved
A6NDB9	cells in seminiferous ducts	2	Approved
A6NDE4	cells in seminiferous ducts	2	Supported
A6NDG6	cells in seminiferous ducts	2	Approved
A6NDU8	cells in seminiferous ducts	2	Uncertain
A6NED2	cells in seminiferous ducts	3	Approved
A6NEQ0	cells in seminiferous ducts	2	Supported
A6NER3	cells in seminiferous ducts	3	Supported
A6NFT4	cells in seminiferous ducts	0	Supported
A6NFZ4	cells in seminiferous ducts	3	Uncertain
A6NGB7	cells in seminiferous ducts	0	Approved
A6NGB9	cells in seminiferous ducts	3	Uncertain
A6NGE4	cells in seminiferous ducts	1	Approved
A6NHR9	cells in seminiferous ducts	3	Approved
A6NI28	cells in seminiferous ducts	3	Approved
A6NI79	cells in seminiferous ducts	2	Uncertain
A6NJL1	cells in seminiferous ducts	1	Uncertain
A6NJV1	cells in seminiferous ducts	3	Approved
A6NK44	cells in seminiferous ducts	2	Uncertain
A6NK58	cells in seminiferous ducts	3	Approved
P0CV98	cells in seminiferous ducts	2	Supported
A6NKD9	cells in seminiferous ducts	2	Uncertain
A6NKF1	cells in seminiferous ducts	2	Uncertain
A6NL82	cells in seminiferous ducts	2	Approved
A6NM11	cells in seminiferous ducts	3	Supported
A6NMS7	cells in seminiferous ducts	3	Supported
A6NMZ2	cells in seminiferous ducts	0	Supported
A6NNM3	cells in seminiferous ducts	3	Supported
A6NNW6	cells in seminiferous ducts	0	Supported
A6NNX1	cells in seminiferous ducts	0	Supported
A7E2U8	cells in seminiferous ducts	2	Uncertain
A7E2V4	cells in seminiferous ducts	2	Approved
A7KAX9	cells in seminiferous ducts	1	Approved
A7MCY6	cells in seminiferous ducts	3	Approved
A8K855	cells in seminiferous ducts	3	Supported
A8MSI8	cells in seminiferous ducts	0	Uncertain
A8MT70	cells in seminiferous ducts	1	Supported
A8MTA8	cells in seminiferous ducts	0	Uncertain
A8MTZ0	cells in seminiferous ducts	2	Uncertain
A8MW92	cells in seminiferous ducts	2	Uncertain
A8MYP8	cells in seminiferous ducts	0	Approved
A9UHW6	cells in seminiferous ducts	2	Approved
B0I1T2	cells in seminiferous ducts	0	Supported
B1AJZ9	cells in seminiferous ducts	0	Approved
B1AK53	cells in seminiferous ducts	2	Approved
P0C881	cells in seminiferous ducts	2	Uncertain
B2RTY4	cells in seminiferous ducts	2	Approved
B2RUZ4	cells in seminiferous ducts	2	Uncertain
B2RV13	cells in seminiferous ducts	3	Approved
B7ZAP0	cells in seminiferous ducts	1	Uncertain
C9JLW8	cells in seminiferous ducts	2	Approved
E5RJM6	cells in seminiferous ducts	0	Approved
E9PJ23	cells in seminiferous ducts	2	Approved
H3BRN8	cells in seminiferous ducts	2	Approved
I3L1E1	cells in seminiferous ducts	1	Approved
O00115	cells in seminiferous ducts	0	Supported
O00116	cells in seminiferous ducts	1	Supported
O00124	cells in seminiferous ducts	3	Approved
O00139	cells in seminiferous ducts	3	Approved
O00142	cells in seminiferous ducts	2	Uncertain
O00148	cells in seminiferous ducts	2	Approved
O00151	cells in seminiferous ducts	3	Approved
O00154	cells in seminiferous ducts	2	Supported
O00159	cells in seminiferous ducts	2	Supported
O00160	cells in seminiferous ducts	0	Supported
O00161	cells in seminiferous ducts	2	Approved
O00165	cells in seminiferous ducts	2	Approved
O00170	cells in seminiferous ducts	3	Approved
O00178	cells in seminiferous ducts	2	Uncertain
O00180	cells in seminiferous ducts	2	Approved
O00182	cells in seminiferous ducts	1	Approved
O00186	cells in seminiferous ducts	1	Approved
O00187	cells in seminiferous ducts	2	Approved
O00189	cells in seminiferous ducts	2	Approved
O00192	cells in seminiferous ducts	0	Approved
O00193	cells in seminiferous ducts	2	Uncertain
O00194	cells in seminiferous ducts	0	Approved
O00203	cells in seminiferous ducts	2	Approved
O00204	cells in seminiferous ducts	0	Approved
O00206	cells in seminiferous ducts	0	Approved
O00213	cells in seminiferous ducts	2	Approved
O00214	cells in seminiferous ducts	2	Approved
O00217	cells in seminiferous ducts	0	Approved
O00221	cells in seminiferous ducts	2	Supported
O00231	cells in seminiferous ducts	2	Approved
O00232	cells in seminiferous ducts	2	Approved
O00233	cells in seminiferous ducts	3	Supported
O00255	cells in seminiferous ducts	2	Uncertain
O00257	cells in seminiferous ducts	3	Approved
O00258	cells in seminiferous ducts	3	Approved
O00264	cells in seminiferous ducts	1	Supported
O00267	cells in seminiferous ducts	3	Supported
O00268	cells in seminiferous ducts	2	Supported
O00273	cells in seminiferous ducts	2	Supported
O00291	cells in seminiferous ducts	2	Supported
O00292	cells in seminiferous ducts	0	Approved
O00299	cells in seminiferous ducts	1	Supported
O00303	cells in seminiferous ducts	3	Approved
O00311	cells in seminiferous ducts	3	Approved
O00327	cells in seminiferous ducts	2	Supported
O00329	cells in seminiferous ducts	1	Approved
O00330	cells in seminiferous ducts	2	Supported
O00338	cells in seminiferous ducts	0	Approved
O00339	cells in seminiferous ducts	1	Approved
O00391	cells in seminiferous ducts	0	Uncertain
O00399	cells in seminiferous ducts	1	Approved
O00400	cells in seminiferous ducts	1	Uncertain
O00401	cells in seminiferous ducts	3	Supported
O00408	cells in seminiferous ducts	0	Approved
O00410	cells in seminiferous ducts	3	Approved
O00411	cells in seminiferous ducts	3	Uncertain
O00418	cells in seminiferous ducts	0	Approved
O00422	cells in seminiferous ducts	3	Supported
O00423	cells in seminiferous ducts	0	Uncertain
O00425	cells in seminiferous ducts	3	Approved
O00429	cells in seminiferous ducts	2	Supported
O00442	cells in seminiferous ducts	1	Uncertain
O00443	cells in seminiferous ducts	3	Uncertain
O00451	cells in seminiferous ducts	1	Uncertain
O00458	cells in seminiferous ducts	2	Approved
O00459	cells in seminiferous ducts	2	Approved
O00461	cells in seminiferous ducts	1	Supported
O00462	cells in seminiferous ducts	3	Approved
O00463	cells in seminiferous ducts	0	Supported
O00468	cells in seminiferous ducts	1	Approved
O00469	cells in seminiferous ducts	2	Approved
O00470	cells in seminiferous ducts	0	Approved
O00471	cells in seminiferous ducts	2	Approved
O00478	cells in seminiferous ducts	2	Supported
O00481	cells in seminiferous ducts	2	Approved
O00487	cells in seminiferous ducts	2	Approved
O00488	cells in seminiferous ducts	3	Supported
O00499	cells in seminiferous ducts	1	Supported
O00501	cells in seminiferous ducts	0	Approved
O00505	cells in seminiferous ducts	2	Approved
O00512	cells in seminiferous ducts	2	Approved
O00515	cells in seminiferous ducts	0	Approved
O00519	cells in seminiferous ducts	3	Approved
O00522	cells in seminiferous ducts	0	Supported
O00533	cells in seminiferous ducts	0	Supported
O00534	cells in seminiferous ducts	1	Uncertain
O00541	cells in seminiferous ducts	0	Supported
O00559	cells in seminiferous ducts	2	Supported
O00560	cells in seminiferous ducts	1	Approved
O00562	cells in seminiferous ducts	0	Approved
O00566	cells in seminiferous ducts	1	Supported
O00567	cells in seminiferous ducts	2	Supported
O00571	cells in seminiferous ducts	2	Supported
O00584	cells in seminiferous ducts	1	Approved
O00585	cells in seminiferous ducts	0	Supported
O00587	cells in seminiferous ducts	2	Approved
O00592	cells in seminiferous ducts	0	Supported
O00602	cells in seminiferous ducts	0	Supported
O00623	cells in seminiferous ducts	1	Supported
O00625	cells in seminiferous ducts	1	Approved
O00628	cells in seminiferous ducts	2	Uncertain
O00629	cells in seminiferous ducts	3	Supported
O00635	cells in seminiferous ducts	2	Approved
O00712	cells in seminiferous ducts	1	Supported
O00743	cells in seminiferous ducts	2	Uncertain
O00746	cells in seminiferous ducts	2	Approved
O00748	cells in seminiferous ducts	2	Supported
O00750	cells in seminiferous ducts	0	Approved
O00754	cells in seminiferous ducts	3	Supported
O00757	cells in seminiferous ducts	0	Approved
O00763	cells in seminiferous ducts	2	Supported
O00764	cells in seminiferous ducts	2	Approved
O00767	cells in seminiferous ducts	1	Uncertain
O14493	cells in seminiferous ducts	0	Supported
O14494	cells in seminiferous ducts	0	Supported
O14495	cells in seminiferous ducts	1	Uncertain
O14497	cells in seminiferous ducts	2	Supported
O14498	cells in seminiferous ducts	2	Approved
O14503	cells in seminiferous ducts	2	Uncertain
O14519	cells in seminiferous ducts	1	Approved
O14521	cells in seminiferous ducts	2	Approved
O14523	cells in seminiferous ducts	2	Approved
O14526	cells in seminiferous ducts	2	Approved
O14530	cells in seminiferous ducts	2	Approved
O14531	cells in seminiferous ducts	2	Approved
O14545	cells in seminiferous ducts	3	Supported
O14556	cells in seminiferous ducts	2	Approved
O14558	cells in seminiferous ducts	0	Supported
O14561	cells in seminiferous ducts	2	Uncertain
O14576	cells in seminiferous ducts	0	Supported
O14578	cells in seminiferous ducts	0	Uncertain
O14579	cells in seminiferous ducts	2	Supported
O14598	cells in seminiferous ducts	3	Supported
O14598	cells in seminiferous ducts	3	Supported
O14602	cells in seminiferous ducts	2	Uncertain
O14607	cells in seminiferous ducts	1	Supported
O14613	cells in seminiferous ducts	2	Approved
O14618	cells in seminiferous ducts	2	Approved
O14638	cells in seminiferous ducts	0	Supported
O14639	cells in seminiferous ducts	2	Approved
O14641	cells in seminiferous ducts	2	Approved
O14645	cells in seminiferous ducts	1	Approved
O14646	cells in seminiferous ducts	2	Approved
O14647	cells in seminiferous ducts	3	Supported
O14653	cells in seminiferous ducts	3	Uncertain
O14656	cells in seminiferous ducts	2	Approved
O14657	cells in seminiferous ducts	1	Approved
O14662	cells in seminiferous ducts	2	Uncertain
O14672	cells in seminiferous ducts	1	Approved
O14678	cells in seminiferous ducts	2	Approved
O14681	cells in seminiferous ducts	2	Uncertain
O14683	cells in seminiferous ducts	1	Uncertain
O14684	cells in seminiferous ducts	2	Supported
O14686	cells in seminiferous ducts	2	Approved
O14715	cells in seminiferous ducts	0	Uncertain
O14727	cells in seminiferous ducts	1	Approved
O14730	cells in seminiferous ducts	3	Approved
O14732	cells in seminiferous ducts	0	Approved
O14733	cells in seminiferous ducts	2	Supported
O14734	cells in seminiferous ducts	3	Approved
O14735	cells in seminiferous ducts	2	Approved
O14737	cells in seminiferous ducts	3	Supported
O14744	cells in seminiferous ducts	2	Approved
O14745	cells in seminiferous ducts	1	Supported
O14756	cells in seminiferous ducts	2	Supported
O14773	cells in seminiferous ducts	2	Supported
O14775	cells in seminiferous ducts	0	Uncertain
O14776	cells in seminiferous ducts	2	Supported
O14786	cells in seminiferous ducts	1	Approved
O14787	cells in seminiferous ducts	1	Approved
O14791	cells in seminiferous ducts	0	Supported
O14795	cells in seminiferous ducts	1	Approved
O14798	cells in seminiferous ducts	0	Supported
O14807	cells in seminiferous ducts	2	Approved
O14818	cells in seminiferous ducts	0	Uncertain
O14832	cells in seminiferous ducts	2	Approved
O14863	cells in seminiferous ducts	0	Uncertain
O14874	cells in seminiferous ducts	2	Supported
O14879	cells in seminiferous ducts	1	Approved
O14893	cells in seminiferous ducts	3	Supported
O14896	cells in seminiferous ducts	2	Approved
O14905	cells in seminiferous ducts	0	Approved
O14907	cells in seminiferous ducts	1	Approved
O14908	cells in seminiferous ducts	1	Approved
O14917	cells in seminiferous ducts	1	Uncertain
O14920	cells in seminiferous ducts	2	Approved
O14925	cells in seminiferous ducts	2	Approved
O14929	cells in seminiferous ducts	3	Supported
O14933	cells in seminiferous ducts	0	Supported
O14936	cells in seminiferous ducts	1	Supported
O14939	cells in seminiferous ducts	2	Approved
O14949	cells in seminiferous ducts	2	Approved
O14950	cells in seminiferous ducts	0	Supported
O14958	cells in seminiferous ducts	0	Supported
O14960	cells in seminiferous ducts	0	Approved
O14964	cells in seminiferous ducts	2	Uncertain
O14965	cells in seminiferous ducts	1	Approved
O14966	cells in seminiferous ducts	1	Approved
O14967	cells in seminiferous ducts	3	Supported
O14972	cells in seminiferous ducts	3	Uncertain
O14975	cells in seminiferous ducts	0	Supported
O14976	cells in seminiferous ducts	2	Approved
O14979	cells in seminiferous ducts	3	Supported
O14980	cells in seminiferous ducts	3	Supported
O14983	cells in seminiferous ducts	0	Supported
O14986	cells in seminiferous ducts	2	Uncertain
O15013	cells in seminiferous ducts	2	Approved
O15014	cells in seminiferous ducts	3	Approved
O15018	cells in seminiferous ducts	1	Uncertain
O15020	cells in seminiferous ducts	1	Supported
O15021	cells in seminiferous ducts	2	Approved
O15027	cells in seminiferous ducts	2	Supported
O15031	cells in seminiferous ducts	2	Uncertain
O15033	cells in seminiferous ducts	0	Uncertain
O15037	cells in seminiferous ducts	0	Uncertain
O15040	cells in seminiferous ducts	3	Approved
O15042	cells in seminiferous ducts	3	Supported
O15047	cells in seminiferous ducts	3	Supported
O15056	cells in seminiferous ducts	2	Approved
O15061	cells in seminiferous ducts	0	Supported
O15062	cells in seminiferous ducts	3	Approved
O15066	cells in seminiferous ducts	3	Approved
O15067	cells in seminiferous ducts	2	Supported
O15075	cells in seminiferous ducts	0	Supported
O15078	cells in seminiferous ducts	3	Approved
O15079	cells in seminiferous ducts	1	Approved
O15085	cells in seminiferous ducts	3	Approved
O15091	cells in seminiferous ducts	2	Approved
O15111	cells in seminiferous ducts	3	Approved
O15117	cells in seminiferous ducts	0	Supported
O15118	cells in seminiferous ducts	3	Approved
O15120	cells in seminiferous ducts	2	Uncertain
O15123	cells in seminiferous ducts	0	Approved
O15127	cells in seminiferous ducts	2	Approved
O15131	cells in seminiferous ducts	2	Supported
O15143	cells in seminiferous ducts	1	Approved
O15144	cells in seminiferous ducts	3	Approved
O15145	cells in seminiferous ducts	3	Approved
O15162	cells in seminiferous ducts	0	Approved
O15164	cells in seminiferous ducts	1	Approved
O15173	cells in seminiferous ducts	2	Approved
O15182	cells in seminiferous ducts	3	Approved
O15194	cells in seminiferous ducts	0	Approved
O15211	cells in seminiferous ducts	2	Approved
O15212	cells in seminiferous ducts	2	Supported
O15213	cells in seminiferous ducts	2	Uncertain
O15217	cells in seminiferous ducts	2	Approved
O15230	cells in seminiferous ducts	0	Supported
O15231	cells in seminiferous ducts	0	Supported
O15234	cells in seminiferous ducts	3	Approved
O15235	cells in seminiferous ducts	3	Uncertain
O15239	cells in seminiferous ducts	1	Supported
O15247	cells in seminiferous ducts	1	Uncertain
O15254	cells in seminiferous ducts	0	Uncertain
O15258	cells in seminiferous ducts	3	Supported
O15259	cells in seminiferous ducts	2	Uncertain
O15260	cells in seminiferous ducts	1	Approved
O15264	cells in seminiferous ducts	2	Approved
O15269	cells in seminiferous ducts	2	Supported
O15287	cells in seminiferous ducts	1	Approved
O15294	cells in seminiferous ducts	2	Approved
O15297	cells in seminiferous ducts	1	Uncertain
O15318	cells in seminiferous ducts	3	Supported
O15321	cells in seminiferous ducts	2	Supported
O15327	cells in seminiferous ducts	1	Approved
O15344	cells in seminiferous ducts	1	Approved
O15347	cells in seminiferous ducts	1	Supported
O15355	cells in seminiferous ducts	3	Supported
O15357	cells in seminiferous ducts	2	Approved
O15371	cells in seminiferous ducts	2	Approved
O15372	cells in seminiferous ducts	2	Approved
O15374	cells in seminiferous ducts	2	Approved
O15379	cells in seminiferous ducts	2	Supported
O15381	cells in seminiferous ducts	0	Supported
O15382	cells in seminiferous ducts	3	Supported
O15391	cells in seminiferous ducts	2	Approved
O15392	cells in seminiferous ducts	2	Supported
O15394	cells in seminiferous ducts	1	Approved
O15397	cells in seminiferous ducts	2	Uncertain
O15400	cells in seminiferous ducts	1	Supported
O15417	cells in seminiferous ducts	2	Uncertain
O15427	cells in seminiferous ducts	2	Approved
O15431	cells in seminiferous ducts	1	Approved
O15438	cells in seminiferous ducts	1	Approved
O15439	cells in seminiferous ducts	0	Supported
O15440	cells in seminiferous ducts	0	Uncertain
O15446	cells in seminiferous ducts	2	Supported
O15455	cells in seminiferous ducts	1	Approved
O15460	cells in seminiferous ducts	2	Supported
O15481	cells in seminiferous ducts	2	Uncertain
O15484	cells in seminiferous ducts	2	Uncertain
O15488	cells in seminiferous ducts	0	Approved
O15498	cells in seminiferous ducts	2	Approved
O15511	cells in seminiferous ducts	2	Approved
O15514	cells in seminiferous ducts	2	Approved
O15516	cells in seminiferous ducts	2	Supported
O15523	cells in seminiferous ducts	2	Uncertain
O15525	cells in seminiferous ducts	2	Approved
O15530	cells in seminiferous ducts	2	Supported
O15533	cells in seminiferous ducts	2	Approved
O15541	cells in seminiferous ducts	1	Approved
O15550	cells in seminiferous ducts	0	Supported
O15551	cells in seminiferous ducts	0	Supported
O43143	cells in seminiferous ducts	1	Approved
O43148	cells in seminiferous ducts	3	Approved
O43150	cells in seminiferous ducts	3	Approved
O43156	cells in seminiferous ducts	2	Uncertain
O43157	cells in seminiferous ducts	3	Approved
O43159	cells in seminiferous ducts	2	Supported
O43164	cells in seminiferous ducts	2	Supported
O43166	cells in seminiferous ducts	3	Approved
O43169	cells in seminiferous ducts	3	Approved
O43172	cells in seminiferous ducts	3	Supported
O43175	cells in seminiferous ducts	3	Supported
O43181	cells in seminiferous ducts	2	Supported
O43182	cells in seminiferous ducts	3	Approved
O43189	cells in seminiferous ducts	2	Approved
O43236	cells in seminiferous ducts	0	Supported
O43242	cells in seminiferous ducts	3	Approved
O43246	cells in seminiferous ducts	3	Approved
O43247	cells in seminiferous ducts	2	Supported
O43251	cells in seminiferous ducts	1	Approved
O43252	cells in seminiferous ducts	1	Approved
O43255	cells in seminiferous ducts	1	Approved
O43264	cells in seminiferous ducts	3	Supported
O43272	cells in seminiferous ducts	2	Uncertain
O43278	cells in seminiferous ducts	0	Uncertain
O43280	cells in seminiferous ducts	0	Supported
O43281	cells in seminiferous ducts	0	Approved
O43290	cells in seminiferous ducts	2	Supported
O43291	cells in seminiferous ducts	2	Approved
O43293	cells in seminiferous ducts	2	Approved
O43294	cells in seminiferous ducts	0	Approved
O43295	cells in seminiferous ducts	0	Supported
O43296	cells in seminiferous ducts	0	Uncertain
O43298	cells in seminiferous ducts	2	Approved
O43299	cells in seminiferous ducts	2	Supported
O43301	cells in seminiferous ducts	1	Approved
O43303	cells in seminiferous ducts	2	Approved
O43306	cells in seminiferous ducts	1	Approved
O43310	cells in seminiferous ducts	0	Uncertain
O43312	cells in seminiferous ducts	2	Approved
O43313	cells in seminiferous ducts	2	Approved
O43314	cells in seminiferous ducts	2	Approved
O43318	cells in seminiferous ducts	1	Approved
O43324	cells in seminiferous ducts	2	Approved
O43353	cells in seminiferous ducts	2	Approved
O43374	cells in seminiferous ducts	0	Uncertain
O43379	cells in seminiferous ducts	3	Approved
O43390	cells in seminiferous ducts	3	Supported
O43395	cells in seminiferous ducts	1	Approved
O43396	cells in seminiferous ducts	2	Supported
O43399	cells in seminiferous ducts	2	Approved
O43402	cells in seminiferous ducts	1	Approved
O43414	cells in seminiferous ducts	2	Approved
O43422	cells in seminiferous ducts	3	Approved
O43426	cells in seminiferous ducts	2	Supported
O43427	cells in seminiferous ducts	1	Approved
O43432	cells in seminiferous ducts	3	Supported
O43439	cells in seminiferous ducts	2	Supported
O43447	cells in seminiferous ducts	1	Approved
O43451	cells in seminiferous ducts	1	Supported
O43462	cells in seminiferous ducts	2	Approved
O43464	cells in seminiferous ducts	2	Uncertain
O43482	cells in seminiferous ducts	2	Approved
O43488	cells in seminiferous ducts	2	Supported
O43490	cells in seminiferous ducts	0	Approved
O43491	cells in seminiferous ducts	3	Supported
O43493	cells in seminiferous ducts	2	Supported
O43504	cells in seminiferous ducts	3	Approved
O43505	cells in seminiferous ducts	1	Uncertain
O43506	cells in seminiferous ducts	1	Supported
O43508	cells in seminiferous ducts	1	Uncertain
O43516	cells in seminiferous ducts	0	Supported
O43521	cells in seminiferous ducts	2	Approved
O43524	cells in seminiferous ducts	3	Supported
O43570	cells in seminiferous ducts	0	Supported
O43572	cells in seminiferous ducts	1	Approved
O43583	cells in seminiferous ducts	2	Approved
O43586	cells in seminiferous ducts	0	Supported
O43598	cells in seminiferous ducts	1	Supported
O43602	cells in seminiferous ducts	0	Supported
O43615	cells in seminiferous ducts	3	Supported
O43617	cells in seminiferous ducts	2	Approved
O43633	cells in seminiferous ducts	3	Supported
O43639	cells in seminiferous ducts	2	Approved
O43657	cells in seminiferous ducts	1	Approved
O43660	cells in seminiferous ducts	3	Supported
O43663	cells in seminiferous ducts	3	Supported
O43665	cells in seminiferous ducts	0	Supported
O43670	cells in seminiferous ducts	3	Supported
O43674	cells in seminiferous ducts	1	Supported
O43676	cells in seminiferous ducts	3	Approved
O43677	cells in seminiferous ducts	2	Approved
O43678	cells in seminiferous ducts	2	Uncertain
O43679	cells in seminiferous ducts	3	Supported
O43681	cells in seminiferous ducts	3	Approved
O43684	cells in seminiferous ducts	2	Supported
O43692	cells in seminiferous ducts	0	Uncertain
O43707	cells in seminiferous ducts	1	Supported
O43708	cells in seminiferous ducts	3	Approved
O43709	cells in seminiferous ducts	1	Approved
O43715	cells in seminiferous ducts	2	Approved
O43719	cells in seminiferous ducts	3	Supported
O43734	cells in seminiferous ducts	2	Approved
O43739	cells in seminiferous ducts	2	Uncertain
O43741	cells in seminiferous ducts	2	Approved
O43745	cells in seminiferous ducts	3	Approved
O43747	cells in seminiferous ducts	3	Approved
O43752	cells in seminiferous ducts	2	Approved
O43759	cells in seminiferous ducts	2	Supported
O43760	cells in seminiferous ducts	0	Approved
O43761	cells in seminiferous ducts	0	Supported
O43765	cells in seminiferous ducts	2	Approved
O43766	cells in seminiferous ducts	2	Approved
O43768	cells in seminiferous ducts	2	Uncertain
O43772	cells in seminiferous ducts	0	Approved
O43776	cells in seminiferous ducts	2	Supported
O43795	cells in seminiferous ducts	2	Approved
O43808	cells in seminiferous ducts	2	Approved
O43809	cells in seminiferous ducts	2	Uncertain
O43813	cells in seminiferous ducts	3	Approved
O43815	cells in seminiferous ducts	2	Approved
O43818	cells in seminiferous ducts	1	Uncertain
O43819	cells in seminiferous ducts	2	Approved
O43822	cells in seminiferous ducts	2	Supported
O43823	cells in seminiferous ducts	3	Supported
O43829	cells in seminiferous ducts	1	Uncertain
O43837	cells in seminiferous ducts	3	Supported
O43852	cells in seminiferous ducts	2	Supported
O43854	cells in seminiferous ducts	2	Approved
O43861	cells in seminiferous ducts	2	Approved
O43865	cells in seminiferous ducts	0	Approved
O43866	cells in seminiferous ducts	0	Supported
O43895	cells in seminiferous ducts	0	Supported
O43896	cells in seminiferous ducts	0	Approved
O43909	cells in seminiferous ducts	2	Approved
O43913	cells in seminiferous ducts	2	Approved
O43914	cells in seminiferous ducts	0	Supported
O43920	cells in seminiferous ducts	1	Supported
O43924	cells in seminiferous ducts	2	Uncertain
O43927	cells in seminiferous ducts	0	Uncertain
O43929	cells in seminiferous ducts	2	Approved
O43933	cells in seminiferous ducts	0	Approved
O60216	cells in seminiferous ducts	3	Supported
O60218	cells in seminiferous ducts	0	Supported
O60220	cells in seminiferous ducts	0	Supported
O60229	cells in seminiferous ducts	1	Approved
O60231	cells in seminiferous ducts	3	Supported
O60232	cells in seminiferous ducts	2	Uncertain
O60234	cells in seminiferous ducts	1	Uncertain
O60237	cells in seminiferous ducts	0	Supported
O60238	cells in seminiferous ducts	3	Supported
O60239	cells in seminiferous ducts	2	Uncertain
O60240	cells in seminiferous ducts	0	Supported
O60245	cells in seminiferous ducts	1	Uncertain
O60256	cells in seminiferous ducts	3	Approved
O60260	cells in seminiferous ducts	2	Approved
O60262	cells in seminiferous ducts	1	Approved
O60264	cells in seminiferous ducts	2	Supported
O60266	cells in seminiferous ducts	1	Approved
O60268	cells in seminiferous ducts	0	Supported
O60271	cells in seminiferous ducts	3	Approved
O60282	cells in seminiferous ducts	2	Approved
O60287	cells in seminiferous ducts	2	Supported
O60291	cells in seminiferous ducts	3	Approved
O60292	cells in seminiferous ducts	2	Uncertain
O60293	cells in seminiferous ducts	3	Supported
O60296	cells in seminiferous ducts	1	Uncertain
O60303	cells in seminiferous ducts	2	Supported
O60307	cells in seminiferous ducts	2	Uncertain
O60308	cells in seminiferous ducts	2	Approved
O60309	cells in seminiferous ducts	3	Supported
O60313	cells in seminiferous ducts	2	Supported
O60315	cells in seminiferous ducts	0	Approved
O60318	cells in seminiferous ducts	3	Approved
O60331	cells in seminiferous ducts	1	Approved
O60333	cells in seminiferous ducts	1	Approved
O60336	cells in seminiferous ducts	3	Approved
O60337	cells in seminiferous ducts	1	Approved
O60341	cells in seminiferous ducts	2	Supported
O60343	cells in seminiferous ducts	2	Approved
O60344	cells in seminiferous ducts	0	Approved
O60346	cells in seminiferous ducts	2	Uncertain
O60347	cells in seminiferous ducts	2	Uncertain
O60353	cells in seminiferous ducts	2	Approved
O60381	cells in seminiferous ducts	3	Approved
O60427	cells in seminiferous ducts	3	Approved
O60437	cells in seminiferous ducts	0	Supported
O60443	cells in seminiferous ducts	3	Approved
O60447	cells in seminiferous ducts	2	Approved
O60449	cells in seminiferous ducts	0	Supported
O60462	cells in seminiferous ducts	0	Approved
O60476	cells in seminiferous ducts	0	Supported
O60478	cells in seminiferous ducts	2	Approved
O60486	cells in seminiferous ducts	0	Uncertain
O60487	cells in seminiferous ducts	2	Approved
O60488	cells in seminiferous ducts	2	Supported
O60496	cells in seminiferous ducts	0	Supported
O60499	cells in seminiferous ducts	2	Approved
O60502	cells in seminiferous ducts	2	Approved
O60503	cells in seminiferous ducts	1	Approved
O60504	cells in seminiferous ducts	0	Approved
O60506	cells in seminiferous ducts	2	Supported
O60507	cells in seminiferous ducts	3	Approved
O60512	cells in seminiferous ducts	1	Approved
O60513	cells in seminiferous ducts	1	Approved
O60516	cells in seminiferous ducts	1	Uncertain
O60518	cells in seminiferous ducts	2	Approved
O60524	cells in seminiferous ducts	2	Uncertain
O60547	cells in seminiferous ducts	2	Approved
O60551	cells in seminiferous ducts	2	Approved
O60563	cells in seminiferous ducts	2	Supported
O60568	cells in seminiferous ducts	0	Uncertain
O60583	cells in seminiferous ducts	3	Supported
O60609	cells in seminiferous ducts	3	Approved
O60610	cells in seminiferous ducts	2	Approved
O60635	cells in seminiferous ducts	0	Approved
O60636	cells in seminiferous ducts	0	Uncertain
O60637	cells in seminiferous ducts	2	Uncertain
O60641	cells in seminiferous ducts	0	Supported
O60658	cells in seminiferous ducts	2	Approved
O60664	cells in seminiferous ducts	2	Uncertain
O60669	cells in seminiferous ducts	2	Approved
O60671	cells in seminiferous ducts	3	Approved
O60673	cells in seminiferous ducts	1	Uncertain
O60674	cells in seminiferous ducts	2	Approved
O60678	cells in seminiferous ducts	2	Uncertain
O60683	cells in seminiferous ducts	0	Approved
O60684	cells in seminiferous ducts	3	Supported
O60687	cells in seminiferous ducts	3	Uncertain
Q96QA6	cells in seminiferous ducts	2	Uncertain
O60701	cells in seminiferous ducts	0	Supported
O60704	cells in seminiferous ducts	2	Approved
O60706	cells in seminiferous ducts	0	Uncertain
O60711	cells in seminiferous ducts	0	Supported
O60716	cells in seminiferous ducts	2	Supported
O60725	cells in seminiferous ducts	0	Uncertain
O60732	cells in seminiferous ducts	3	Supported
O60733	cells in seminiferous ducts	2	Approved
O60749	cells in seminiferous ducts	2	Approved
O60760	cells in seminiferous ducts	0	Supported
O60762	cells in seminiferous ducts	2	Approved
O60763	cells in seminiferous ducts	3	Supported
O60779	cells in seminiferous ducts	2	Uncertain
O60783	cells in seminiferous ducts	1	Uncertain
O60784	cells in seminiferous ducts	2	Approved
O60825	cells in seminiferous ducts	0	Uncertain
O60826	cells in seminiferous ducts	0	Uncertain
O60828	cells in seminiferous ducts	3	Supported
O60829	cells in seminiferous ducts	0	Supported
O60830	cells in seminiferous ducts	2	Approved
O60831	cells in seminiferous ducts	2	Supported
O60832	cells in seminiferous ducts	3	Supported
O60841	cells in seminiferous ducts	2	Approved
O60858	cells in seminiferous ducts	2	Approved
O60861	cells in seminiferous ducts	0	Supported
O60869	cells in seminiferous ducts	2	Approved
O60879	cells in seminiferous ducts	3	Supported
O60884	cells in seminiferous ducts	3	Approved
O60885	cells in seminiferous ducts	3	Supported
O60888	cells in seminiferous ducts	1	Uncertain
O60890	cells in seminiferous ducts	2	Approved
O60906	cells in seminiferous ducts	2	Uncertain
O60907	cells in seminiferous ducts	2	Approved
O60911	cells in seminiferous ducts	2	Uncertain
O60921	cells in seminiferous ducts	2	Approved
O60925	cells in seminiferous ducts	3	Approved
O60927	cells in seminiferous ducts	2	Approved
O60930	cells in seminiferous ducts	1	Uncertain
O60934	cells in seminiferous ducts	2	Supported
O60936	cells in seminiferous ducts	1	Supported
O60941	cells in seminiferous ducts	1	Uncertain
O60942	cells in seminiferous ducts	3	Approved
O75023	cells in seminiferous ducts	0	Approved
O75027	cells in seminiferous ducts	1	Approved
O75030	cells in seminiferous ducts	0	Supported
O75037	cells in seminiferous ducts	2	Approved
O75051	cells in seminiferous ducts	0	Approved
O75052	cells in seminiferous ducts	0	Approved
O75054	cells in seminiferous ducts	0	Approved
O75056	cells in seminiferous ducts	2	Approved
O75061	cells in seminiferous ducts	0	Supported
O75063	cells in seminiferous ducts	2	Approved
O75071	cells in seminiferous ducts	3	Supported
O75081	cells in seminiferous ducts	3	Approved
O75083	cells in seminiferous ducts	1	Approved
O75094	cells in seminiferous ducts	2	Approved
O75095	cells in seminiferous ducts	2	Uncertain
O75096	cells in seminiferous ducts	2	Approved
O75110	cells in seminiferous ducts	1	Approved
O75112	cells in seminiferous ducts	0	Supported
O75113	cells in seminiferous ducts	2	Approved
O75116	cells in seminiferous ducts	1	Approved
O75121	cells in seminiferous ducts	3	Approved
O75127	cells in seminiferous ducts	2	Uncertain
O75128	cells in seminiferous ducts	2	Supported
O75131	cells in seminiferous ducts	2	Uncertain
O75140	cells in seminiferous ducts	0	Uncertain
O75144	cells in seminiferous ducts	2	Uncertain
O75146	cells in seminiferous ducts	2	Approved
O75147	cells in seminiferous ducts	2	Approved
O75150	cells in seminiferous ducts	2	Approved
O75151	cells in seminiferous ducts	2	Approved
O75152	cells in seminiferous ducts	3	Approved
O75153	cells in seminiferous ducts	0	Uncertain
O75154	cells in seminiferous ducts	0	Approved
O75155	cells in seminiferous ducts	3	Approved
O75157	cells in seminiferous ducts	3	Approved
O75161	cells in seminiferous ducts	0	Approved
O75164	cells in seminiferous ducts	3	Uncertain
O75165	cells in seminiferous ducts	1	Approved
O75167	cells in seminiferous ducts	2	Approved
O75170	cells in seminiferous ducts	2	Uncertain
O75173	cells in seminiferous ducts	1	Uncertain
O75175	cells in seminiferous ducts	3	Approved
O75177	cells in seminiferous ducts	3	Approved
O75179	cells in seminiferous ducts	2	Approved
O75182	cells in seminiferous ducts	2	Uncertain
O75190	cells in seminiferous ducts	2	Supported
O75208	cells in seminiferous ducts	3	Supported
O75223	cells in seminiferous ducts	2	Approved
O75264	cells in seminiferous ducts	0	Supported
O75298	cells in seminiferous ducts	0	Approved
O75306	cells in seminiferous ducts	0	Supported
O75309	cells in seminiferous ducts	0	Supported
O75312	cells in seminiferous ducts	3	Uncertain
O75317	cells in seminiferous ducts	2	Uncertain
O75323	cells in seminiferous ducts	2	Supported
O75326	cells in seminiferous ducts	2	Uncertain
O75330	cells in seminiferous ducts	2	Approved
O75339	cells in seminiferous ducts	0	Uncertain
O75344	cells in seminiferous ducts	2	Supported
O75347	cells in seminiferous ducts	3	Approved
O75348	cells in seminiferous ducts	2	Supported
O75351	cells in seminiferous ducts	1	Approved
O75352	cells in seminiferous ducts	1	Uncertain
O75354	cells in seminiferous ducts	2	Approved
O75356	cells in seminiferous ducts	1	Supported
O75362	cells in seminiferous ducts	3	Approved
O75363	cells in seminiferous ducts	0	Supported
O75367	cells in seminiferous ducts	3	Supported
O75368	cells in seminiferous ducts	2	Approved
O75369	cells in seminiferous ducts	3	Supported
O75376	cells in seminiferous ducts	2	Supported
O75379	cells in seminiferous ducts	2	Supported
O75380	cells in seminiferous ducts	3	Supported
O75381	cells in seminiferous ducts	3	Supported
O75382	cells in seminiferous ducts	2	Uncertain
O75386	cells in seminiferous ducts	2	Uncertain
O75387	cells in seminiferous ducts	2	Supported
O75390	cells in seminiferous ducts	3	Supported
O75391	cells in seminiferous ducts	2	Uncertain
O75394	cells in seminiferous ducts	3	Approved
O75400	cells in seminiferous ducts	2	Approved
O75410	cells in seminiferous ducts	3	Approved
O75414	cells in seminiferous ducts	2	Approved
O75419	cells in seminiferous ducts	3	Supported
O75420	cells in seminiferous ducts	3	Approved
O75426	cells in seminiferous ducts	2	Approved
O75427	cells in seminiferous ducts	2	Supported
O75431	cells in seminiferous ducts	1	Approved
O75436	cells in seminiferous ducts	3	Supported
O75439	cells in seminiferous ducts	2	Approved
O75446	cells in seminiferous ducts	2	Supported
O75449	cells in seminiferous ducts	3	Approved
O75459	cells in seminiferous ducts	2	Supported
O75460	cells in seminiferous ducts	2	Supported
O75462	cells in seminiferous ducts	0	Approved
O75475	cells in seminiferous ducts	3	Supported
O75477	cells in seminiferous ducts	3	Approved
O75486	cells in seminiferous ducts	2	Supported
O75487	cells in seminiferous ducts	2	Approved
O75489	cells in seminiferous ducts	3	Approved
O75494	cells in seminiferous ducts	3	Uncertain
O75496	cells in seminiferous ducts	3	Supported
O75503	cells in seminiferous ducts	2	Approved
O75508	cells in seminiferous ducts	3	Supported
O75521	cells in seminiferous ducts	2	Supported
O75525	cells in seminiferous ducts	3	Supported
O75526	cells in seminiferous ducts	3	Supported
O75528	cells in seminiferous ducts	2	Approved
O75530	cells in seminiferous ducts	3	Supported
O75531	cells in seminiferous ducts	3	Supported
O75533	cells in seminiferous ducts	2	Approved
O75534	cells in seminiferous ducts	2	Supported
O75541	cells in seminiferous ducts	1	Approved
O75554	cells in seminiferous ducts	3	Approved
O75556	cells in seminiferous ducts	0	Supported
O75558	cells in seminiferous ducts	2	Approved
O75563	cells in seminiferous ducts	0	Supported
O75569	cells in seminiferous ducts	2	Approved
O75570	cells in seminiferous ducts	3	Uncertain
O75575	cells in seminiferous ducts	3	Approved
O75582	cells in seminiferous ducts	1	Approved
O75586	cells in seminiferous ducts	2	Approved
O75594	cells in seminiferous ducts	0	Supported
O75600	cells in seminiferous ducts	2	Uncertain
O75602	cells in seminiferous ducts	2	Supported
O75604	cells in seminiferous ducts	2	Approved
O75607	cells in seminiferous ducts	3	Approved
O75608	cells in seminiferous ducts	1	Supported
O75610	cells in seminiferous ducts	0	Approved
O75616	cells in seminiferous ducts	2	Supported
O75628	cells in seminiferous ducts	1	Approved
O75635	cells in seminiferous ducts	0	Approved
O75636	cells in seminiferous ducts	1	Approved
O75643	cells in seminiferous ducts	3	Approved
O75648	cells in seminiferous ducts	1	Uncertain
O75663	cells in seminiferous ducts	2	Approved
O75665	cells in seminiferous ducts	2	Approved
O75674	cells in seminiferous ducts	2	Uncertain
O75676	cells in seminiferous ducts	2	Approved
O75683	cells in seminiferous ducts	2	Approved
O75688	cells in seminiferous ducts	2	Approved
O75689	cells in seminiferous ducts	1	Supported
O75694	cells in seminiferous ducts	2	Uncertain
O75695	cells in seminiferous ducts	0	Uncertain
O75711	cells in seminiferous ducts	2	Approved
O75716	cells in seminiferous ducts	0	Approved
O75717	cells in seminiferous ducts	3	Supported
O75718	cells in seminiferous ducts	2	Approved
O75746	cells in seminiferous ducts	3	Supported
O75751	cells in seminiferous ducts	3	Approved
O75764	cells in seminiferous ducts	2	Approved
O75781	cells in seminiferous ducts	2	Approved
O75787	cells in seminiferous ducts	2	Approved
O75794	cells in seminiferous ducts	2	Approved
O75800	cells in seminiferous ducts	3	Uncertain
O75815	cells in seminiferous ducts	1	Approved
O75817	cells in seminiferous ducts	1	Uncertain
O75820	cells in seminiferous ducts	2	Uncertain
O75821	cells in seminiferous ducts	2	Approved
O75822	cells in seminiferous ducts	3	Approved
O75828	cells in seminiferous ducts	2	Uncertain
O75832	cells in seminiferous ducts	3	Approved
O75843	cells in seminiferous ducts	1	Approved
O75844	cells in seminiferous ducts	2	Approved
O75864	cells in seminiferous ducts	2	Approved
O75874	cells in seminiferous ducts	3	Supported
O75879	cells in seminiferous ducts	2	Uncertain
O75880	cells in seminiferous ducts	2	Approved
O75881	cells in seminiferous ducts	2	Uncertain
O75882	cells in seminiferous ducts	1	Uncertain
O75884	cells in seminiferous ducts	1	Approved
O75886	cells in seminiferous ducts	3	Supported
O75888	cells in seminiferous ducts	2	Uncertain
O75891	cells in seminiferous ducts	1	Approved
O75907	cells in seminiferous ducts	2	Supported
O75911	cells in seminiferous ducts	2	Supported
O75914	cells in seminiferous ducts	0	Approved
O75915	cells in seminiferous ducts	3	Supported
O75923	cells in seminiferous ducts	2	Supported
O75925	cells in seminiferous ducts	3	Supported
O75928	cells in seminiferous ducts	2	Supported
O75934	cells in seminiferous ducts	2	Supported
O75935	cells in seminiferous ducts	3	Approved
O75936	cells in seminiferous ducts	0	Supported
O75937	cells in seminiferous ducts	2	Approved
O75943	cells in seminiferous ducts	3	Approved
O75947	cells in seminiferous ducts	2	Supported
O75951	cells in seminiferous ducts	3	Supported
O75952	cells in seminiferous ducts	2	Supported
O75953	cells in seminiferous ducts	2	Approved
O75954	cells in seminiferous ducts	2	Uncertain
O75955	cells in seminiferous ducts	1	Supported
O75962	cells in seminiferous ducts	2	Supported
O75964	cells in seminiferous ducts	1	Approved
O75969	cells in seminiferous ducts	1	Supported
O75970	cells in seminiferous ducts	1	Uncertain
O75971	cells in seminiferous ducts	2	Uncertain
O75976	cells in seminiferous ducts	2	Approved
O75995	cells in seminiferous ducts	1	Supported
O76003	cells in seminiferous ducts	3	Approved
O76021	cells in seminiferous ducts	3	Supported
O76024	cells in seminiferous ducts	3	Approved
O76027	cells in seminiferous ducts	0	Supported
O76031	cells in seminiferous ducts	2	Approved
O76038	cells in seminiferous ducts	0	Supported
O76039	cells in seminiferous ducts	1	Supported
O76041	cells in seminiferous ducts	0	Approved
O76054	cells in seminiferous ducts	2	Approved
O76061	cells in seminiferous ducts	1	Uncertain
O76062	cells in seminiferous ducts	0	Approved
O76070	cells in seminiferous ducts	0	Supported
O76071	cells in seminiferous ducts	3	Uncertain
O76074	cells in seminiferous ducts	2	Approved
O76076	cells in seminiferous ducts	1	Approved
O76080	cells in seminiferous ducts	2	Approved
O76094	cells in seminiferous ducts	2	Approved
O76095	cells in seminiferous ducts	2	Approved
O77932	cells in seminiferous ducts	3	Uncertain
O94759	cells in seminiferous ducts	2	Approved
O94760	cells in seminiferous ducts	3	Supported
O94763	cells in seminiferous ducts	3	Approved
O94766	cells in seminiferous ducts	2	Approved
O94769	cells in seminiferous ducts	2	Approved
O94776	cells in seminiferous ducts	3	Supported
O94788	cells in seminiferous ducts	2	Approved
O94804	cells in seminiferous ducts	2	Supported
O94806	cells in seminiferous ducts	2	Uncertain
O94808	cells in seminiferous ducts	1	Uncertain
O94811	cells in seminiferous ducts	0	Supported
O94812	cells in seminiferous ducts	2	Uncertain
O94817	cells in seminiferous ducts	2	Uncertain
O94822	cells in seminiferous ducts	2	Uncertain
O94826	cells in seminiferous ducts	2	Supported
O94827	cells in seminiferous ducts	2	Uncertain
O94829	cells in seminiferous ducts	1	Uncertain
O94830	cells in seminiferous ducts	2	Supported
O94832	cells in seminiferous ducts	2	Uncertain
O94842	cells in seminiferous ducts	1	Approved
O94851	cells in seminiferous ducts	2	Approved
O94855	cells in seminiferous ducts	3	Approved
O94856	cells in seminiferous ducts	1	Supported
O94864	cells in seminiferous ducts	2	Uncertain
O94874	cells in seminiferous ducts	2	Supported
O94875	cells in seminiferous ducts	1	Supported
O94876	cells in seminiferous ducts	2	Uncertain
O94880	cells in seminiferous ducts	3	Supported
O94885	cells in seminiferous ducts	3	Uncertain
O94887	cells in seminiferous ducts	2	Approved
O94888	cells in seminiferous ducts	2	Supported
O94889	cells in seminiferous ducts	0	Approved
O94898	cells in seminiferous ducts	2	Uncertain
O94901	cells in seminiferous ducts	3	Supported
O94903	cells in seminiferous ducts	2	Approved
O94905	cells in seminiferous ducts	3	Supported
O94906	cells in seminiferous ducts	3	Supported
O94910	cells in seminiferous ducts	0	Uncertain
O94911	cells in seminiferous ducts	2	Approved
O94915	cells in seminiferous ducts	2	Supported
O94916	cells in seminiferous ducts	1	Approved
O94919	cells in seminiferous ducts	2	Supported
O94923	cells in seminiferous ducts	0	Uncertain
O94925	cells in seminiferous ducts	2	Supported
O94927	cells in seminiferous ducts	2	Approved
O94929	cells in seminiferous ducts	3	Approved
O94952	cells in seminiferous ducts	2	Approved
O94956	cells in seminiferous ducts	0	Uncertain
O94964	cells in seminiferous ducts	2	Approved
O94967	cells in seminiferous ducts	3	Approved
O94972	cells in seminiferous ducts	2	Uncertain
O94973	cells in seminiferous ducts	3	Supported
O94979	cells in seminiferous ducts	2	Approved
O94985	cells in seminiferous ducts	2	Approved
O94986	cells in seminiferous ducts	3	Approved
O94988	cells in seminiferous ducts	2	Uncertain
O94992	cells in seminiferous ducts	3	Supported
O94993	cells in seminiferous ducts	3	Supported
O95049	cells in seminiferous ducts	1	Supported
O95067	cells in seminiferous ducts	1	Supported
O95070	cells in seminiferous ducts	1	Approved
O95072	cells in seminiferous ducts	3	Approved
O95081	cells in seminiferous ducts	0	Approved
O95084	cells in seminiferous ducts	0	Uncertain
O95104	cells in seminiferous ducts	3	Supported
O95136	cells in seminiferous ducts	0	Approved
O95139	cells in seminiferous ducts	3	Supported
O95140	cells in seminiferous ducts	2	Uncertain
O95147	cells in seminiferous ducts	3	Approved
O95149	cells in seminiferous ducts	3	Approved
O95155	cells in seminiferous ducts	2	Approved
O95159	cells in seminiferous ducts	2	Supported
O95163	cells in seminiferous ducts	2	Approved
O95164	cells in seminiferous ducts	1	Uncertain
O95167	cells in seminiferous ducts	3	Supported
O95168	cells in seminiferous ducts	1	Supported
O95169	cells in seminiferous ducts	1	Supported
O95178	cells in seminiferous ducts	3	Approved
O95180	cells in seminiferous ducts	1	Approved
O95182	cells in seminiferous ducts	2	Supported
O95183	cells in seminiferous ducts	2	Supported
O95197	cells in seminiferous ducts	0	Supported
O95199	cells in seminiferous ducts	2	Approved
O95202	cells in seminiferous ducts	2	Supported
O95208	cells in seminiferous ducts	0	Approved
O95210	cells in seminiferous ducts	2	Supported
O95214	cells in seminiferous ducts	2	Uncertain
O95218	cells in seminiferous ducts	3	Supported
O95219	cells in seminiferous ducts	1	Uncertain
O95229	cells in seminiferous ducts	3	Approved
O95232	cells in seminiferous ducts	3	Supported
O95235	cells in seminiferous ducts	3	Approved
O95239	cells in seminiferous ducts	2	Approved
O95243	cells in seminiferous ducts	2	Supported
O95249	cells in seminiferous ducts	3	Uncertain
O95251	cells in seminiferous ducts	3	Approved
O95260	cells in seminiferous ducts	3	Approved
O95263	cells in seminiferous ducts	0	Supported
O95271	cells in seminiferous ducts	3	Approved
O95273	cells in seminiferous ducts	3	Supported
O95292	cells in seminiferous ducts	2	Supported
O95294	cells in seminiferous ducts	1	Uncertain
O95295	cells in seminiferous ducts	2	Approved
O95297	cells in seminiferous ducts	2	Approved
O95298	cells in seminiferous ducts	1	Approved
O95302	cells in seminiferous ducts	2	Approved
O95319	cells in seminiferous ducts	0	Supported
O95336	cells in seminiferous ducts	2	Approved
O95342	cells in seminiferous ducts	0	Supported
O95347	cells in seminiferous ducts	2	Approved
O95352	cells in seminiferous ducts	2	Supported
O95359	cells in seminiferous ducts	2	Approved
O95361	cells in seminiferous ducts	3	Uncertain
O95363	cells in seminiferous ducts	1	Approved
O95365	cells in seminiferous ducts	2	Supported
O95373	cells in seminiferous ducts	2	Approved
O95379	cells in seminiferous ducts	0	Uncertain
O95382	cells in seminiferous ducts	3	Approved
O95390	cells in seminiferous ducts	0	Approved
O95391	cells in seminiferous ducts	2	Uncertain
O95394	cells in seminiferous ducts	2	Supported
O95396	cells in seminiferous ducts	2	Uncertain
O95398	cells in seminiferous ducts	2	Approved
O95400	cells in seminiferous ducts	2	Supported
O95405	cells in seminiferous ducts	2	Approved
O95406	cells in seminiferous ducts	3	Approved
O95407	cells in seminiferous ducts	0	Uncertain
O95415	cells in seminiferous ducts	0	Uncertain
O95425	cells in seminiferous ducts	1	Approved
O95427	cells in seminiferous ducts	3	Approved
O95428	cells in seminiferous ducts	2	Uncertain
O95429	cells in seminiferous ducts	2	Approved
O95433	cells in seminiferous ducts	3	Supported
O95436	cells in seminiferous ducts	0	Supported
O95445	cells in seminiferous ducts	1	Approved
O95453	cells in seminiferous ducts	3	Supported
O95456	cells in seminiferous ducts	2	Approved
O95466	cells in seminiferous ducts	0	Supported
O95470	cells in seminiferous ducts	2	Approved
O95471	cells in seminiferous ducts	0	Supported
O95473	cells in seminiferous ducts	3	Approved
O95476	cells in seminiferous ducts	3	Uncertain
O95477	cells in seminiferous ducts	2	Approved
O95478	cells in seminiferous ducts	1	Approved
O95479	cells in seminiferous ducts	3	Approved
O95486	cells in seminiferous ducts	2	Approved
O95487	cells in seminiferous ducts	2	Approved
O95497	cells in seminiferous ducts	0	Approved
O95503	cells in seminiferous ducts	2	Uncertain
O95544	cells in seminiferous ducts	1	Uncertain
O95551	cells in seminiferous ducts	2	Supported
O95562	cells in seminiferous ducts	1	Approved
O95563	cells in seminiferous ducts	1	Uncertain
O95571	cells in seminiferous ducts	2	Supported
O95573	cells in seminiferous ducts	3	Uncertain
O95602	cells in seminiferous ducts	3	Supported
O95613	cells in seminiferous ducts	2	Supported
O95625	cells in seminiferous ducts	1	Approved
O95628	cells in seminiferous ducts	3	Approved
O95630	cells in seminiferous ducts	2	Uncertain
O95631	cells in seminiferous ducts	2	Approved
O95633	cells in seminiferous ducts	2	Approved
O95639	cells in seminiferous ducts	1	Uncertain
O95644	cells in seminiferous ducts	0	Supported
O95670	cells in seminiferous ducts	0	Supported
O95671	cells in seminiferous ducts	3	Supported
O95674	cells in seminiferous ducts	3	Approved
O95685	cells in seminiferous ducts	3	Approved
O95696	cells in seminiferous ducts	2	Approved
O95707	cells in seminiferous ducts	2	Approved
O95714	cells in seminiferous ducts	3	Approved
O95715	cells in seminiferous ducts	1	Uncertain
O95716	cells in seminiferous ducts	0	Approved
O95721	cells in seminiferous ducts	3	Supported
O95741	cells in seminiferous ducts	0	Approved
O95747	cells in seminiferous ducts	3	Supported
O95749	cells in seminiferous ducts	2	Supported
O95757	cells in seminiferous ducts	3	Supported
O95759	cells in seminiferous ducts	2	Uncertain
O95760	cells in seminiferous ducts	0	Supported
O95772	cells in seminiferous ducts	2	Supported
O95777	cells in seminiferous ducts	2	Uncertain
O95782	cells in seminiferous ducts	2	Approved
O95785	cells in seminiferous ducts	3	Supported
O95786	cells in seminiferous ducts	2	Uncertain
O95789	cells in seminiferous ducts	2	Approved
O95793	cells in seminiferous ducts	2	Approved
O95801	cells in seminiferous ducts	3	Approved
O95810	cells in seminiferous ducts	0	Supported
O95816	cells in seminiferous ducts	2	Approved
O95817	cells in seminiferous ducts	2	Supported
O95819	cells in seminiferous ducts	2	Uncertain
O95822	cells in seminiferous ducts	3	Approved
O95825	cells in seminiferous ducts	3	Approved
O95831	cells in seminiferous ducts	3	Supported
O95832	cells in seminiferous ducts	1	Supported
O95833	cells in seminiferous ducts	0	Approved
O95834	cells in seminiferous ducts	2	Approved
O95835	cells in seminiferous ducts	2	Approved
O95837	cells in seminiferous ducts	2	Approved
O95841	cells in seminiferous ducts	2	Approved
O95848	cells in seminiferous ducts	2	Approved
O95858	cells in seminiferous ducts	1	Approved
O95861	cells in seminiferous ducts	2	Approved
O95864	cells in seminiferous ducts	1	Approved
O95865	cells in seminiferous ducts	2	Uncertain
O95870	cells in seminiferous ducts	0	Approved
O95872	cells in seminiferous ducts	3	Approved
O95873	cells in seminiferous ducts	0	Uncertain
O95886	cells in seminiferous ducts	0	Supported
O95900	cells in seminiferous ducts	2	Uncertain
O95905	cells in seminiferous ducts	1	Approved
O95926	cells in seminiferous ducts	3	Approved
O95931	cells in seminiferous ducts	0	Supported
O95954	cells in seminiferous ducts	0	Supported
O95965	cells in seminiferous ducts	2	Uncertain
O95967	cells in seminiferous ducts	1	Approved
O95976	cells in seminiferous ducts	0	Uncertain
O95980	cells in seminiferous ducts	1	Supported
O95983	cells in seminiferous ducts	2	Supported
O95989	cells in seminiferous ducts	2	Uncertain
O95994	cells in seminiferous ducts	0	Supported
O95995	cells in seminiferous ducts	2	Approved
O95997	cells in seminiferous ducts	3	Supported
O95999	cells in seminiferous ducts	1	Approved
O96000	cells in seminiferous ducts	2	Supported
O96004	cells in seminiferous ducts	1	Approved
O96007	cells in seminiferous ducts	2	Approved
O96008	cells in seminiferous ducts	2	Supported
O96009	cells in seminiferous ducts	0	Supported
O96011	cells in seminiferous ducts	2	Supported
O96013	cells in seminiferous ducts	2	Uncertain
O96015	cells in seminiferous ducts	2	Approved
O96017	cells in seminiferous ducts	2	Approved
O96019	cells in seminiferous ducts	3	Supported
O96024	cells in seminiferous ducts	0	Approved
O96033	cells in seminiferous ducts	2	Approved
P00167	cells in seminiferous ducts	0	Supported
P00325	cells in seminiferous ducts	0	Supported
P00326	cells in seminiferous ducts	1	Supported
P00338	cells in seminiferous ducts	2	Approved
P00352	cells in seminiferous ducts	2	Approved
P00367	cells in seminiferous ducts	3	Approved
P00374	cells in seminiferous ducts	2	Uncertain
P00387	cells in seminiferous ducts	3	Approved
P00390	cells in seminiferous ducts	2	Approved
P00395	cells in seminiferous ducts	2	Supported
P00403	cells in seminiferous ducts	3	Supported
P00414	cells in seminiferous ducts	1	Approved
P00439	cells in seminiferous ducts	0	Supported
P00441	cells in seminiferous ducts	2	Supported
P00450	cells in seminiferous ducts	0	Supported
P00451	cells in seminiferous ducts	1	Supported
P00488	cells in seminiferous ducts	0	Supported
P00491	cells in seminiferous ducts	1	Supported
P00492	cells in seminiferous ducts	3	Supported
P00505	cells in seminiferous ducts	2	Supported
P00519	cells in seminiferous ducts	2	Supported
P00533	cells in seminiferous ducts	0	Supported
P00558	cells in seminiferous ducts	1	Approved
P00568	cells in seminiferous ducts	1	Supported
P00734	cells in seminiferous ducts	0	Supported
P00736	cells in seminiferous ducts	0	Uncertain
P00738	cells in seminiferous ducts	0	Supported
P00739	cells in seminiferous ducts	0	Supported
P00747	cells in seminiferous ducts	0	Supported
P00748	cells in seminiferous ducts	0	Approved
P00750	cells in seminiferous ducts	0	Supported
P00751	cells in seminiferous ducts	0	Supported
P00813	cells in seminiferous ducts	0	Supported
P00915	cells in seminiferous ducts	0	Supported
P00918	cells in seminiferous ducts	0	Supported
P00966	cells in seminiferous ducts	2	Supported
P00973	cells in seminiferous ducts	2	Uncertain
P01008	cells in seminiferous ducts	2	Supported
P01009	cells in seminiferous ducts	1	Supported
P01011	cells in seminiferous ducts	1	Supported
P01019	cells in seminiferous ducts	2	Supported
P01023	cells in seminiferous ducts	0	Supported
P01024	cells in seminiferous ducts	0	Supported
P01031	cells in seminiferous ducts	0	Uncertain
P01033	cells in seminiferous ducts	0	Approved
P01034	cells in seminiferous ducts	2	Supported
P01036	cells in seminiferous ducts	0	Supported
P01040	cells in seminiferous ducts	0	Supported
P01042	cells in seminiferous ducts	0	Supported
P01111	cells in seminiferous ducts	0	Uncertain
P01112	cells in seminiferous ducts	0	Approved
P01116	cells in seminiferous ducts	0	Approved
P01130	cells in seminiferous ducts	0	Approved
P01137	cells in seminiferous ducts	0	Approved
P01160	cells in seminiferous ducts	0	Supported
P01210	cells in seminiferous ducts	1	Supported
P01303	cells in seminiferous ducts	0	Supported
P01344	cells in seminiferous ducts	0	Supported
P01591	cells in seminiferous ducts	0	Supported
P01730	cells in seminiferous ducts	0	Supported
P01833	cells in seminiferous ducts	0	Supported
P01903	cells in seminiferous ducts	0	Supported
P01909	cells in seminiferous ducts	0	Supported
P01911	cells in seminiferous ducts	0	Supported
P02042	cells in seminiferous ducts	0	Supported
P02144	cells in seminiferous ducts	0	Supported
P02452	cells in seminiferous ducts	1	Uncertain
P02458	cells in seminiferous ducts	0	Supported
P02461	cells in seminiferous ducts	0	Approved
P02462	cells in seminiferous ducts	0	Approved
P02511	cells in seminiferous ducts	0	Supported
P02545	cells in seminiferous ducts	3	Supported
P02549	cells in seminiferous ducts	0	Supported
P02647	cells in seminiferous ducts	0	Supported
P02649	cells in seminiferous ducts	0	Supported
P02652	cells in seminiferous ducts	0	Supported
P02654	cells in seminiferous ducts	0	Supported
P02655	cells in seminiferous ducts	0	Supported
P02671	cells in seminiferous ducts	0	Supported
P02675	cells in seminiferous ducts	0	Supported
P02679	cells in seminiferous ducts	0	Supported
P02686	cells in seminiferous ducts	0	Supported
P02724	cells in seminiferous ducts	0	Supported
P02730	cells in seminiferous ducts	0	Supported
P02743	cells in seminiferous ducts	0	Supported
P02745	cells in seminiferous ducts	0	Supported
P02746	cells in seminiferous ducts	1	Approved
P02747	cells in seminiferous ducts	0	Supported
P02748	cells in seminiferous ducts	0	Uncertain
P02749	cells in seminiferous ducts	0	Supported
P02750	cells in seminiferous ducts	2	Supported
P02751	cells in seminiferous ducts	1	Supported
P02753	cells in seminiferous ducts	1	Supported
P02760	cells in seminiferous ducts	1	Approved
P02763	cells in seminiferous ducts	1	Approved
P02765	cells in seminiferous ducts	0	Supported
P02766	cells in seminiferous ducts	0	Supported
P02774	cells in seminiferous ducts	1	Supported
P02775	cells in seminiferous ducts	0	Supported
P02776	cells in seminiferous ducts	0	Supported
P02786	cells in seminiferous ducts	2	Supported
P02787	cells in seminiferous ducts	1	Supported
P02788	cells in seminiferous ducts	0	Supported
P02790	cells in seminiferous ducts	0	Supported
P02792	cells in seminiferous ducts	1	Supported
P02794	cells in seminiferous ducts	1	Approved
P03372	cells in seminiferous ducts	0	Supported
P03886	cells in seminiferous ducts	0	Approved
P03897	cells in seminiferous ducts	2	Supported
P03905	cells in seminiferous ducts	1	Approved
P03973	cells in seminiferous ducts	0	Supported
P04003	cells in seminiferous ducts	0	Supported
P04004	cells in seminiferous ducts	0	Supported
P04035	cells in seminiferous ducts	1	Approved
P04040	cells in seminiferous ducts	0	Supported
P04049	cells in seminiferous ducts	2	Approved
P04062	cells in seminiferous ducts	1	Supported
P04066	cells in seminiferous ducts	0	Supported
P04070	cells in seminiferous ducts	0	Supported
P04075	cells in seminiferous ducts	1	Supported
P04080	cells in seminiferous ducts	0	Supported
P04083	cells in seminiferous ducts	0	Supported
P04114	cells in seminiferous ducts	0	Supported
P04150	cells in seminiferous ducts	2	Supported
P04156	cells in seminiferous ducts	1	Supported
P04179	cells in seminiferous ducts	2	Supported
P04181	cells in seminiferous ducts	1	Supported
P04196	cells in seminiferous ducts	0	Supported
P04216	cells in seminiferous ducts	0	Supported
P04217	cells in seminiferous ducts	0	Supported
P04233	cells in seminiferous ducts	0	Supported
P04264	cells in seminiferous ducts	0	Supported
P04271	cells in seminiferous ducts	0	Supported
P04275	cells in seminiferous ducts	0	Supported
P04279	cells in seminiferous ducts	0	Supported
P04350	cells in seminiferous ducts	2	Approved
P04406	cells in seminiferous ducts	2	Supported
P04424	cells in seminiferous ducts	0	Supported
P04440	cells in seminiferous ducts	1	Approved
P04554	cells in seminiferous ducts	2	Supported
P04626	cells in seminiferous ducts	0	Approved
P04632	cells in seminiferous ducts	2	Approved
P04745	cells in seminiferous ducts	0	Supported
P04745	cells in seminiferous ducts	0	Supported
P04745	cells in seminiferous ducts	0	Supported
P04792	cells in seminiferous ducts	0	Supported
P04818	cells in seminiferous ducts	2	Approved
P04839	cells in seminiferous ducts	0	Supported
P04843	cells in seminiferous ducts	1	Supported
P04844	cells in seminiferous ducts	2	Supported
P04899	cells in seminiferous ducts	2	Approved
P04920	cells in seminiferous ducts	2	Supported
P04921	cells in seminiferous ducts	2	Supported
P05019	cells in seminiferous ducts	0	Approved
P05023	cells in seminiferous ducts	2	Supported
P05026	cells in seminiferous ducts	3	Supported
P05060	cells in seminiferous ducts	0	Supported
P05062	cells in seminiferous ducts	0	Supported
P05067	cells in seminiferous ducts	1	Supported
P05090	cells in seminiferous ducts	0	Supported
P05091	cells in seminiferous ducts	0	Approved
P05093	cells in seminiferous ducts	0	Supported
P05106	cells in seminiferous ducts	0	Supported
P05107	cells in seminiferous ducts	0	Supported
P05108	cells in seminiferous ducts	1	Supported
P05109	cells in seminiferous ducts	0	Supported
P05111	cells in seminiferous ducts	3	Supported
P05114	cells in seminiferous ducts	3	Supported
P05121	cells in seminiferous ducts	2	Approved
P05141	cells in seminiferous ducts	2	Approved
P05155	cells in seminiferous ducts	0	Supported
P05156	cells in seminiferous ducts	0	Supported
P05160	cells in seminiferous ducts	0	Supported
P05161	cells in seminiferous ducts	3	Approved
P05162	cells in seminiferous ducts	0	Supported
P05164	cells in seminiferous ducts	0	Supported
P05165	cells in seminiferous ducts	2	Supported
P05166	cells in seminiferous ducts	2	Supported
P05186	cells in seminiferous ducts	1	Approved
P05187	cells in seminiferous ducts	0	Supported
P05198	cells in seminiferous ducts	2	Supported
P05204	cells in seminiferous ducts	1	Supported
P05230	cells in seminiferous ducts	0	Supported
P05362	cells in seminiferous ducts	1	Supported
P05386	cells in seminiferous ducts	0	Uncertain
P05387	cells in seminiferous ducts	2	Approved
P05388	cells in seminiferous ducts	0	Approved
P05408	cells in seminiferous ducts	0	Supported
P05413	cells in seminiferous ducts	0	Supported
P05423	cells in seminiferous ducts	2	Supported
P05452	cells in seminiferous ducts	1	Approved
P05455	cells in seminiferous ducts	3	Supported
P05543	cells in seminiferous ducts	0	Approved
P05546	cells in seminiferous ducts	0	Supported
P05556	cells in seminiferous ducts	2	Approved
P05771	cells in seminiferous ducts	0	Approved
P05783	cells in seminiferous ducts	0	Supported
P06132	cells in seminiferous ducts	0	Uncertain
P06213	cells in seminiferous ducts	1	Uncertain
P06239	cells in seminiferous ducts	0	Supported
P06241	cells in seminiferous ducts	0	Approved
P06276	cells in seminiferous ducts	1	Supported
P06280	cells in seminiferous ducts	0	Supported
P06340	cells in seminiferous ducts	0	Supported
P06396	cells in seminiferous ducts	0	Supported
P06400	cells in seminiferous ducts	2	Supported
P06401	cells in seminiferous ducts	0	Supported
P06454	cells in seminiferous ducts	3	Approved
P06493	cells in seminiferous ducts	3	Uncertain
P06576	cells in seminiferous ducts	2	Supported
P06681	cells in seminiferous ducts	0	Supported
P06702	cells in seminiferous ducts	0	Supported
P06703	cells in seminiferous ducts	0	Supported
P06727	cells in seminiferous ducts	0	Supported
P06730	cells in seminiferous ducts	2	Supported
P06732	cells in seminiferous ducts	0	Supported
P06733	cells in seminiferous ducts	2	Supported
P06737	cells in seminiferous ducts	1	Supported
P06744	cells in seminiferous ducts	1	Supported
P06746	cells in seminiferous ducts	3	Supported
P06748	cells in seminiferous ducts	3	Supported
P06753	cells in seminiferous ducts	2	Approved
P06756	cells in seminiferous ducts	2	Supported
P06865	cells in seminiferous ducts	2	Supported
P06899	cells in seminiferous ducts	3	Supported
P07099	cells in seminiferous ducts	0	Supported
P07101	cells in seminiferous ducts	0	Supported
P07108	cells in seminiferous ducts	0	Approved
P07195	cells in seminiferous ducts	2	Supported
P07196	cells in seminiferous ducts	0	Supported
P07197	cells in seminiferous ducts	0	Supported
P07199	cells in seminiferous ducts	1	Approved
P07203	cells in seminiferous ducts	2	Approved
P07204	cells in seminiferous ducts	0	Supported
P07225	cells in seminiferous ducts	1	Supported
P07237	cells in seminiferous ducts	1	Supported
P07305	cells in seminiferous ducts	3	Supported
P07311	cells in seminiferous ducts	3	Approved
P07332	cells in seminiferous ducts	3	Approved
P07339	cells in seminiferous ducts	2	Supported
P07355	cells in seminiferous ducts	2	Approved
P07358	cells in seminiferous ducts	0	Supported
P07359	cells in seminiferous ducts	0	Supported
P07360	cells in seminiferous ducts	1	Approved
P07384	cells in seminiferous ducts	1	Supported
P07437	cells in seminiferous ducts	3	Supported
P07451	cells in seminiferous ducts	0	Supported
P07476	cells in seminiferous ducts	0	Supported
P07585	cells in seminiferous ducts	0	Supported
P07602	cells in seminiferous ducts	3	Supported
P07686	cells in seminiferous ducts	1	Approved
P07711	cells in seminiferous ducts	0	Supported
P07737	cells in seminiferous ducts	2	Supported
P07738	cells in seminiferous ducts	0	Supported
P07741	cells in seminiferous ducts	1	Approved
P07814	cells in seminiferous ducts	1	Supported
P07858	cells in seminiferous ducts	2	Uncertain
P07864	cells in seminiferous ducts	2	Supported
P07900	cells in seminiferous ducts	3	Approved
P07902	cells in seminiferous ducts	1	Supported
P07910	cells in seminiferous ducts	3	Supported
P07919	cells in seminiferous ducts	2	Supported
P07942	cells in seminiferous ducts	0	Supported
P07947	cells in seminiferous ducts	2	Approved
P07948	cells in seminiferous ducts	0	Supported
P07951	cells in seminiferous ducts	2	Approved
P07954	cells in seminiferous ducts	2	Supported
P07992	cells in seminiferous ducts	2	Supported
P07996	cells in seminiferous ducts	2	Approved
P07998	cells in seminiferous ducts	1	Supported
P08047	cells in seminiferous ducts	2	Supported
P08069	cells in seminiferous ducts	1	Uncertain
P08123	cells in seminiferous ducts	2	Approved
P08133	cells in seminiferous ducts	3	Supported
P08134	cells in seminiferous ducts	0	Uncertain
P08138	cells in seminiferous ducts	0	Supported
P08174	cells in seminiferous ducts	1	Supported
P08183	cells in seminiferous ducts	0	Approved
P08185	cells in seminiferous ducts	2	Approved
P08195	cells in seminiferous ducts	2	Supported
P08236	cells in seminiferous ducts	1	Approved
P08237	cells in seminiferous ducts	3	Approved
P08238	cells in seminiferous ducts	3	Approved
P08243	cells in seminiferous ducts	2	Approved
P08246	cells in seminiferous ducts	0	Supported
P08247	cells in seminiferous ducts	0	Supported
P08253	cells in seminiferous ducts	0	Approved
P08263	cells in seminiferous ducts	2	Supported
P08294	cells in seminiferous ducts	2	Supported
P08311	cells in seminiferous ducts	0	Supported
P08397	cells in seminiferous ducts	2	Supported
P08473	cells in seminiferous ducts	0	Supported
P08493	cells in seminiferous ducts	2	Uncertain
P08514	cells in seminiferous ducts	0	Supported
P08519	cells in seminiferous ducts	0	Supported
P08559	cells in seminiferous ducts	2	Approved
P08567	cells in seminiferous ducts	0	Approved
P08571	cells in seminiferous ducts	1	Supported
P08572	cells in seminiferous ducts	0	Supported
P08574	cells in seminiferous ducts	2	Supported
P08575	cells in seminiferous ducts	0	Supported
P08582	cells in seminiferous ducts	1	Approved
P08590	cells in seminiferous ducts	0	Supported
P08603	cells in seminiferous ducts	0	Supported
P08621	cells in seminiferous ducts	3	Supported
P08631	cells in seminiferous ducts	0	Approved
P08637	cells in seminiferous ducts	0	Supported
P08648	cells in seminiferous ducts	0	Supported
P08651	cells in seminiferous ducts	3	Supported
P08670	cells in seminiferous ducts	3	Supported
P08697	cells in seminiferous ducts	2	Approved
P08708	cells in seminiferous ducts	2	Approved
P08754	cells in seminiferous ducts	0	Approved
P08758	cells in seminiferous ducts	2	Approved
P08842	cells in seminiferous ducts	1	Approved
P08865	cells in seminiferous ducts	2	Approved
P08910	cells in seminiferous ducts	3	Approved
P08962	cells in seminiferous ducts	1	Supported
P09001	cells in seminiferous ducts	1	Approved
P09012	cells in seminiferous ducts	2	Supported
P09038	cells in seminiferous ducts	0	Approved
P09104	cells in seminiferous ducts	0	Supported
P09105	cells in seminiferous ducts	0	Supported
P09110	cells in seminiferous ducts	1	Supported
P09132	cells in seminiferous ducts	2	Approved
P09172	cells in seminiferous ducts	0	Supported
P09210	cells in seminiferous ducts	2	Supported
P09211	cells in seminiferous ducts	0	Approved
P09234	cells in seminiferous ducts	3	Supported
P09237	cells in seminiferous ducts	0	Supported
P09326	cells in seminiferous ducts	0	Supported
P09327	cells in seminiferous ducts	0	Supported
P09382	cells in seminiferous ducts	1	Approved
P09417	cells in seminiferous ducts	0	Supported
P09429	cells in seminiferous ducts	3	Supported
P09455	cells in seminiferous ducts	1	Supported
P09466	cells in seminiferous ducts	0	Supported
P09467	cells in seminiferous ducts	0	Supported
P09471	cells in seminiferous ducts	0	Supported
P09486	cells in seminiferous ducts	3	Supported
P09488	cells in seminiferous ducts	3	Approved
P09493	cells in seminiferous ducts	0	Supported
P09496	cells in seminiferous ducts	3	Supported
P09497	cells in seminiferous ducts	2	Approved
P09525	cells in seminiferous ducts	1	Approved
P09543	cells in seminiferous ducts	0	Supported
P09601	cells in seminiferous ducts	0	Supported
P09619	cells in seminiferous ducts	2	Approved
P09622	cells in seminiferous ducts	3	Supported
P09651	cells in seminiferous ducts	3	Supported
P09661	cells in seminiferous ducts	3	Supported
P09668	cells in seminiferous ducts	0	Supported
P09669	cells in seminiferous ducts	3	Supported
P09758	cells in seminiferous ducts	0	Supported
P09769	cells in seminiferous ducts	0	Supported
P09871	cells in seminiferous ducts	0	Supported
P09874	cells in seminiferous ducts	3	Supported
P09913	cells in seminiferous ducts	0	Approved
P09914	cells in seminiferous ducts	1	Approved
P09917	cells in seminiferous ducts	0	Supported
P09936	cells in seminiferous ducts	1	Supported
P09958	cells in seminiferous ducts	2	Approved
P09960	cells in seminiferous ducts	2	Supported
P09972	cells in seminiferous ducts	0	Supported
P0C024	cells in seminiferous ducts	1	Supported
P0C0L4	cells in seminiferous ducts	0	Approved
P0C0L5	cells in seminiferous ducts	0	Approved
Q71UI9	cells in seminiferous ducts	2	Supported
Q99878	cells in seminiferous ducts	3	Supported
P0C2W7	cells in seminiferous ducts	2	Approved
P0C6A0	cells in seminiferous ducts	1	Uncertain
P0C7P0	cells in seminiferous ducts	1	Approved
P0C7P1	cells in seminiferous ducts	2	Supported
P0C870	cells in seminiferous ducts	2	Uncertain
P0CAP1	cells in seminiferous ducts	1	Approved
P0CG12	cells in seminiferous ducts	2	Approved
P0CG13	cells in seminiferous ducts	2	Approved
P0CG23	cells in seminiferous ducts	3	Approved
P0CG33	cells in seminiferous ducts	3	Supported
P0CG39	cells in seminiferous ducts	0	Uncertain
P0CK96	cells in seminiferous ducts	2	Uncertain
P0DJ93	cells in seminiferous ducts	0	Approved
P0DMN0	cells in seminiferous ducts	0	Supported
Q5DJT8	cells in seminiferous ducts	3	Supported
P0DMV9	cells in seminiferous ducts	1	Approved
P0DN76	cells in seminiferous ducts	3	Supported
P10071	cells in seminiferous ducts	3	Approved
P10109	cells in seminiferous ducts	0	Supported
P10114	cells in seminiferous ducts	2	Uncertain
P10124	cells in seminiferous ducts	0	Supported
P10155	cells in seminiferous ducts	0	Uncertain
P10176	cells in seminiferous ducts	2	Supported
P10243	cells in seminiferous ducts	2	Uncertain
P10253	cells in seminiferous ducts	2	Supported
P10275	cells in seminiferous ducts	2	Supported
P10301	cells in seminiferous ducts	2	Uncertain
P10323	cells in seminiferous ducts	3	Supported
P10398	cells in seminiferous ducts	2	Approved
P10412	cells in seminiferous ducts	3	Supported
P10415	cells in seminiferous ducts	0	Supported
P10515	cells in seminiferous ducts	2	Supported
P10586	cells in seminiferous ducts	0	Uncertain
P10599	cells in seminiferous ducts	1	Supported
P10606	cells in seminiferous ducts	3	Supported
P10619	cells in seminiferous ducts	2	Supported
P10620	cells in seminiferous ducts	2	Supported
P10636	cells in seminiferous ducts	1	Supported
P10643	cells in seminiferous ducts	2	Approved
P10644	cells in seminiferous ducts	1	Approved
P10645	cells in seminiferous ducts	0	Supported
P10646	cells in seminiferous ducts	1	Supported
P10696	cells in seminiferous ducts	0	Supported
P10720	cells in seminiferous ducts	0	Supported
P10746	cells in seminiferous ducts	2	Approved
P10768	cells in seminiferous ducts	1	Approved
P10809	cells in seminiferous ducts	1	Supported
P10909	cells in seminiferous ducts	0	Uncertain
P10916	cells in seminiferous ducts	0	Supported
P11021	cells in seminiferous ducts	3	Supported
P11047	cells in seminiferous ducts	1	Supported
P11086	cells in seminiferous ducts	0	Supported
P11137	cells in seminiferous ducts	0	Supported
P11142	cells in seminiferous ducts	1	Uncertain
P11166	cells in seminiferous ducts	0	Supported
P11169	cells in seminiferous ducts	3	Approved
P11171	cells in seminiferous ducts	0	Supported
P11177	cells in seminiferous ducts	2	Supported
P11182	cells in seminiferous ducts	1	Supported
P11215	cells in seminiferous ducts	0	Supported
P11216	cells in seminiferous ducts	1	Approved
P11217	cells in seminiferous ducts	0	Supported
P11226	cells in seminiferous ducts	0	Supported
P11233	cells in seminiferous ducts	2	Approved
P11234	cells in seminiferous ducts	1	Approved
P11274	cells in seminiferous ducts	2	Approved
P11277	cells in seminiferous ducts	0	Supported
P11279	cells in seminiferous ducts	3	Supported
P11308	cells in seminiferous ducts	1	Approved
P11310	cells in seminiferous ducts	3	Supported
P11362	cells in seminiferous ducts	2	Approved
P11387	cells in seminiferous ducts	2	Supported
P11388	cells in seminiferous ducts	3	Supported
P11413	cells in seminiferous ducts	3	Supported
P11441	cells in seminiferous ducts	1	Approved
P11488	cells in seminiferous ducts	0	Supported
P11498	cells in seminiferous ducts	3	Uncertain
P11511	cells in seminiferous ducts	0	Supported
P11532	cells in seminiferous ducts	0	Supported
P11586	cells in seminiferous ducts	2	Approved
P11684	cells in seminiferous ducts	0	Supported
P33261	cells in seminiferous ducts	0	Supported
P11717	cells in seminiferous ducts	2	Supported
P11766	cells in seminiferous ducts	3	Approved
P11802	cells in seminiferous ducts	0	Approved
P11831	cells in seminiferous ducts	3	Supported
P11908	cells in seminiferous ducts	2	Approved
P11912	cells in seminiferous ducts	0	Supported
P11940	cells in seminiferous ducts	3	Supported
P12004	cells in seminiferous ducts	2	Supported
P12036	cells in seminiferous ducts	0	Supported
P12074	cells in seminiferous ducts	2	Approved
P12081	cells in seminiferous ducts	3	Approved
P12109	cells in seminiferous ducts	0	Supported
P12110	cells in seminiferous ducts	0	Supported
P12111	cells in seminiferous ducts	0	Supported
P12235	cells in seminiferous ducts	2	Approved
P12236	cells in seminiferous ducts	2	Approved
P12259	cells in seminiferous ducts	0	Uncertain
P12268	cells in seminiferous ducts	3	Approved
P12270	cells in seminiferous ducts	3	Supported
P12273	cells in seminiferous ducts	0	Supported
P12277	cells in seminiferous ducts	0	Supported
P12318	cells in seminiferous ducts	0	Supported
P12429	cells in seminiferous ducts	0	Supported
P12532	cells in seminiferous ducts	0	Uncertain
P12532	cells in seminiferous ducts	0	Uncertain
P12544	cells in seminiferous ducts	1	Uncertain
P12694	cells in seminiferous ducts	3	Supported
P12755	cells in seminiferous ducts	1	Approved
P12757	cells in seminiferous ducts	1	Uncertain
P12814	cells in seminiferous ducts	2	Approved
P12821	cells in seminiferous ducts	2	Supported
P12829	cells in seminiferous ducts	0	Supported
P12830	cells in seminiferous ducts	0	Supported
P12883	cells in seminiferous ducts	0	Supported
P12931	cells in seminiferous ducts	2	Approved
P12955	cells in seminiferous ducts	2	Approved
P12956	cells in seminiferous ducts	3	Supported
P13010	cells in seminiferous ducts	3	Supported
P13051	cells in seminiferous ducts	3	Uncertain
P13056	cells in seminiferous ducts	3	Supported
P13073	cells in seminiferous ducts	2	Supported
P13164	cells in seminiferous ducts	0	Supported
P13196	cells in seminiferous ducts	3	Supported
P13284	cells in seminiferous ducts	1	Approved
P13473	cells in seminiferous ducts	2	Supported
P13489	cells in seminiferous ducts	2	Approved
P13498	cells in seminiferous ducts	0	Supported
P13521	cells in seminiferous ducts	1	Approved
P13533	cells in seminiferous ducts	0	Supported
P13569	cells in seminiferous ducts	0	Supported
P13591	cells in seminiferous ducts	0	Supported
P13611	cells in seminiferous ducts	1	Supported
P13637	cells in seminiferous ducts	0	Supported
P13639	cells in seminiferous ducts	3	Approved
P13667	cells in seminiferous ducts	3	Supported
P13671	cells in seminiferous ducts	0	Supported
P13674	cells in seminiferous ducts	3	Supported
P13686	cells in seminiferous ducts	0	Uncertain
P13688	cells in seminiferous ducts	0	Supported
P13693	cells in seminiferous ducts	2	Approved
P13716	cells in seminiferous ducts	2	Supported
P13726	cells in seminiferous ducts	1	Approved
P13727	cells in seminiferous ducts	0	Supported
P13796	cells in seminiferous ducts	0	Supported
P13797	cells in seminiferous ducts	2	Approved
P13798	cells in seminiferous ducts	2	Supported
P13804	cells in seminiferous ducts	2	Supported
P13807	cells in seminiferous ducts	2	Supported
P13861	cells in seminiferous ducts	3	Uncertain
P13866	cells in seminiferous ducts	0	Supported
P13929	cells in seminiferous ducts	0	Approved
P13984	cells in seminiferous ducts	3	Supported
P13987	cells in seminiferous ducts	1	Supported
P13994	cells in seminiferous ducts	2	Approved
P13995	cells in seminiferous ducts	1	Approved
P14136	cells in seminiferous ducts	0	Supported
P14151	cells in seminiferous ducts	0	Supported
P14174	cells in seminiferous ducts	2	Approved
P14209	cells in seminiferous ducts	3	Supported
P14210	cells in seminiferous ducts	2	Approved
P14222	cells in seminiferous ducts	0	Approved
P14314	cells in seminiferous ducts	3	Supported
P14316	cells in seminiferous ducts	1	Supported
P14317	cells in seminiferous ducts	0	Supported
P14324	cells in seminiferous ducts	1	Approved
P14373	cells in seminiferous ducts	3	Supported
P14384	cells in seminiferous ducts	0	Uncertain
P14415	cells in seminiferous ducts	0	Supported
P14543	cells in seminiferous ducts	0	Approved
P14550	cells in seminiferous ducts	1	Approved
P14555	cells in seminiferous ducts	0	Supported
P14618	cells in seminiferous ducts	2	Uncertain
P14621	cells in seminiferous ducts	2	Uncertain
P14625	cells in seminiferous ducts	3	Supported
P14635	cells in seminiferous ducts	3	Supported
P14649	cells in seminiferous ducts	0	Supported
P14672	cells in seminiferous ducts	0	Supported
P14678	cells in seminiferous ducts	2	Approved
P14735	cells in seminiferous ducts	2	Approved
P14778	cells in seminiferous ducts	1	Approved
P14780	cells in seminiferous ducts	0	Supported
P14854	cells in seminiferous ducts	2	Supported
P14859	cells in seminiferous ducts	2	Supported
P14866	cells in seminiferous ducts	3	Supported
P14868	cells in seminiferous ducts	2	Supported
P14921	cells in seminiferous ducts	0	Supported
P14923	cells in seminiferous ducts	2	Supported
P14927	cells in seminiferous ducts	3	Approved
P15056	cells in seminiferous ducts	3	Approved
P15088	cells in seminiferous ducts	0	Supported
P15090	cells in seminiferous ducts	0	Supported
P15104	cells in seminiferous ducts	2	Approved
P15121	cells in seminiferous ducts	0	Supported
P15144	cells in seminiferous ducts	0	Supported
P15151	cells in seminiferous ducts	1	Approved
P15153	cells in seminiferous ducts	1	Approved
P15170	cells in seminiferous ducts	3	Approved
P15259	cells in seminiferous ducts	2	Approved
P15260	cells in seminiferous ducts	0	Approved
P15289	cells in seminiferous ducts	2	Supported
P15291	cells in seminiferous ducts	1	Supported
P15309	cells in seminiferous ducts	0	Supported
P15311	cells in seminiferous ducts	2	Supported
P15313	cells in seminiferous ducts	0	Supported
P15336	cells in seminiferous ducts	2	Supported
P15374	cells in seminiferous ducts	3	Approved
P15408	cells in seminiferous ducts	0	Supported
P15428	cells in seminiferous ducts	0	Supported
P15498	cells in seminiferous ducts	1	Supported
P15502	cells in seminiferous ducts	0	Supported
P15529	cells in seminiferous ducts	2	Supported
P15531	cells in seminiferous ducts	2	Supported
P15559	cells in seminiferous ducts	0	Supported
P15586	cells in seminiferous ducts	2	Supported
P15814	cells in seminiferous ducts	2	Approved
P15848	cells in seminiferous ducts	2	Supported
P15880	cells in seminiferous ducts	0	Approved
P15884	cells in seminiferous ducts	2	Approved
P15907	cells in seminiferous ducts	0	Supported
P15924	cells in seminiferous ducts	0	Supported
P15927	cells in seminiferous ducts	3	Supported
P15941	cells in seminiferous ducts	1	Supported
P15954	cells in seminiferous ducts	3	Approved
P16035	cells in seminiferous ducts	2	Approved
P16070	cells in seminiferous ducts	0	Supported
P16083	cells in seminiferous ducts	0	Supported
P16109	cells in seminiferous ducts	0	Supported
P16144	cells in seminiferous ducts	2	Supported
P16152	cells in seminiferous ducts	1	Approved
P16157	cells in seminiferous ducts	0	Supported
P16219	cells in seminiferous ducts	2	Supported
P16220	cells in seminiferous ducts	3	Supported
P16234	cells in seminiferous ducts	0	Supported
P16278	cells in seminiferous ducts	2	Supported
P16298	cells in seminiferous ducts	1	Uncertain
P16333	cells in seminiferous ducts	3	Supported
P16401	cells in seminiferous ducts	1	Uncertain
P16402	cells in seminiferous ducts	1	Supported
P16403	cells in seminiferous ducts	3	Supported
P16422	cells in seminiferous ducts	0	Supported
P16435	cells in seminiferous ducts	3	Supported
P16444	cells in seminiferous ducts	0	Supported
P16452	cells in seminiferous ducts	0	Supported
P16455	cells in seminiferous ducts	3	Approved
P16519	cells in seminiferous ducts	1	Approved
P16562	cells in seminiferous ducts	3	Supported
P16591	cells in seminiferous ducts	1	Approved
P16615	cells in seminiferous ducts	1	Supported
P16671	cells in seminiferous ducts	0	Supported
P16870	cells in seminiferous ducts	1	Supported
P16885	cells in seminiferous ducts	1	Supported
P16930	cells in seminiferous ducts	1	Supported
P16949	cells in seminiferous ducts	3	Approved
P16989	cells in seminiferous ducts	2	Approved
P17010	cells in seminiferous ducts	2	Supported
P17026	cells in seminiferous ducts	2	Approved
P17028	cells in seminiferous ducts	2	Supported
P17029	cells in seminiferous ducts	1	Uncertain
P17036	cells in seminiferous ducts	3	Supported
P17050	cells in seminiferous ducts	2	Supported
P17066	cells in seminiferous ducts	2	Approved
P17096	cells in seminiferous ducts	1	Uncertain
P17098	cells in seminiferous ducts	1	Uncertain
P17174	cells in seminiferous ducts	2	Supported
P17252	cells in seminiferous ducts	1	Approved
P17301	cells in seminiferous ducts	1	Supported
P17302	cells in seminiferous ducts	2	Supported
P17480	cells in seminiferous ducts	2	Supported
P17535	cells in seminiferous ducts	1	Supported
P17540	cells in seminiferous ducts	0	Approved
P17544	cells in seminiferous ducts	2	Approved
P17568	cells in seminiferous ducts	1	Approved
P17600	cells in seminiferous ducts	0	Supported
P17612	cells in seminiferous ducts	3	Approved
P17655	cells in seminiferous ducts	1	Approved
P17661	cells in seminiferous ducts	0	Supported
P17676	cells in seminiferous ducts	0	Supported
P17677	cells in seminiferous ducts	0	Supported
P17693	cells in seminiferous ducts	0	Supported
P17706	cells in seminiferous ducts	2	Supported
P17812	cells in seminiferous ducts	3	Approved
P17813	cells in seminiferous ducts	0	Supported
P17844	cells in seminiferous ducts	3	Supported
P17858	cells in seminiferous ducts	2	Approved
P17900	cells in seminiferous ducts	2	Supported
P17931	cells in seminiferous ducts	2	Supported
P17948	cells in seminiferous ducts	0	Supported
P17980	cells in seminiferous ducts	3	Approved
P17987	cells in seminiferous ducts	3	Approved
P18031	cells in seminiferous ducts	2	Approved
P18074	cells in seminiferous ducts	3	Approved
P18084	cells in seminiferous ducts	2	Approved
P18124	cells in seminiferous ducts	1	Approved
P18206	cells in seminiferous ducts	3	Supported
P18428	cells in seminiferous ducts	0	Approved
P18433	cells in seminiferous ducts	2	Approved
P18440	cells in seminiferous ducts	2	Approved
P18510	cells in seminiferous ducts	0	Supported
P18564	cells in seminiferous ducts	0	Approved
P18583	cells in seminiferous ducts	2	Supported
P18615	cells in seminiferous ducts	3	Approved
P18621	cells in seminiferous ducts	2	Supported
P18627	cells in seminiferous ducts	0	Supported
P18669	cells in seminiferous ducts	2	Approved
P18754	cells in seminiferous ducts	2	Supported
P18827	cells in seminiferous ducts	1	Approved
P18846	cells in seminiferous ducts	3	Supported
P18850	cells in seminiferous ducts	1	Approved
P18858	cells in seminiferous ducts	3	Approved
P18859	cells in seminiferous ducts	3	Supported
P18887	cells in seminiferous ducts	3	Supported
P19021	cells in seminiferous ducts	0	Supported
P19022	cells in seminiferous ducts	3	Supported
P19075	cells in seminiferous ducts	0	Supported
P19086	cells in seminiferous ducts	0	Supported
P19105	cells in seminiferous ducts	0	Supported
P19174	cells in seminiferous ducts	3	Approved
P19224	cells in seminiferous ducts	0	Supported
P19320	cells in seminiferous ducts	0	Supported
P19338	cells in seminiferous ducts	3	Supported
P19367	cells in seminiferous ducts	1	Supported
P19387	cells in seminiferous ducts	3	Approved
P19388	cells in seminiferous ducts	3	Supported
P19404	cells in seminiferous ducts	1	Supported
P19419	cells in seminiferous ducts	2	Supported
P19440	cells in seminiferous ducts	0	Supported
P19447	cells in seminiferous ducts	3	Approved
P19474	cells in seminiferous ducts	1	Approved
P19525	cells in seminiferous ducts	0	Approved
P19532	cells in seminiferous ducts	3	Approved
P19544	cells in seminiferous ducts	3	Supported
P19623	cells in seminiferous ducts	2	Approved
P19634	cells in seminiferous ducts	0	Supported
P19652	cells in seminiferous ducts	0	Approved
P19793	cells in seminiferous ducts	2	Supported
P19801	cells in seminiferous ducts	2	Approved
P19823	cells in seminiferous ducts	0	Supported
P19827	cells in seminiferous ducts	0	Approved
P19835	cells in seminiferous ducts	0	Supported
P19838	cells in seminiferous ducts	2	Supported
P19878	cells in seminiferous ducts	0	Supported
P19971	cells in seminiferous ducts	0	Approved
P20020	cells in seminiferous ducts	2	Supported
P20023	cells in seminiferous ducts	0	Supported
P20036	cells in seminiferous ducts	1	Supported
P20042	cells in seminiferous ducts	2	Approved
P20073	cells in seminiferous ducts	0	Approved
P20138	cells in seminiferous ducts	0	Approved
P20142	cells in seminiferous ducts	0	Supported
P20155	cells in seminiferous ducts	3	Supported
P20160	cells in seminiferous ducts	0	Supported
P20226	cells in seminiferous ducts	1	Approved
Q15661	cells in seminiferous ducts	0	Supported
P20264	cells in seminiferous ducts	0	Supported
P20290	cells in seminiferous ducts	1	Approved
P20292	cells in seminiferous ducts	0	Supported
P20336	cells in seminiferous ducts	0	Supported
P20337	cells in seminiferous ducts	0	Supported
P20339	cells in seminiferous ducts	2	Approved
P20340	cells in seminiferous ducts	3	Approved
P20591	cells in seminiferous ducts	3	Approved
P20592	cells in seminiferous ducts	1	Uncertain
P20618	cells in seminiferous ducts	3	Supported
P20645	cells in seminiferous ducts	3	Approved
P20674	cells in seminiferous ducts	3	Supported
P20700	cells in seminiferous ducts	3	Supported
P20701	cells in seminiferous ducts	0	Supported
P20702	cells in seminiferous ducts	0	Supported
P20711	cells in seminiferous ducts	1	Supported
P20718	cells in seminiferous ducts	0	Supported
P20742	cells in seminiferous ducts	2	Supported
P20774	cells in seminiferous ducts	0	Approved
P20810	cells in seminiferous ducts	2	Approved
P20839	cells in seminiferous ducts	2	Approved
P20851	cells in seminiferous ducts	3	Approved
P20908	cells in seminiferous ducts	0	Approved
P20933	cells in seminiferous ducts	3	Supported
P20936	cells in seminiferous ducts	0	Supported
P20962	cells in seminiferous ducts	0	Approved
P21246	cells in seminiferous ducts	1	Uncertain
P21266	cells in seminiferous ducts	3	Supported
P21281	cells in seminiferous ducts	2	Supported
P21283	cells in seminiferous ducts	0	Approved
P21291	cells in seminiferous ducts	1	Uncertain
P21333	cells in seminiferous ducts	1	Supported
P21359	cells in seminiferous ducts	3	Uncertain
P21397	cells in seminiferous ducts	0	Supported
P21399	cells in seminiferous ducts	2	Supported
P21462	cells in seminiferous ducts	0	Approved
P21579	cells in seminiferous ducts	0	Supported
P21580	cells in seminiferous ducts	2	Approved
P21583	cells in seminiferous ducts	0	Approved
P21589	cells in seminiferous ducts	3	Approved
P21675	cells in seminiferous ducts	3	Supported
P21695	cells in seminiferous ducts	2	Supported
P21730	cells in seminiferous ducts	0	Approved
P21741	cells in seminiferous ducts	2	Uncertain
P21757	cells in seminiferous ducts	0	Supported
P21796	cells in seminiferous ducts	2	Supported
P21810	cells in seminiferous ducts	0	Supported
P21860	cells in seminiferous ducts	3	Uncertain
P21912	cells in seminiferous ducts	3	Supported
P21926	cells in seminiferous ducts	2	Supported
P21953	cells in seminiferous ducts	2	Approved
P21964	cells in seminiferous ducts	3	Supported
P21980	cells in seminiferous ducts	0	Approved
P22033	cells in seminiferous ducts	2	Supported
P22059	cells in seminiferous ducts	3	Supported
P22061	cells in seminiferous ducts	2	Approved
P22083	cells in seminiferous ducts	0	Supported
P22087	cells in seminiferous ducts	2	Supported
P22090	cells in seminiferous ducts	3	Approved
P22102	cells in seminiferous ducts	2	Approved
P22223	cells in seminiferous ducts	0	Supported
P22234	cells in seminiferous ducts	3	Uncertain
P22307	cells in seminiferous ducts	2	Supported
P22314	cells in seminiferous ducts	3	Approved
P22352	cells in seminiferous ducts	0	Uncertain
P22392	cells in seminiferous ducts	2	Approved
P22413	cells in seminiferous ducts	0	Supported
P22415	cells in seminiferous ducts	1	Supported
P22466	cells in seminiferous ducts	0	Supported
P22492	cells in seminiferous ducts	3	Supported
P22570	cells in seminiferous ducts	3	Supported
P22607	cells in seminiferous ducts	2	Supported
P22612	cells in seminiferous ducts	3	Supported
P22626	cells in seminiferous ducts	3	Supported
P22670	cells in seminiferous ducts	1	Approved
P22676	cells in seminiferous ducts	0	Supported
P22681	cells in seminiferous ducts	2	Supported
P22692	cells in seminiferous ducts	0	Supported
P22694	cells in seminiferous ducts	3	Approved
P22695	cells in seminiferous ducts	2	Supported
P22732	cells in seminiferous ducts	2	Supported
P22735	cells in seminiferous ducts	0	Supported
P22748	cells in seminiferous ducts	0	Approved
P22760	cells in seminiferous ducts	1	Approved
P22792	cells in seminiferous ducts	0	Uncertain
P22830	cells in seminiferous ducts	1	Approved
P22891	cells in seminiferous ducts	0	Approved
P22894	cells in seminiferous ducts	0	Supported
P22897	cells in seminiferous ducts	1	Supported
P23025	cells in seminiferous ducts	2	Supported
P23141	cells in seminiferous ducts	1	Supported
P23142	cells in seminiferous ducts	0	Supported
P23193	cells in seminiferous ducts	2	Approved
P23219	cells in seminiferous ducts	0	Supported
P23229	cells in seminiferous ducts	1	Supported
P23246	cells in seminiferous ducts	3	Supported
P23258	cells in seminiferous ducts	3	Approved
P23280	cells in seminiferous ducts	0	Supported
P23284	cells in seminiferous ducts	2	Supported
P23297	cells in seminiferous ducts	1	Supported
P23327	cells in seminiferous ducts	0	Supported
P23368	cells in seminiferous ducts	3	Supported
P23378	cells in seminiferous ducts	0	Supported
P23396	cells in seminiferous ducts	1	Uncertain
P23434	cells in seminiferous ducts	1	Approved
P23443	cells in seminiferous ducts	2	Approved
P23458	cells in seminiferous ducts	2	Approved
P23467	cells in seminiferous ducts	3	Uncertain
P23468	cells in seminiferous ducts	3	Uncertain
P23469	cells in seminiferous ducts	1	Supported
P23470	cells in seminiferous ducts	0	Uncertain
P23497	cells in seminiferous ducts	1	Supported
P23508	cells in seminiferous ducts	1	Approved
P23511	cells in seminiferous ducts	2	Supported
P23526	cells in seminiferous ducts	3	Approved
P23527	cells in seminiferous ducts	3	Supported
P23528	cells in seminiferous ducts	2	Approved
P23588	cells in seminiferous ducts	0	Approved
P23610	cells in seminiferous ducts	1	Uncertain
P23610	cells in seminiferous ducts	1	Uncertain
P23610	cells in seminiferous ducts	1	Uncertain
P23634	cells in seminiferous ducts	3	Supported
P23677	cells in seminiferous ducts	0	Approved
P23743	cells in seminiferous ducts	1	Approved
P23763	cells in seminiferous ducts	2	Approved
P23786	cells in seminiferous ducts	2	Supported
P23919	cells in seminiferous ducts	3	Approved
P23921	cells in seminiferous ducts	1	Supported
P23946	cells in seminiferous ducts	0	Supported
P23975	cells in seminiferous ducts	0	Supported
P24043	cells in seminiferous ducts	1	Supported
P24158	cells in seminiferous ducts	0	Supported
P24298	cells in seminiferous ducts	0	Supported
P24385	cells in seminiferous ducts	1	Uncertain
P24386	cells in seminiferous ducts	1	Approved
P24390	cells in seminiferous ducts	2	Approved
P24534	cells in seminiferous ducts	3	Supported
P24539	cells in seminiferous ducts	2	Supported
P24557	cells in seminiferous ducts	0	Supported
P24592	cells in seminiferous ducts	1	Uncertain
P24593	cells in seminiferous ducts	1	Approved
P24666	cells in seminiferous ducts	2	Approved
P24723	cells in seminiferous ducts	2	Approved
P24752	cells in seminiferous ducts	2	Supported
P24821	cells in seminiferous ducts	0	Approved
P24844	cells in seminiferous ducts	0	Supported
[truncated: 7,285 more rows]

## Sheet: Leydig cell
Protein IDs	Cell type	Level	Reliability
A0AUZ9	Leydig cells	3	Uncertain
A0AV96	Leydig cells	2	Approved
A0AVF1	Leydig cells	0	Supported
A0AVT1	Leydig cells	0	Uncertain
A0FGR8	Leydig cells	1	Approved
A0JNW5	Leydig cells	2	Uncertain
A0MZ66	Leydig cells	0	Supported
A0PJW6	Leydig cells	2	Approved
A0PK00	Leydig cells	2	Uncertain
A1A4V9	Leydig cells	1	Approved
A1A519	Leydig cells	0	Approved
A1A5B4	Leydig cells	2	Approved
A1IGU5	Leydig cells	2	Uncertain
A1L0T0	Leydig cells	3	Approved
A1L170	Leydig cells	3	Approved
A1L188	Leydig cells	2	Uncertain
A1L453	Leydig cells	2	Supported
A1L4H1	Leydig cells	2	Approved
A1X283	Leydig cells	2	Approved
A1Z1Q3	Leydig cells	2	Approved
A2A2Y4	Leydig cells	1	Approved
A2A3K4	Leydig cells	2	Uncertain
A2RRP1	Leydig cells	3	Approved
A2RU49	Leydig cells	1	Approved
A2RUR9	Leydig cells	2	Approved
A3KMH1	Leydig cells	3	Uncertain
A3KN83	Leydig cells	2	Approved
A4D0S4	Leydig cells	2	Approved
A4D126	Leydig cells	2	Approved
A4D161	Leydig cells	3	Approved
A4D1E9	Leydig cells	1	Approved
A4D1P6	Leydig cells	2	Uncertain
A4D1U4	Leydig cells	3	Approved
A4FU01	Leydig cells	1	Approved
A4UGR9	Leydig cells	0	Uncertain
A5D8T8	Leydig cells	3	Uncertain
A5D8V6	Leydig cells	2	Approved
A5D8V7	Leydig cells	0	Supported
A5D8W1	Leydig cells	0	Uncertain
A5PLL7	Leydig cells	1	Approved
A5PLN9	Leydig cells	2	Approved
A5YKK6	Leydig cells	2	Approved
A5YM69	Leydig cells	1	Supported
A6NC98	Leydig cells	3	Approved
Q9GZQ8	Leydig cells	2	Uncertain
A6ND91	Leydig cells	1	Approved
A6NDB9	Leydig cells	1	Approved
A6NDE4	Leydig cells	0	Supported
A6NDG6	Leydig cells	3	Approved
A6NDU8	Leydig cells	3	Uncertain
A6NED2	Leydig cells	3	Approved
A6NEQ0	Leydig cells	0	Supported
A6NER3	Leydig cells	0	Supported
A6NFT4	Leydig cells	0	Supported
A6NFZ4	Leydig cells	3	Uncertain
A6NGB7	Leydig cells	0	Approved
A6NGB9	Leydig cells	3	Uncertain
A6NGE4	Leydig cells	0	Approved
A6NHR9	Leydig cells	2	Approved
A6NI28	Leydig cells	2	Approved
A6NI79	Leydig cells	2	Uncertain
A6NJL1	Leydig cells	3	Uncertain
A6NJV1	Leydig cells	0	Approved
A6NK44	Leydig cells	3	Uncertain
A6NK58	Leydig cells	3	Approved
P0CV98	Leydig cells	0	Supported
A6NKD9	Leydig cells	2	Uncertain
A6NKF1	Leydig cells	2	Uncertain
A6NL82	Leydig cells	1	Approved
A6NM11	Leydig cells	0	Supported
A6NMS7	Leydig cells	0	Supported
A6NMZ2	Leydig cells	0	Supported
A6NNM3	Leydig cells	0	Supported
A6NNW6	Leydig cells	0	Supported
A6NNX1	Leydig cells	0	Supported
A7E2U8	Leydig cells	2	Uncertain
A7E2V4	Leydig cells	2	Approved
A7KAX9	Leydig cells	3	Approved
A7MCY6	Leydig cells	2	Approved
A8K855	Leydig cells	0	Supported
A8MSI8	Leydig cells	2	Uncertain
A8MT70	Leydig cells	0	Supported
A8MTA8	Leydig cells	0	Uncertain
A8MTZ0	Leydig cells	1	Uncertain
A8MW92	Leydig cells	3	Uncertain
A8MYP8	Leydig cells	0	Approved
A9UHW6	Leydig cells	2	Approved
B0I1T2	Leydig cells	0	Supported
B1AJZ9	Leydig cells	0	Approved
B1AK53	Leydig cells	1	Approved
P0C881	Leydig cells	1	Uncertain
B2RTY4	Leydig cells	2	Approved
B2RUZ4	Leydig cells	1	Uncertain
B2RV13	Leydig cells	0	Approved
B7ZAP0	Leydig cells	1	Uncertain
C9JLW8	Leydig cells	2	Approved
E5RJM6	Leydig cells	0	Approved
E9PJ23	Leydig cells	2	Approved
H3BRN8	Leydig cells	2	Approved
I3L1E1	Leydig cells	2	Approved
O00115	Leydig cells	1	Supported
O00116	Leydig cells	0	Supported
O00124	Leydig cells	3	Approved
O00139	Leydig cells	0	Approved
O00142	Leydig cells	2	Uncertain
O00148	Leydig cells	2	Approved
O00151	Leydig cells	2	Approved
O00154	Leydig cells	2	Supported
O00159	Leydig cells	3	Supported
O00160	Leydig cells	0	Supported
O00161	Leydig cells	1	Approved
O00165	Leydig cells	0	Approved
O00170	Leydig cells	2	Approved
O00178	Leydig cells	3	Uncertain
O00180	Leydig cells	2	Approved
O00182	Leydig cells	3	Approved
O00186	Leydig cells	1	Approved
O00187	Leydig cells	2	Approved
O00189	Leydig cells	1	Approved
O00192	Leydig cells	0	Approved
O00193	Leydig cells	0	Uncertain
O00194	Leydig cells	1	Approved
O00203	Leydig cells	2	Approved
O00204	Leydig cells	0	Approved
O00206	Leydig cells	0	Approved
O00213	Leydig cells	2	Approved
O00214	Leydig cells	3	Approved
O00217	Leydig cells	1	Approved
O00221	Leydig cells	2	Supported
O00231	Leydig cells	2	Approved
O00232	Leydig cells	2	Approved
O00233	Leydig cells	2	Supported
O00255	Leydig cells	0	Uncertain
O00257	Leydig cells	1	Approved
O00258	Leydig cells	2	Approved
O00264	Leydig cells	3	Supported
O00267	Leydig cells	2	Supported
O00268	Leydig cells	2	Supported
O00273	Leydig cells	1	Supported
O00291	Leydig cells	2	Supported
O00292	Leydig cells	0	Approved
O00299	Leydig cells	2	Supported
O00303	Leydig cells	2	Approved
O00311	Leydig cells	1	Approved
O00327	Leydig cells	2	Supported
O00329	Leydig cells	0	Approved
O00330	Leydig cells	2	Supported
O00338	Leydig cells	0	Approved
O00339	Leydig cells	1	Approved
O00391	Leydig cells	0	Uncertain
O00399	Leydig cells	2	Approved
O00400	Leydig cells	2	Uncertain
O00401	Leydig cells	2	Supported
O00408	Leydig cells	0	Approved
O00410	Leydig cells	1	Approved
O00411	Leydig cells	3	Uncertain
O00418	Leydig cells	0	Approved
O00422	Leydig cells	2	Supported
O00423	Leydig cells	0	Uncertain
O00425	Leydig cells	2	Approved
O00429	Leydig cells	2	Supported
O00442	Leydig cells	3	Uncertain
O00443	Leydig cells	3	Uncertain
O00451	Leydig cells	2	Uncertain
O00458	Leydig cells	2	Approved
O00459	Leydig cells	2	Approved
O00461	Leydig cells	2	Supported
O00462	Leydig cells	2	Approved
O00463	Leydig cells	1	Supported
O00468	Leydig cells	2	Approved
O00469	Leydig cells	2	Approved
O00470	Leydig cells	0	Approved
O00471	Leydig cells	3	Approved
O00478	Leydig cells	2	Supported
O00481	Leydig cells	3	Approved
O00487	Leydig cells	2	Approved
O00488	Leydig cells	3	Supported
O00499	Leydig cells	2	Supported
O00501	Leydig cells	0	Approved
O00505	Leydig cells	2	Approved
O00512	Leydig cells	1	Approved
O00515	Leydig cells	0	Approved
O00519	Leydig cells	2	Approved
O00522	Leydig cells	0	Supported
O00533	Leydig cells	1	Supported
O00534	Leydig cells	2	Uncertain
O00541	Leydig cells	1	Supported
O00559	Leydig cells	2	Supported
O00560	Leydig cells	1	Approved
O00562	Leydig cells	0	Approved
O00566	Leydig cells	2	Supported
O00567	Leydig cells	2	Supported
O00571	Leydig cells	2	Supported
O00584	Leydig cells	1	Approved
O00585	Leydig cells	0	Supported
O00587	Leydig cells	2	Approved
O00592	Leydig cells	0	Supported
O00602	Leydig cells	0	Supported
O00623	Leydig cells	2	Supported
O00625	Leydig cells	1	Approved
O00628	Leydig cells	2	Uncertain
O00629	Leydig cells	3	Supported
O00635	Leydig cells	2	Approved
O00712	Leydig cells	1	Supported
O00743	Leydig cells	1	Uncertain
O00746	Leydig cells	2	Approved
O00748	Leydig cells	1	Supported
O00750	Leydig cells	0	Approved
O00754	Leydig cells	2	Supported
O00757	Leydig cells	0	Approved
O00763	Leydig cells	0	Supported
O00764	Leydig cells	1	Approved
O00767	Leydig cells	3	Uncertain
O14493	Leydig cells	0	Supported
O14494	Leydig cells	0	Supported
O14495	Leydig cells	2	Uncertain
O14497	Leydig cells	0	Supported
O14498	Leydig cells	2	Approved
O14503	Leydig cells	1	Uncertain
O14519	Leydig cells	1	Approved
O14521	Leydig cells	2	Approved
O14523	Leydig cells	1	Approved
O14526	Leydig cells	1	Approved
O14530	Leydig cells	0	Approved
O14531	Leydig cells	2	Approved
O14545	Leydig cells	0	Supported
O14556	Leydig cells	0	Approved
O14558	Leydig cells	3	Supported
O14561	Leydig cells	2	Uncertain
O14576	Leydig cells	0	Supported
O14578	Leydig cells	0	Uncertain
O14579	Leydig cells	2	Supported
O14598	Leydig cells	0	Supported
O14598	Leydig cells	0	Supported
O14602	Leydig cells	1	Uncertain
O14607	Leydig cells	0	Supported
O14613	Leydig cells	1	Approved
O14618	Leydig cells	3	Approved
O14638	Leydig cells	0	Supported
O14639	Leydig cells	2	Approved
O14641	Leydig cells	2	Approved
O14645	Leydig cells	0	Approved
O14646	Leydig cells	2	Approved
O14647	Leydig cells	2	Supported
O14653	Leydig cells	3	Uncertain
O14656	Leydig cells	3	Approved
O14657	Leydig cells	2	Approved
O14662	Leydig cells	3	Uncertain
O14672	Leydig cells	0	Approved
O14678	Leydig cells	2	Approved
O14681	Leydig cells	1	Uncertain
O14683	Leydig cells	0	Uncertain
O14684	Leydig cells	2	Supported
O14686	Leydig cells	0	Approved
O14715	Leydig cells	0	Uncertain
O14727	Leydig cells	0	Approved
O14730	Leydig cells	2	Approved
O14732	Leydig cells	0	Approved
O14733	Leydig cells	1	Supported
O14734	Leydig cells	3	Approved
O14735	Leydig cells	2	Approved
O14737	Leydig cells	2	Supported
O14744	Leydig cells	2	Approved
O14745	Leydig cells	1	Supported
O14756	Leydig cells	2	Supported
O14773	Leydig cells	3	Supported
O14775	Leydig cells	2	Uncertain
O14776	Leydig cells	2	Supported
O14786	Leydig cells	2	Approved
O14787	Leydig cells	2	Approved
O14791	Leydig cells	0	Supported
O14795	Leydig cells	1	Approved
O14798	Leydig cells	0	Supported
O14807	Leydig cells	3	Approved
O14818	Leydig cells	2	Uncertain
O14832	Leydig cells	2	Approved
O14863	Leydig cells	2	Uncertain
O14874	Leydig cells	3	Supported
O14879	Leydig cells	2	Approved
O14893	Leydig cells	1	Supported
O14896	Leydig cells	1	Approved
O14905	Leydig cells	0	Approved
O14907	Leydig cells	2	Approved
O14908	Leydig cells	2	Approved
O14917	Leydig cells	2	Uncertain
O14920	Leydig cells	1	Approved
O14925	Leydig cells	2	Approved
O14929	Leydig cells	2	Supported
O14933	Leydig cells	2	Supported
O14936	Leydig cells	2	Supported
O14939	Leydig cells	2	Approved
O14949	Leydig cells	2	Approved
O14950	Leydig cells	0	Supported
O14958	Leydig cells	0	Supported
O14960	Leydig cells	3	Approved
O14964	Leydig cells	1	Uncertain
O14965	Leydig cells	0	Approved
O14966	Leydig cells	2	Approved
O14967	Leydig cells	0	Supported
O14972	Leydig cells	3	Uncertain
O14975	Leydig cells	0	Supported
O14976	Leydig cells	2	Approved
O14979	Leydig cells	3	Supported
O14980	Leydig cells	3	Supported
O14983	Leydig cells	0	Supported
O14986	Leydig cells	2	Uncertain
O15013	Leydig cells	1	Approved
O15014	Leydig cells	2	Approved
O15018	Leydig cells	1	Uncertain
O15020	Leydig cells	0	Supported
O15021	Leydig cells	0	Approved
O15027	Leydig cells	1	Supported
O15031	Leydig cells	2	Uncertain
O15033	Leydig cells	0	Uncertain
O15037	Leydig cells	0	Uncertain
O15040	Leydig cells	0	Approved
O15042	Leydig cells	3	Supported
O15047	Leydig cells	1	Supported
O15056	Leydig cells	2	Approved
O15061	Leydig cells	0	Supported
O15062	Leydig cells	3	Approved
O15066	Leydig cells	0	Approved
O15067	Leydig cells	2	Supported
O15075	Leydig cells	0	Supported
O15078	Leydig cells	2	Approved
O15079	Leydig cells	2	Approved
O15085	Leydig cells	2	Approved
O15091	Leydig cells	3	Approved
O15111	Leydig cells	2	Approved
O15117	Leydig cells	0	Supported
O15118	Leydig cells	3	Approved
O15120	Leydig cells	2	Uncertain
O15123	Leydig cells	0	Approved
O15127	Leydig cells	1	Approved
O15131	Leydig cells	0	Supported
O15143	Leydig cells	1	Approved
O15144	Leydig cells	3	Approved
O15145	Leydig cells	1	Approved
O15162	Leydig cells	1	Approved
O15164	Leydig cells	2	Approved
O15173	Leydig cells	2	Approved
O15182	Leydig cells	2	Approved
O15194	Leydig cells	0	Approved
O15211	Leydig cells	2	Approved
O15212	Leydig cells	1	Supported
O15213	Leydig cells	0	Uncertain
O15217	Leydig cells	3	Approved
O15230	Leydig cells	0	Supported
O15231	Leydig cells	0	Supported
O15234	Leydig cells	0	Approved
O15235	Leydig cells	3	Uncertain
O15239	Leydig cells	2	Supported
O15247	Leydig cells	0	Uncertain
O15254	Leydig cells	0	Uncertain
O15258	Leydig cells	2	Supported
O15259	Leydig cells	2	Uncertain
O15260	Leydig cells	2	Approved
O15264	Leydig cells	1	Approved
O15269	Leydig cells	2	Supported
O15287	Leydig cells	1	Approved
O15294	Leydig cells	2	Approved
O15297	Leydig cells	2	Uncertain
O15318	Leydig cells	0	Supported
O15321	Leydig cells	2	Supported
O15327	Leydig cells	2	Approved
O15344	Leydig cells	2	Approved
O15347	Leydig cells	0	Supported
O15355	Leydig cells	3	Supported
O15357	Leydig cells	2	Approved
O15371	Leydig cells	2	Approved
O15372	Leydig cells	2	Approved
O15374	Leydig cells	2	Approved
O15379	Leydig cells	1	Supported
O15381	Leydig cells	0	Supported
O15382	Leydig cells	3	Supported
O15391	Leydig cells	1	Approved
O15392	Leydig cells	1	Supported
O15394	Leydig cells	0	Approved
O15397	Leydig cells	1	Uncertain
O15400	Leydig cells	3	Supported
O15417	Leydig cells	2	Uncertain
O15427	Leydig cells	2	Approved
O15431	Leydig cells	2	Approved
O15438	Leydig cells	1	Approved
O15439	Leydig cells	0	Supported
O15440	Leydig cells	0	Uncertain
O15446	Leydig cells	1	Supported
O15455	Leydig cells	2	Approved
O15460	Leydig cells	0	Supported
O15481	Leydig cells	1	Uncertain
O15484	Leydig cells	2	Uncertain
O15488	Leydig cells	0	Approved
O15498	Leydig cells	2	Approved
O15511	Leydig cells	2	Approved
O15514	Leydig cells	2	Approved
O15516	Leydig cells	1	Supported
O15523	Leydig cells	0	Uncertain
O15525	Leydig cells	3	Approved
O15530	Leydig cells	2	Supported
O15533	Leydig cells	2	Approved
O15541	Leydig cells	3	Approved
O15550	Leydig cells	1	Supported
O15551	Leydig cells	0	Supported
O43143	Leydig cells	1	Approved
O43148	Leydig cells	2	Approved
O43150	Leydig cells	1	Approved
O43156	Leydig cells	2	Uncertain
O43157	Leydig cells	2	Approved
O43159	Leydig cells	2	Supported
O43164	Leydig cells	2	Supported
O43166	Leydig cells	2	Approved
O43169	Leydig cells	3	Approved
O43172	Leydig cells	3	Supported
O43175	Leydig cells	2	Supported
O43181	Leydig cells	2	Supported
O43182	Leydig cells	3	Approved
O43189	Leydig cells	2	Approved
O43236	Leydig cells	0	Supported
O43242	Leydig cells	3	Approved
O43246	Leydig cells	1	Approved
O43247	Leydig cells	0	Supported
O43251	Leydig cells	1	Approved
O43252	Leydig cells	0	Approved
O43255	Leydig cells	0	Approved
O43264	Leydig cells	3	Supported
O43272	Leydig cells	2	Uncertain
O43278	Leydig cells	2	Uncertain
O43280	Leydig cells	0	Supported
O43281	Leydig cells	0	Approved
O43290	Leydig cells	1	Supported
O43291	Leydig cells	1	Approved
O43293	Leydig cells	2	Approved
O43294	Leydig cells	1	Approved
O43295	Leydig cells	0	Supported
O43296	Leydig cells	0	Uncertain
O43298	Leydig cells	2	Approved
O43299	Leydig cells	2	Supported
O43301	Leydig cells	0	Approved
O43303	Leydig cells	3	Approved
O43306	Leydig cells	2	Approved
O43310	Leydig cells	2	Uncertain
O43312	Leydig cells	2	Approved
O43313	Leydig cells	2	Approved
O43314	Leydig cells	3	Approved
O43318	Leydig cells	0	Approved
O43324	Leydig cells	2	Approved
O43353	Leydig cells	2	Approved
O43374	Leydig cells	2	Uncertain
O43379	Leydig cells	2	Approved
O43390	Leydig cells	2	Supported
O43395	Leydig cells	1	Approved
O43396	Leydig cells	2	Supported
O43399	Leydig cells	2	Approved
O43402	Leydig cells	2	Approved
O43414	Leydig cells	2	Approved
O43422	Leydig cells	3	Approved
O43426	Leydig cells	1	Supported
O43427	Leydig cells	2	Approved
O43432	Leydig cells	1	Supported
O43439	Leydig cells	2	Supported
O43447	Leydig cells	0	Approved
O43451	Leydig cells	0	Supported
O43462	Leydig cells	2	Approved
O43464	Leydig cells	2	Uncertain
O43482	Leydig cells	3	Approved
O43488	Leydig cells	2	Supported
O43490	Leydig cells	0	Approved
O43491	Leydig cells	2	Supported
O43493	Leydig cells	2	Supported
O43504	Leydig cells	3	Approved
O43505	Leydig cells	2	Uncertain
O43506	Leydig cells	0	Supported
O43508	Leydig cells	2	Uncertain
O43516	Leydig cells	0	Supported
O43521	Leydig cells	2	Approved
O43524	Leydig cells	2	Supported
O43570	Leydig cells	0	Supported
O43572	Leydig cells	1	Approved
O43583	Leydig cells	3	Approved
O43586	Leydig cells	0	Supported
O43598	Leydig cells	2	Supported
O43602	Leydig cells	0	Supported
O43615	Leydig cells	3	Supported
O43617	Leydig cells	2	Approved
O43633	Leydig cells	3	Supported
O43639	Leydig cells	1	Approved
O43657	Leydig cells	1	Approved
O43660	Leydig cells	3	Supported
O43663	Leydig cells	2	Supported
O43665	Leydig cells	1	Supported
O43670	Leydig cells	3	Supported
O43674	Leydig cells	2	Supported
O43676	Leydig cells	2	Approved
O43677	Leydig cells	2	Approved
O43678	Leydig cells	3	Uncertain
O43679	Leydig cells	2	Supported
O43681	Leydig cells	2	Approved
O43684	Leydig cells	2	Supported
O43692	Leydig cells	0	Uncertain
O43707	Leydig cells	2	Supported
O43708	Leydig cells	3	Approved
O43709	Leydig cells	1	Approved
O43715	Leydig cells	2	Approved
O43719	Leydig cells	3	Supported
O43734	Leydig cells	1	Approved
O43739	Leydig cells	2	Uncertain
O43741	Leydig cells	3	Approved
O43745	Leydig cells	2	Approved
O43747	Leydig cells	3	Approved
O43752	Leydig cells	1	Approved
O43759	Leydig cells	2	Supported
O43760	Leydig cells	0	Approved
O43761	Leydig cells	0	Supported
O43765	Leydig cells	2	Approved
O43766	Leydig cells	1	Approved
O43768	Leydig cells	2	Uncertain
O43772	Leydig cells	2	Approved
O43776	Leydig cells	2	Supported
O43795	Leydig cells	1	Approved
O43808	Leydig cells	2	Approved
O43809	Leydig cells	1	Uncertain
O43813	Leydig cells	1	Approved
O43815	Leydig cells	2	Approved
O43818	Leydig cells	1	Uncertain
O43819	Leydig cells	3	Approved
O43822	Leydig cells	2	Supported
O43823	Leydig cells	3	Supported
O43829	Leydig cells	1	Uncertain
O43837	Leydig cells	3	Supported
O43852	Leydig cells	2	Supported
O43854	Leydig cells	2	Approved
O43861	Leydig cells	2	Approved
O43865	Leydig cells	0	Approved
O43866	Leydig cells	0	Supported
O43895	Leydig cells	0	Supported
O43896	Leydig cells	0	Approved
O43909	Leydig cells	2	Approved
O43913	Leydig cells	2	Approved
O43914	Leydig cells	0	Supported
O43920	Leydig cells	3	Supported
O43924	Leydig cells	2	Uncertain
O43927	Leydig cells	2	Uncertain
O43929	Leydig cells	2	Approved
O43933	Leydig cells	0	Approved
O60216	Leydig cells	3	Supported
O60218	Leydig cells	0	Supported
O60220	Leydig cells	1	Supported
O60229	Leydig cells	1	Approved
O60231	Leydig cells	3	Supported
O60232	Leydig cells	1	Uncertain
O60234	Leydig cells	1	Uncertain
O60237	Leydig cells	0	Supported
O60238	Leydig cells	3	Supported
O60239	Leydig cells	0	Uncertain
O60240	Leydig cells	0	Supported
O60245	Leydig cells	2	Uncertain
O60256	Leydig cells	3	Approved
O60260	Leydig cells	3	Approved
O60262	Leydig cells	0	Approved
O60264	Leydig cells	1	Supported
O60266	Leydig cells	1	Approved
O60268	Leydig cells	0	Supported
O60271	Leydig cells	2	Approved
O60282	Leydig cells	0	Approved
O60287	Leydig cells	3	Supported
O60291	Leydig cells	2	Approved
O60292	Leydig cells	2	Uncertain
O60293	Leydig cells	3	Supported
O60296	Leydig cells	1	Uncertain
O60303	Leydig cells	2	Supported
O60307	Leydig cells	3	Uncertain
O60308	Leydig cells	2	Approved
O60309	Leydig cells	0	Supported
O60313	Leydig cells	2	Supported
O60315	Leydig cells	0	Approved
O60318	Leydig cells	1	Approved
O60331	Leydig cells	1	Approved
O60333	Leydig cells	2	Approved
O60336	Leydig cells	3	Approved
O60337	Leydig cells	1	Approved
O60341	Leydig cells	0	Supported
O60343	Leydig cells	2	Approved
O60344	Leydig cells	2	Approved
O60346	Leydig cells	2	Uncertain
O60347	Leydig cells	2	Uncertain
O60353	Leydig cells	2	Approved
O60381	Leydig cells	2	Approved
O60427	Leydig cells	2	Approved
O60437	Leydig cells	0	Supported
O60443	Leydig cells	2	Approved
O60447	Leydig cells	2	Approved
O60449	Leydig cells	0	Supported
O60462	Leydig cells	2	Approved
O60476	Leydig cells	2	Supported
O60478	Leydig cells	3	Approved
O60486	Leydig cells	0	Uncertain
O60487	Leydig cells	1	Approved
O60488	Leydig cells	2	Supported
O60496	Leydig cells	0	Supported
O60499	Leydig cells	2	Approved
O60502	Leydig cells	0	Approved
O60503	Leydig cells	1	Approved
O60504	Leydig cells	0	Approved
O60506	Leydig cells	1	Supported
O60507	Leydig cells	3	Approved
O60512	Leydig cells	1	Approved
O60513	Leydig cells	2	Approved
O60516	Leydig cells	2	Uncertain
O60518	Leydig cells	2	Approved
O60524	Leydig cells	3	Uncertain
O60547	Leydig cells	2	Approved
O60551	Leydig cells	2	Approved
O60563	Leydig cells	2	Supported
O60568	Leydig cells	1	Uncertain
O60583	Leydig cells	3	Supported
O60609	Leydig cells	2	Approved
O60610	Leydig cells	1	Approved
O60635	Leydig cells	1	Approved
O60636	Leydig cells	3	Uncertain
O60637	Leydig cells	2	Uncertain
O60641	Leydig cells	0	Supported
O60658	Leydig cells	2	Approved
O60664	Leydig cells	2	Uncertain
O60669	Leydig cells	0	Approved
O60671	Leydig cells	1	Approved
O60673	Leydig cells	1	Uncertain
O60674	Leydig cells	2	Approved
O60678	Leydig cells	2	Uncertain
O60683	Leydig cells	0	Approved
O60684	Leydig cells	3	Supported
O60687	Leydig cells	3	Uncertain
Q96QA6	Leydig cells	3	Uncertain
O60701	Leydig cells	1	Supported
O60704	Leydig cells	3	Approved
O60706	Leydig cells	0	Uncertain
O60711	Leydig cells	0	Supported
O60716	Leydig cells	1	Supported
O60725	Leydig cells	0	Uncertain
O60732	Leydig cells	0	Supported
O60733	Leydig cells	1	Approved
O60749	Leydig cells	2	Approved
O60760	Leydig cells	0	Supported
O60762	Leydig cells	3	Approved
O60763	Leydig cells	2	Supported
O60779	Leydig cells	2	Uncertain
O60783	Leydig cells	2	Uncertain
O60784	Leydig cells	2	Approved
O60825	Leydig cells	1	Uncertain
O60826	Leydig cells	0	Uncertain
O60828	Leydig cells	2	Supported
O60829	Leydig cells	0	Supported
O60830	Leydig cells	1	Approved
O60831	Leydig cells	2	Supported
O60832	Leydig cells	2	Supported
O60841	Leydig cells	2	Approved
O60858	Leydig cells	0	Approved
O60861	Leydig cells	0	Supported
O60869	Leydig cells	1	Approved
O60879	Leydig cells	1	Supported
O60884	Leydig cells	2	Approved
O60885	Leydig cells	3	Supported
O60888	Leydig cells	2	Uncertain
O60890	Leydig cells	1	Approved
O60906	Leydig cells	2	Uncertain
O60907	Leydig cells	2	Approved
O60911	Leydig cells	3	Uncertain
O60921	Leydig cells	2	Approved
O60925	Leydig cells	2	Approved
O60927	Leydig cells	3	Approved
O60930	Leydig cells	2	Uncertain
O60934	Leydig cells	1	Supported
O60936	Leydig cells	2	Supported
O60941	Leydig cells	0	Uncertain
O60942	Leydig cells	2	Approved
O75023	Leydig cells	0	Approved
O75027	Leydig cells	2	Approved
O75030	Leydig cells	0	Supported
O75037	Leydig cells	2	Approved
O75051	Leydig cells	2	Approved
O75052	Leydig cells	0	Approved
O75054	Leydig cells	0	Approved
O75056	Leydig cells	2	Approved
O75061	Leydig cells	0	Supported
O75063	Leydig cells	2	Approved
O75071	Leydig cells	2	Supported
O75081	Leydig cells	3	Approved
O75083	Leydig cells	1	Approved
O75094	Leydig cells	1	Approved
O75095	Leydig cells	2	Uncertain
O75096	Leydig cells	2	Approved
O75110	Leydig cells	3	Approved
O75112	Leydig cells	0	Supported
O75113	Leydig cells	2	Approved
O75116	Leydig cells	1	Approved
O75121	Leydig cells	2	Approved
O75127	Leydig cells	2	Uncertain
O75128	Leydig cells	3	Supported
O75131	Leydig cells	3	Uncertain
O75140	Leydig cells	1	Uncertain
O75144	Leydig cells	3	Uncertain
O75146	Leydig cells	1	Approved
O75147	Leydig cells	2	Approved
O75150	Leydig cells	2	Approved
O75151	Leydig cells	3	Approved
O75152	Leydig cells	2	Approved
O75153	Leydig cells	0	Uncertain
O75154	Leydig cells	2	Approved
O75155	Leydig cells	2	Approved
O75157	Leydig cells	1	Approved
O75161	Leydig cells	0	Approved
O75164	Leydig cells	1	Uncertain
O75165	Leydig cells	3	Approved
O75167	Leydig cells	1	Approved
O75170	Leydig cells	0	Uncertain
O75173	Leydig cells	1	Uncertain
O75175	Leydig cells	2	Approved
O75177	Leydig cells	2	Approved
O75179	Leydig cells	2	Approved
O75182	Leydig cells	2	Uncertain
O75190	Leydig cells	2	Supported
O75208	Leydig cells	3	Supported
O75223	Leydig cells	3	Approved
O75264	Leydig cells	0	Supported
O75298	Leydig cells	0	Approved
O75306	Leydig cells	2	Supported
O75309	Leydig cells	0	Supported
O75312	Leydig cells	2	Uncertain
O75317	Leydig cells	2	Uncertain
O75323	Leydig cells	3	Supported
O75326	Leydig cells	2	Uncertain
O75330	Leydig cells	2	Approved
O75339	Leydig cells	1	Uncertain
O75344	Leydig cells	0	Supported
O75347	Leydig cells	3	Approved
O75348	Leydig cells	3	Supported
O75351	Leydig cells	0	Approved
O75352	Leydig cells	2	Uncertain
O75354	Leydig cells	3	Approved
O75356	Leydig cells	1	Supported
O75362	Leydig cells	2	Approved
O75363	Leydig cells	0	Supported
O75367	Leydig cells	1	Supported
O75368	Leydig cells	2	Approved
O75369	Leydig cells	2	Supported
O75376	Leydig cells	2	Supported
O75379	Leydig cells	2	Supported
O75380	Leydig cells	3	Supported
O75381	Leydig cells	2	Supported
O75382	Leydig cells	2	Uncertain
O75386	Leydig cells	1	Uncertain
O75387	Leydig cells	2	Supported
O75390	Leydig cells	3	Supported
O75391	Leydig cells	1	Uncertain
O75394	Leydig cells	3	Approved
O75400	Leydig cells	3	Approved
O75410	Leydig cells	2	Approved
O75414	Leydig cells	2	Approved
O75419	Leydig cells	0	Supported
O75420	Leydig cells	3	Approved
O75426	Leydig cells	3	Approved
O75427	Leydig cells	0	Supported
O75431	Leydig cells	2	Approved
O75436	Leydig cells	1	Supported
O75439	Leydig cells	3	Approved
O75446	Leydig cells	2	Supported
O75449	Leydig cells	2	Approved
O75459	Leydig cells	0	Supported
O75460	Leydig cells	2	Supported
O75462	Leydig cells	1	Approved
O75475	Leydig cells	2	Supported
O75477	Leydig cells	3	Approved
O75486	Leydig cells	1	Supported
O75487	Leydig cells	2	Approved
O75489	Leydig cells	2	Approved
O75494	Leydig cells	2	Uncertain
O75496	Leydig cells	0	Supported
O75503	Leydig cells	2	Approved
O75508	Leydig cells	0	Supported
O75521	Leydig cells	2	Supported
O75525	Leydig cells	1	Supported
O75526	Leydig cells	0	Supported
O75528	Leydig cells	2	Approved
O75530	Leydig cells	3	Supported
O75531	Leydig cells	1	Supported
O75533	Leydig cells	2	Approved
O75534	Leydig cells	2	Supported
O75541	Leydig cells	2	Approved
O75554	Leydig cells	2	Approved
O75556	Leydig cells	0	Supported
O75558	Leydig cells	2	Approved
O75563	Leydig cells	0	Supported
O75569	Leydig cells	1	Approved
O75570	Leydig cells	0	Uncertain
O75575	Leydig cells	2	Approved
O75582	Leydig cells	1	Approved
O75586	Leydig cells	2	Approved
O75594	Leydig cells	0	Supported
O75600	Leydig cells	2	Uncertain
O75602	Leydig cells	2	Supported
O75604	Leydig cells	2	Approved
O75607	Leydig cells	3	Approved
O75608	Leydig cells	1	Supported
O75610	Leydig cells	0	Approved
O75616	Leydig cells	2	Supported
O75628	Leydig cells	2	Approved
O75635	Leydig cells	0	Approved
O75636	Leydig cells	1	Approved
O75643	Leydig cells	2	Approved
O75648	Leydig cells	0	Uncertain
O75663	Leydig cells	2	Approved
O75665	Leydig cells	2	Approved
O75674	Leydig cells	2	Uncertain
O75676	Leydig cells	3	Approved
O75683	Leydig cells	2	Approved
O75688	Leydig cells	2	Approved
O75689	Leydig cells	1	Supported
O75694	Leydig cells	2	Uncertain
O75695	Leydig cells	0	Uncertain
O75711	Leydig cells	3	Approved
O75716	Leydig cells	1	Approved
O75717	Leydig cells	0	Supported
O75718	Leydig cells	2	Approved
O75746	Leydig cells	3	Supported
O75751	Leydig cells	2	Approved
O75764	Leydig cells	2	Approved
O75781	Leydig cells	1	Approved
O75787	Leydig cells	2	Approved
O75794	Leydig cells	2	Approved
O75800	Leydig cells	3	Uncertain
O75815	Leydig cells	2	Approved
O75817	Leydig cells	1	Uncertain
O75820	Leydig cells	1	Uncertain
O75821	Leydig cells	2	Approved
O75822	Leydig cells	2	Approved
O75828	Leydig cells	3	Uncertain
O75832	Leydig cells	0	Approved
O75843	Leydig cells	2	Approved
O75844	Leydig cells	1	Approved
O75864	Leydig cells	2	Approved
O75874	Leydig cells	3	Supported
O75879	Leydig cells	2	Uncertain
O75880	Leydig cells	2	Approved
O75881	Leydig cells	2	Uncertain
O75882	Leydig cells	1	Uncertain
O75884	Leydig cells	1	Approved
O75886	Leydig cells	2	Supported
O75888	Leydig cells	2	Uncertain
O75891	Leydig cells	1	Approved
O75907	Leydig cells	1	Supported
O75911	Leydig cells	2	Supported
O75914	Leydig cells	0	Approved
O75915	Leydig cells	3	Supported
O75923	Leydig cells	1	Supported
O75925	Leydig cells	2	Supported
O75928	Leydig cells	1	Supported
O75934	Leydig cells	2	Supported
O75935	Leydig cells	3	Approved
O75936	Leydig cells	0	Supported
O75937	Leydig cells	2	Approved
O75943	Leydig cells	2	Approved
O75947	Leydig cells	3	Supported
O75951	Leydig cells	0	Supported
O75952	Leydig cells	0	Supported
O75953	Leydig cells	2	Approved
O75954	Leydig cells	2	Uncertain
O75955	Leydig cells	2	Supported
O75962	Leydig cells	2	Supported
O75964	Leydig cells	2	Approved
O75969	Leydig cells	0	Supported
O75970	Leydig cells	2	Uncertain
O75971	Leydig cells	2	Uncertain
O75976	Leydig cells	2	Approved
O75995	Leydig cells	0	Supported
O76003	Leydig cells	2	Approved
O76021	Leydig cells	3	Supported
O76024	Leydig cells	2	Approved
O76027	Leydig cells	0	Supported
O76031	Leydig cells	2	Approved
O76038	Leydig cells	0	Supported
O76039	Leydig cells	2	Supported
O76041	Leydig cells	0	Approved
O76054	Leydig cells	2	Approved
O76061	Leydig cells	2	Uncertain
O76062	Leydig cells	2	Approved
O76070	Leydig cells	0	Supported
O76071	Leydig cells	3	Uncertain
O76074	Leydig cells	2	Approved
O76076	Leydig cells	1	Approved
O76080	Leydig cells	2	Approved
O76094	Leydig cells	2	Approved
O76095	Leydig cells	1	Approved
O77932	Leydig cells	0	Uncertain
O94759	Leydig cells	2	Approved
O94760	Leydig cells	3	Supported
O94763	Leydig cells	2	Approved
O94766	Leydig cells	1	Approved
O94769	Leydig cells	2	Approved
O94776	Leydig cells	3	Supported
O94788	Leydig cells	2	Approved
O94804	Leydig cells	0	Supported
O94806	Leydig cells	3	Uncertain
O94808	Leydig cells	2	Uncertain
O94811	Leydig cells	0	Supported
O94812	Leydig cells	2	Uncertain
O94817	Leydig cells	2	Uncertain
O94822	Leydig cells	2	Uncertain
O94826	Leydig cells	1	Supported
O94827	Leydig cells	2	Uncertain
O94829	Leydig cells	1	Uncertain
O94830	Leydig cells	3	Supported
O94832	Leydig cells	1	Uncertain
O94842	Leydig cells	2	Approved
O94851	Leydig cells	2	Approved
O94855	Leydig cells	3	Approved
O94856	Leydig cells	0	Supported
O94864	Leydig cells	2	Uncertain
O94874	Leydig cells	2	Supported
O94875	Leydig cells	2	Supported
O94876	Leydig cells	1	Uncertain
O94885	Leydig cells	2	Uncertain
O94887	Leydig cells	3	Approved
O94888	Leydig cells	2	Supported
O94889	Leydig cells	2	Approved
O94898	Leydig cells	2	Uncertain
O94901	Leydig cells	3	Supported
O94903	Leydig cells	3	Approved
O94905	Leydig cells	3	Supported
O94906	Leydig cells	3	Supported
O94910	Leydig cells	0	Uncertain
O94911	Leydig cells	3	Approved
O94915	Leydig cells	2	Supported
O94916	Leydig cells	2	Approved
O94919	Leydig cells	2	Supported
O94923	Leydig cells	2	Uncertain
O94925	Leydig cells	1	Supported
O94927	Leydig cells	2	Approved
O94929	Leydig cells	2	Approved
O94952	Leydig cells	2	Approved
O94956	Leydig cells	2	Uncertain
O94964	Leydig cells	2	Approved
O94967	Leydig cells	2	Approved
O94972	Leydig cells	0	Uncertain
O94973	Leydig cells	3	Supported
O94979	Leydig cells	2	Approved
O94985	Leydig cells	2	Approved
O94986	Leydig cells	0	Approved
O94988	Leydig cells	2	Uncertain
O94992	Leydig cells	3	Supported
O94993	Leydig cells	0	Supported
O95049	Leydig cells	1	Supported
O95067	Leydig cells	2	Supported
O95070	Leydig cells	0	Approved
O95072	Leydig cells	1	Approved
O95081	Leydig cells	0	Approved
O95084	Leydig cells	0	Uncertain
O95104	Leydig cells	2	Supported
O95136	Leydig cells	0	Approved
O95139	Leydig cells	3	Supported
O95140	Leydig cells	1	Uncertain
O95147	Leydig cells	2	Approved
O95149	Leydig cells	1	Approved
O95155	Leydig cells	2	Approved
O95159	Leydig cells	2	Supported
O95163	Leydig cells	2	Approved
O95164	Leydig cells	0	Uncertain
O95167	Leydig cells	3	Supported
O95168	Leydig cells	2	Supported
O95169	Leydig cells	2	Supported
O95178	Leydig cells	2	Approved
O95180	Leydig cells	3	Approved
O95182	Leydig cells	2	Supported
O95183	Leydig cells	1	Supported
O95197	Leydig cells	0	Supported
O95199	Leydig cells	2	Approved
O95202	Leydig cells	2	Supported
O95208	Leydig cells	0	Approved
O95210	Leydig cells	2	Supported
O95214	Leydig cells	2	Uncertain
O95218	Leydig cells	3	Supported
O95219	Leydig cells	2	Uncertain
O95229	Leydig cells	2	Approved
O95232	Leydig cells	3	Supported
O95235	Leydig cells	1	Approved
O95239	Leydig cells	2	Approved
O95243	Leydig cells	2	Supported
O95249	Leydig cells	3	Uncertain
O95251	Leydig cells	1	Approved
O95260	Leydig cells	2	Approved
O95263	Leydig cells	0	Supported
O95271	Leydig cells	2	Approved
O95273	Leydig cells	3	Supported
O95292	Leydig cells	3	Supported
O95294	Leydig cells	1	Uncertain
O95295	Leydig cells	3	Approved
O95297	Leydig cells	2	Approved
O95298	Leydig cells	2	Approved
O95302	Leydig cells	2	Approved
O95319	Leydig cells	0	Supported
O95336	Leydig cells	3	Approved
O95342	Leydig cells	1	Supported
O95347	Leydig cells	1	Approved
O95352	Leydig cells	2	Supported
O95359	Leydig cells	2	Approved
O95361	Leydig cells	3	Uncertain
O95363	Leydig cells	2	Approved
O95365	Leydig cells	2	Supported
O95373	Leydig cells	2	Approved
O95379	Leydig cells	0	Uncertain
O95382	Leydig cells	2	Approved
O95390	Leydig cells	3	Approved
O95391	Leydig cells	2	Uncertain
O95394	Leydig cells	2	Supported
O95396	Leydig cells	1	Uncertain
O95398	Leydig cells	2	Approved
O95400	Leydig cells	2	Supported
O95405	Leydig cells	2	Approved
O95406	Leydig cells	3	Approved
O95407	Leydig cells	0	Uncertain
O95415	Leydig cells	0	Uncertain
O95425	Leydig cells	2	Approved
O95427	Leydig cells	2	Approved
O95428	Leydig cells	2	Uncertain
O95429	Leydig cells	2	Approved
O95433	Leydig cells	2	Supported
O95436	Leydig cells	0	Supported
O95445	Leydig cells	1	Approved
O95453	Leydig cells	3	Supported
O95456	Leydig cells	1	Approved
O95466	Leydig cells	0	Supported
O95470	Leydig cells	1	Approved
O95471	Leydig cells	0	Supported
O95473	Leydig cells	2	Approved
O95476	Leydig cells	2	Uncertain
O95477	Leydig cells	2	Approved
O95478	Leydig cells	3	Approved
O95479	Leydig cells	3	Approved
O95486	Leydig cells	1	Approved
O95487	Leydig cells	2	Approved
O95497	Leydig cells	0	Approved
O95503	Leydig cells	2	Uncertain
O95544	Leydig cells	2	Uncertain
O95551	Leydig cells	1	Supported
O95562	Leydig cells	0	Approved
O95563	Leydig cells	2	Uncertain
O95571	Leydig cells	1	Supported
O95573	Leydig cells	3	Uncertain
O95602	Leydig cells	2	Supported
O95613	Leydig cells	1	Supported
O95625	Leydig cells	2	Approved
O95628	Leydig cells	2	Approved
O95630	Leydig cells	3	Uncertain
O95631	Leydig cells	2	Approved
O95633	Leydig cells	2	Approved
O95639	Leydig cells	2	Uncertain
O95644	Leydig cells	0	Supported
O95670	Leydig cells	0	Supported
O95671	Leydig cells	3	Supported
O95674	Leydig cells	2	Approved
O95685	Leydig cells	2	Approved
O95696	Leydig cells	0	Approved
O95707	Leydig cells	2	Approved
O95714	Leydig cells	2	Approved
O95715	Leydig cells	1	Uncertain
O95716	Leydig cells	2	Approved
O95721	Leydig cells	2	Supported
O95741	Leydig cells	0	Approved
O95747	Leydig cells	2	Supported
O95749	Leydig cells	0	Supported
O95757	Leydig cells	0	Supported
O95759	Leydig cells	2	Uncertain
O95760	Leydig cells	1	Supported
O95772	Leydig cells	2	Supported
O95777	Leydig cells	3	Uncertain
O95782	Leydig cells	2	Approved
O95785	Leydig cells	3	Supported
O95786	Leydig cells	2	Uncertain
O95789	Leydig cells	2	Approved
O95793	Leydig cells	2	Approved
O95801	Leydig cells	3	Approved
O95810	Leydig cells	1	Supported
O95816	Leydig cells	2	Approved
O95817	Leydig cells	2	Supported
O95819	Leydig cells	0	Uncertain
O95822	Leydig cells	2	Approved
O95825	Leydig cells	2	Approved
O95831	Leydig cells	3	Supported
O95832	Leydig cells	1	Supported
O95833	Leydig cells	1	Approved
O95834	Leydig cells	3	Approved
O95835	Leydig cells	2	Approved
O95837	Leydig cells	1	Approved
O95841	Leydig cells	2	Approved
O95848	Leydig cells	3	Approved
O95858	Leydig cells	1	Approved
O95861	Leydig cells	3	Approved
O95864	Leydig cells	3	Approved
O95865	Leydig cells	2	Uncertain
O95870	Leydig cells	0	Approved
O95872	Leydig cells	3	Approved
O95873	Leydig cells	3	Uncertain
O95886	Leydig cells	0	Supported
O95900	Leydig cells	2	Uncertain
O95905	Leydig cells	1	Approved
O95926	Leydig cells	3	Approved
O95931	Leydig cells	0	Supported
O95954	Leydig cells	0	Supported
O95965	Leydig cells	1	Uncertain
O95967	Leydig cells	0	Approved
O95976	Leydig cells	0	Uncertain
O95980	Leydig cells	0	Supported
O95983	Leydig cells	1	Supported
O95989	Leydig cells	0	Uncertain
O95994	Leydig cells	0	Supported
O95995	Leydig cells	2	Approved
O95997	Leydig cells	1	Supported
O95999	Leydig cells	0	Approved
O96000	Leydig cells	3	Supported
O96004	Leydig cells	1	Approved
O96007	Leydig cells	3	Approved
O96008	Leydig cells	2	Supported
O96009	Leydig cells	0	Supported
O96011	Leydig cells	2	Supported
O96013	Leydig cells	2	Uncertain
O96015	Leydig cells	1	Approved
O96017	Leydig cells	3	Approved
O96019	Leydig cells	3	Supported
O96024	Leydig cells	2	Approved
O96033	Leydig cells	3	Approved
P00167	Leydig cells	3	Supported
P00325	Leydig cells	0	Supported
P00326	Leydig cells	1	Supported
P00338	Leydig cells	2	Approved
P00352	Leydig cells	1	Approved
P00367	Leydig cells	3	Approved
P00374	Leydig cells	2	Uncertain
P00387	Leydig cells	3	Approved
P00390	Leydig cells	2	Approved
P00395	Leydig cells	3	Supported
P00403	Leydig cells	3	Supported
P00414	Leydig cells	2	Approved
P00439	Leydig cells	0	Supported
P00441	Leydig cells	2	Supported
P00450	Leydig cells	0	Supported
P00451	Leydig cells	2	Supported
P00488	Leydig cells	1	Supported
P00491	Leydig cells	0	Supported
P00492	Leydig cells	2	Supported
P00505	Leydig cells	3	Supported
P00519	Leydig cells	2	Supported
P00533	Leydig cells	1	Supported
P00558	Leydig cells	3	Approved
P00568	Leydig cells	1	Supported
P00734	Leydig cells	0	Supported
P00736	Leydig cells	0	Uncertain
P00738	Leydig cells	0	Supported
P00739	Leydig cells	0	Supported
P00747	Leydig cells	1	Supported
P00748	Leydig cells	0	Approved
P00750	Leydig cells	0	Supported
P00751	Leydig cells	0	Supported
P00813	Leydig cells	0	Supported
P00915	Leydig cells	0	Supported
P00918	Leydig cells	0	Supported
P00966	Leydig cells	0	Supported
P00973	Leydig cells	3	Uncertain
P01008	Leydig cells	2	Supported
P01009	Leydig cells	0	Supported
P01011	Leydig cells	1	Supported
P01019	Leydig cells	2	Supported
P01023	Leydig cells	1	Supported
P01024	Leydig cells	0	Supported
P01031	Leydig cells	0	Uncertain
P01033	Leydig cells	0	Approved
P01034	Leydig cells	2	Supported
P01036	Leydig cells	0	Supported
P01040	Leydig cells	0	Supported
P01042	Leydig cells	0	Supported
P01111	Leydig cells	1	Uncertain
P01112	Leydig cells	1	Approved
P01116	Leydig cells	1	Approved
P01130	Leydig cells	3	Approved
P01137	Leydig cells	0	Approved
P01160	Leydig cells	0	Supported
P01210	Leydig cells	0	Supported
P01303	Leydig cells	0	Supported
P01344	Leydig cells	0	Supported
P01591	Leydig cells	0	Supported
P01730	Leydig cells	0	Supported
P01833	Leydig cells	0	Supported
P01903	Leydig cells	0	Supported
P01909	Leydig cells	1	Supported
P01911	Leydig cells	0	Supported
P02042	Leydig cells	0	Supported
P02144	Leydig cells	0	Supported
P02452	Leydig cells	2	Uncertain
P02458	Leydig cells	0	Supported
P02461	Leydig cells	0	Approved
P02462	Leydig cells	1	Approved
P02511	Leydig cells	0	Supported
P02545	Leydig cells	3	Supported
P02549	Leydig cells	0	Supported
P02647	Leydig cells	0	Supported
P02649	Leydig cells	1	Supported
P02652	Leydig cells	0	Supported
P02654	Leydig cells	0	Supported
P02655	Leydig cells	0	Supported
P02671	Leydig cells	0	Supported
P02675	Leydig cells	1	Supported
P02679	Leydig cells	0	Supported
P02686	Leydig cells	0	Supported
P02724	Leydig cells	0	Supported
P02730	Leydig cells	0	Supported
P02741	Leydig cells	0	Supported
P02743	Leydig cells	0	Supported
P02745	Leydig cells	0	Supported
P02746	Leydig cells	1	Approved
P02747	Leydig cells	1	Supported
P02748	Leydig cells	0	Uncertain
P02749	Leydig cells	0	Supported
P02750	Leydig cells	1	Supported
P02751	Leydig cells	2	Supported
P02753	Leydig cells	1	Supported
P02760	Leydig cells	1	Approved
P02763	Leydig cells	1	Approved
P02765	Leydig cells	0	Supported
P02766	Leydig cells	0	Supported
P02774	Leydig cells	2	Supported
P02775	Leydig cells	0	Supported
P02776	Leydig cells	0	Supported
P02786	Leydig cells	1	Supported
P02787	Leydig cells	1	Supported
P02788	Leydig cells	0	Supported
P02790	Leydig cells	0	Supported
P02792	Leydig cells	3	Supported
P02794	Leydig cells	2	Approved
P03372	Leydig cells	0	Supported
P03886	Leydig cells	1	Approved
P03897	Leydig cells	2	Supported
P03905	Leydig cells	2	Approved
P03973	Leydig cells	0	Supported
P04003	Leydig cells	0	Supported
P04004	Leydig cells	1	Supported
P04035	Leydig cells	2	Approved
P04040	Leydig cells	0	Supported
P04049	Leydig cells	2	Approved
P04062	Leydig cells	3	Supported
P04066	Leydig cells	2	Supported
P04070	Leydig cells	1	Supported
P04075	Leydig cells	2	Supported
P04080	Leydig cells	0	Supported
P04083	Leydig cells	0	Supported
P04114	Leydig cells	0	Supported
P04150	Leydig cells	3	Supported
P04156	Leydig cells	0	Supported
P04179	Leydig cells	2	Supported
P04181	Leydig cells	2	Supported
P04196	Leydig cells	0	Supported
P04216	Leydig cells	0	Supported
P04217	Leydig cells	0	Supported
P04233	Leydig cells	1	Supported
P04264	Leydig cells	0	Supported
P04271	Leydig cells	0	Supported
P04275	Leydig cells	0	Supported
P04279	Leydig cells	0	Supported
P04350	Leydig cells	0	Approved
P04406	Leydig cells	3	Supported
P04424	Leydig cells	0	Supported
P04440	Leydig cells	3	Approved
P04554	Leydig cells	0	Supported
P04626	Leydig cells	0	Approved
P04632	Leydig cells	2	Approved
P04745	Leydig cells	0	Supported
P04745	Leydig cells	0	Supported
P04745	Leydig cells	0	Supported
P04792	Leydig cells	1	Supported
P04818	Leydig cells	2	Approved
P04839	Leydig cells	0	Supported
P04843	Leydig cells	1	Supported
P04844	Leydig cells	2	Supported
P04899	Leydig cells	1	Approved
P04920	Leydig cells	2	Supported
P04921	Leydig cells	2	Supported
P05019	Leydig cells	1	Approved
P05023	Leydig cells	1	Supported
P05026	Leydig cells	1	Supported
P05060	Leydig cells	0	Supported
P05062	Leydig cells	0	Supported
P05067	Leydig cells	0	Supported
P05090	Leydig cells	3	Supported
P05091	Leydig cells	2	Approved
P05093	Leydig cells	3	Supported
P05106	Leydig cells	0	Supported
P05107	Leydig cells	0	Supported
P05108	Leydig cells	3	Supported
P05109	Leydig cells	0	Supported
P05111	Leydig cells	2	Supported
P05114	Leydig cells	3	Supported
P05121	Leydig cells	1	Approved
P05141	Leydig cells	3	Approved
P05155	Leydig cells	0	Supported
P05156	Leydig cells	0	Supported
P05160	Leydig cells	0	Supported
P05161	Leydig cells	3	Approved
P05162	Leydig cells	0	Supported
P05164	Leydig cells	0	Supported
P05165	Leydig cells	3	Supported
P05166	Leydig cells	3	Supported
P05186	Leydig cells	1	Approved
P05187	Leydig cells	0	Supported
P05198	Leydig cells	2	Supported
P05204	Leydig cells	1	Supported
P05230	Leydig cells	0	Supported
P05362	Leydig cells	0	Supported
P05386	Leydig cells	1	Uncertain
P05387	Leydig cells	2	Approved
P05388	Leydig cells	1	Approved
P05408	Leydig cells	0	Supported
P05413	Leydig cells	0	Supported
P05423	Leydig cells	2	Supported
P05452	Leydig cells	2	Approved
P05455	Leydig cells	3	Supported
P05543	Leydig cells	0	Approved
P05546	Leydig cells	0	Supported
P05556	Leydig cells	3	Approved
P05771	Leydig cells	0	Approved
P05783	Leydig cells	0	Supported
P06132	Leydig cells	0	Uncertain
P06213	Leydig cells	2	Uncertain
P06239	Leydig cells	0	Supported
P06241	Leydig cells	0	Approved
P06276	Leydig cells	1	Supported
P06280	Leydig cells	2	Supported
P06340	Leydig cells	0	Supported
P06396	Leydig cells	0	Supported
P06400	Leydig cells	2	Supported
P06401	Leydig cells	0	Supported
P06454	Leydig cells	2	Approved
P06493	Leydig cells	0	Uncertain
P06576	Leydig cells	2	Supported
P06681	Leydig cells	0	Supported
P06702	Leydig cells	0	Supported
P06703	Leydig cells	3	Supported
P06727	Leydig cells	0	Supported
P06730	Leydig cells	2	Supported
P06732	Leydig cells	0	Supported
P06733	Leydig cells	2	Supported
P06737	Leydig cells	1	Supported
P06744	Leydig cells	2	Supported
P06746	Leydig cells	1	Supported
P06748	Leydig cells	3	Supported
P06753	Leydig cells	2	Approved
P06756	Leydig cells	2	Supported
P06865	Leydig cells	2	Supported
P06899	Leydig cells	3	Supported
P07099	Leydig cells	3	Supported
P07101	Leydig cells	0	Supported
P07108	Leydig cells	1	Approved
P07195	Leydig cells	2	Supported
P07196	Leydig cells	0	Supported
P07197	Leydig cells	0	Supported
P07199	Leydig cells	2	Approved
P07203	Leydig cells	2	Approved
P07204	Leydig cells	0	Supported
P07225	Leydig cells	2	Supported
P07237	Leydig cells	2	Supported
P07305	Leydig cells	3	Supported
P07311	Leydig cells	2	Approved
P07332	Leydig cells	2	Approved
P07339	Leydig cells	2	Supported
P07355	Leydig cells	0	Approved
P07358	Leydig cells	0	Supported
P07359	Leydig cells	0	Supported
P07360	Leydig cells	3	Approved
P07384	Leydig cells	2	Supported
P07437	Leydig cells	2	Supported
P07451	Leydig cells	0	Supported
P07476	Leydig cells	0	Supported
P07585	Leydig cells	0	Supported
P07602	Leydig cells	3	Supported
P07686	Leydig cells	2	Approved
P07711	Leydig cells	0	Supported
P07737	Leydig cells	2	Supported
P07738	Leydig cells	0	Supported
P07741	Leydig cells	2	Approved
P07814	Leydig cells	0	Supported
P07858	Leydig cells	2	Uncertain
P07864	Leydig cells	0	Supported
P07900	Leydig cells	0	Approved
P07902	Leydig cells	3	Supported
P07910	Leydig cells	3	Supported
P07919	Leydig cells	2	Supported
P07942	Leydig cells	1	Supported
P07947	Leydig cells	2	Approved
P07948	Leydig cells	0	Supported
P07951	Leydig cells	2	Approved
P07954	Leydig cells	3	Supported
P07992	Leydig cells	3	Supported
P07996	Leydig cells	2	Approved
P07998	Leydig cells	0	Supported
P08047	Leydig cells	2	Supported
P08069	Leydig cells	2	Uncertain
P08123	Leydig cells	2	Approved
P08133	Leydig cells	2	Supported
P08134	Leydig cells	0	Uncertain
P08138	Leydig cells	0	Supported
P08174	Leydig cells	0	Supported
P08183	Leydig cells	0	Approved
P08185	Leydig cells	2	Approved
P08195	Leydig cells	0	Supported
P08236	Leydig cells	2	Approved
P08237	Leydig cells	3	Approved
P08238	Leydig cells	2	Approved
P08243	Leydig cells	1	Approved
P08246	Leydig cells	0	Supported
P08247	Leydig cells	0	Supported
P08253	Leydig cells	1	Approved
P08263	Leydig cells	3	Supported
P08294	Leydig cells	1	Supported
P08311	Leydig cells	0	Supported
P08397	Leydig cells	2	Supported
P08473	Leydig cells	0	Supported
P08493	Leydig cells	2	Uncertain
P08514	Leydig cells	0	Supported
P08519	Leydig cells	0	Supported
P08559	Leydig cells	3	Approved
P08567	Leydig cells	0	Approved
P08571	Leydig cells	1	Supported
P08572	Leydig cells	0	Supported
P08574	Leydig cells	3	Supported
P08575	Leydig cells	0	Supported
P08582	Leydig cells	1	Approved
P08590	Leydig cells	0	Supported
P08603	Leydig cells	0	Supported
P08621	Leydig cells	3	Supported
P08631	Leydig cells	0	Approved
P08637	Leydig cells	0	Supported
P08648	Leydig cells	0	Supported
P08651	Leydig cells	3	Supported
P08670	Leydig cells	3	Supported
P08697	Leydig cells	2	Approved
P08708	Leydig cells	2	Approved
P08754	Leydig cells	2	Approved
P08758	Leydig cells	2	Approved
P08842	Leydig cells	1	Approved
P08865	Leydig cells	2	Approved
P08910	Leydig cells	2	Approved
P08962	Leydig cells	2	Supported
P09001	Leydig cells	2	Approved
P09012	Leydig cells	2	Supported
P09038	Leydig cells	0	Approved
P09104	Leydig cells	0	Supported
P09105	Leydig cells	0	Supported
P09110	Leydig cells	1	Supported
P09132	Leydig cells	1	Approved
P09172	Leydig cells	0	Supported
P09210	Leydig cells	2	Supported
P09211	Leydig cells	2	Approved
P09234	Leydig cells	3	Supported
P09237	Leydig cells	0	Supported
P09326	Leydig cells	0	Supported
P09327	Leydig cells	0	Supported
P09382	Leydig cells	0	Approved
P09417	Leydig cells	0	Supported
P09429	Leydig cells	2	Supported
P09455	Leydig cells	3	Supported
P09466	Leydig cells	0	Supported
P09467	Leydig cells	1	Supported
P09471	Leydig cells	0	Supported
P09486	Leydig cells	3	Supported
P09488	Leydig cells	3	Approved
P09493	Leydig cells	1	Supported
P09496	Leydig cells	2	Supported
P09497	Leydig cells	2	Approved
P09525	Leydig cells	0	Approved
P09543	Leydig cells	0	Supported
P09601	Leydig cells	0	Supported
P09619	Leydig cells	0	Approved
P09622	Leydig cells	3	Supported
P09651	Leydig cells	3	Supported
P09661	Leydig cells	2	Supported
P09668	Leydig cells	1	Supported
P09669	Leydig cells	2	Supported
P09758	Leydig cells	0	Supported
P09769	Leydig cells	0	Supported
P09871	Leydig cells	0	Supported
P09874	Leydig cells	2	Supported
P09913	Leydig cells	0	Approved
P09914	Leydig cells	2	Approved
P09917	Leydig cells	0	Supported
P09936	Leydig cells	1	Supported
P09958	Leydig cells	1	Approved
P09960	Leydig cells	3	Supported
P09972	Leydig cells	1	Supported
P0C024	Leydig cells	3	Supported
P0C0L4	Leydig cells	0	Approved
P0C0L5	Leydig cells	0	Approved
Q71UI9	Leydig cells	2	Supported
Q99878	Leydig cells	1	Supported
P0C2W7	Leydig cells	0	Approved
P0C6A0	Leydig cells	1	Uncertain
P0C7P0	Leydig cells	2	Approved
P0C7P1	Leydig cells	0	Supported
P0C870	Leydig cells	3	Uncertain
P0CAP1	Leydig cells	1	Approved
P0CG12	Leydig cells	2	Approved
P0CG13	Leydig cells	2	Approved
P0CG23	Leydig cells	3	Approved
P0CG33	Leydig cells	0	Supported
P0CG39	Leydig cells	0	Uncertain
P0CK96	Leydig cells	3	Uncertain
P0DJ93	Leydig cells	0	Approved
P0DMN0	Leydig cells	1	Supported
Q5DJT8	Leydig cells	0	Supported
P0DMV9	Leydig cells	2	Approved
P0DN76	Leydig cells	3	Supported
P10071	Leydig cells	2	Approved
P10109	Leydig cells	3	Supported
P10114	Leydig cells	2	Uncertain
P10124	Leydig cells	0	Supported
P10155	Leydig cells	2	Uncertain
P10176	Leydig cells	1	Supported
P10243	Leydig cells	1	Uncertain
P10253	Leydig cells	2	Supported
P10275	Leydig cells	2	Supported
P10301	Leydig cells	2	Uncertain
P10323	Leydig cells	0	Supported
P10398	Leydig cells	2	Approved
P10412	Leydig cells	3	Supported
P10415	Leydig cells	0	Supported
P10515	Leydig cells	1	Supported
P10586	Leydig cells	2	Uncertain
P10599	Leydig cells	3	Supported
P10606	Leydig cells	3	Supported
P10619	Leydig cells	3	Supported
P10620	Leydig cells	2	Supported
P10636	Leydig cells	0	Supported
P10643	Leydig cells	2	Approved
P10644	Leydig cells	2	Approved
P10645	Leydig cells	0	Supported
P10646	Leydig cells	2	Supported
P10696	Leydig cells	0	Supported
P10720	Leydig cells	0	Supported
P10746	Leydig cells	2	Approved
P10768	Leydig cells	2	Approved
P10809	Leydig cells	1	Supported
P10909	Leydig cells	2	Uncertain
P10916	Leydig cells	0	Supported
P11021	Leydig cells	2	Supported
P11047	Leydig cells	1	Supported
P11086	Leydig cells	0	Supported
P11137	Leydig cells	0	Supported
P11142	Leydig cells	0	Uncertain
P11166	Leydig cells	0	Supported
P11169	Leydig cells	1	Approved
P11171	Leydig cells	0	Supported
P11177	Leydig cells	2	Supported
P11182	Leydig cells	2	Supported
P11215	Leydig cells	0	Supported
P11216	Leydig cells	2	Approved
P11217	Leydig cells	0	Supported
P11226	Leydig cells	0	Supported
P11233	Leydig cells	2	Approved
P11234	Leydig cells	1	Approved
P11274	Leydig cells	2	Approved
P11277	Leydig cells	0	Supported
P11279	Leydig cells	3	Supported
P11308	Leydig cells	1	Approved
P11310	Leydig cells	2	Supported
P11362	Leydig cells	2	Approved
P11387	Leydig cells	2	Supported
P11388	Leydig cells	0	Supported
P11413	Leydig cells	2	Supported
P11441	Leydig cells	2	Approved
P11488	Leydig cells	0	Supported
P11498	Leydig cells	3	Uncertain
P11511	Leydig cells	0	Supported
P11532	Leydig cells	0	Supported
P11586	Leydig cells	2	Approved
P11684	Leydig cells	0	Supported
P33261	Leydig cells	0	Supported
P11717	Leydig cells	2	Supported
P11766	Leydig cells	3	Approved
P11802	Leydig cells	2	Approved
P11831	Leydig cells	2	Supported
P11908	Leydig cells	3	Approved
P11912	Leydig cells	0	Supported
P11940	Leydig cells	1	Supported
P12004	Leydig cells	2	Supported
P12036	Leydig cells	0	Supported
P12074	Leydig cells	2	Approved
P12081	Leydig cells	2	Approved
P12109	Leydig cells	1	Supported
P12110	Leydig cells	0	Supported
P12111	Leydig cells	0	Supported
P12235	Leydig cells	2	Approved
P12236	Leydig cells	3	Approved
P12259	Leydig cells	0	Uncertain
P12268	Leydig cells	2	Approved
P12270	Leydig cells	2	Supported
P12273	Leydig cells	0	Supported
P12277	Leydig cells	0	Supported
P12318	Leydig cells	0	Supported
P12429	Leydig cells	1	Supported
P12532	Leydig cells	0	Uncertain
P12532	Leydig cells	0	Uncertain
P12544	Leydig cells	1	Uncertain
P12694	Leydig cells	3	Supported
P12755	Leydig cells	1	Approved
P12757	Leydig cells	2	Uncertain
P12814	Leydig cells	2	Approved
P12821	Leydig cells	0	Supported
P12829	Leydig cells	0	Supported
P12830	Leydig cells	0	Supported
P12883	Leydig cells	0	Supported
P12931	Leydig cells	0	Approved
P12955	Leydig cells	3	Approved
P12956	Leydig cells	3	Supported
P13010	Leydig cells	3	Supported
P13051	Leydig cells	2	Uncertain
P13056	Leydig cells	2	Supported
P13073	Leydig cells	2	Supported
P13164	Leydig cells	0	Supported
P13196	Leydig cells	3	Supported
P13284	Leydig cells	0	Approved
P13473	Leydig cells	3	Supported
P13489	Leydig cells	1	Approved
P13498	Leydig cells	0	Supported
P13521	Leydig cells	2	Approved
P13533	Leydig cells	0	Supported
P13569	Leydig cells	0	Supported
P13591	Leydig cells	0	Supported
P13611	Leydig cells	0	Supported
P13637	Leydig cells	0	Supported
P13639	Leydig cells	3	Approved
P13667	Leydig cells	2	Supported
P13671	Leydig cells	0	Supported
P13674	Leydig cells	3	Supported
P13686	Leydig cells	0	Uncertain
P13688	Leydig cells	0	Supported
P13693	Leydig cells	1	Approved
P13716	Leydig cells	2	Supported
P13726	Leydig cells	2	Approved
P13727	Leydig cells	0	Supported
P13765	Leydig cells	0	Approved
P13796	Leydig cells	0	Supported
P13797	Leydig cells	3	Approved
P13798	Leydig cells	1	Supported
P13804	Leydig cells	3	Supported
P13807	Leydig cells	2	Supported
P13861	Leydig cells	3	Uncertain
P13866	Leydig cells	0	Supported
P13929	Leydig cells	0	Approved
P13984	Leydig cells	2	Supported
P13987	Leydig cells	2	Supported
P13994	Leydig cells	2	Approved
P13995	Leydig cells	1	Approved
P14136	Leydig cells	0	Supported
P14151	Leydig cells	0	Supported
P14174	Leydig cells	2	Approved
P14209	Leydig cells	0	Supported
P14210	Leydig cells	2	Approved
P14222	Leydig cells	0	Approved
P14314	Leydig cells	2	Supported
P14316	Leydig cells	2	Supported
P14317	Leydig cells	0	Supported
P14324	Leydig cells	2	Approved
P14373	Leydig cells	3	Supported
P14384	Leydig cells	0	Uncertain
P14415	Leydig cells	0	Supported
P14543	Leydig cells	0	Approved
P14550	Leydig cells	2	Approved
P14555	Leydig cells	0	Supported
P14618	Leydig cells	1	Uncertain
P14621	Leydig cells	1	Uncertain
P14625	Leydig cells	2	Supported
P14635	Leydig cells	0	Supported
P14649	Leydig cells	1	Supported
P14672	Leydig cells	0	Supported
P14678	Leydig cells	2	Approved
P14735	Leydig cells	2	Approved
P14778	Leydig cells	2	Approved
P14780	Leydig cells	0	Supported
P14854	Leydig cells	1	Supported
P14859	Leydig cells	1	Supported
P14866	Leydig cells	3	Supported
P14868	Leydig cells	2	Supported
P14921	Leydig cells	0	Supported
P14923	Leydig cells	2	Supported
P14927	Leydig cells	3	Approved
P15056	Leydig cells	2	Approved
P15088	Leydig cells	0	Supported
P15090	Leydig cells	0	Supported
P15104	Leydig cells	3	Approved
P15121	Leydig cells	0	Supported
P15144	Leydig cells	1	Supported
P15151	Leydig cells	3	Approved
P15153	Leydig cells	0	Approved
P15170	Leydig cells	3	Approved
P15259	Leydig cells	2	Approved
P15260	Leydig cells	0	Approved
P15289	Leydig cells	2	Supported
P15291	Leydig cells	2	Supported
P15309	Leydig cells	0	Supported
P15311	Leydig cells	2	Supported
P15313	Leydig cells	1	Supported
P15336	Leydig cells	2	Supported
P15374	Leydig cells	3	Approved
P15408	Leydig cells	0	Supported
P15428	Leydig cells	0	Supported
P15498	Leydig cells	0	Supported
P15502	Leydig cells	0	Supported
P15529	Leydig cells	2	Supported
P15531	Leydig cells	2	Supported
P15559	Leydig cells	2	Supported
P15586	Leydig cells	3	Supported
P15814	Leydig cells	0	Approved
P15848	Leydig cells	2	Supported
P15880	Leydig cells	1	Approved
P15884	Leydig cells	2	Approved
P15907	Leydig cells	0	Supported
P15924	Leydig cells	0	Supported
P15927	Leydig cells	3	Supported
P15941	Leydig cells	1	Supported
P15954	Leydig cells	3	Approved
P16035	Leydig cells	2	Approved
P16070	Leydig cells	1	Supported
P16083	Leydig cells	2	Supported
P16109	Leydig cells	0	Supported
P16144	Leydig cells	1	Supported
P16152	Leydig cells	3	Approved
P16157	Leydig cells	0	Supported
P16219	Leydig cells	2	Supported
P16220	Leydig cells	3	Supported
P16234	Leydig cells	0	Supported
P16278	Leydig cells	3	Supported
P16298	Leydig cells	2	Uncertain
P16333	Leydig cells	3	Supported
P16401	Leydig cells	0	Uncertain
P16402	Leydig cells	2	Supported
P16403	Leydig cells	3	Supported
P16422	Leydig cells	0	Supported
P16435	Leydig cells	3	Supported
P16444	Leydig cells	2	Supported
P16452	Leydig cells	0	Supported
P16455	Leydig cells	0	Approved
P16519	Leydig cells	2	Approved
P16562	Leydig cells	0	Supported
P16591	Leydig cells	1	Approved
P16615	Leydig cells	0	Supported
P16671	Leydig cells	0	Supported
P16870	Leydig cells	0	Supported
P16885	Leydig cells	1	Supported
P16930	Leydig cells	1	Supported
P16949	Leydig cells	0	Approved
P16989	Leydig cells	0	Approved
P17010	Leydig cells	2	Supported
P17026	Leydig cells	2	Approved
P17028	Leydig cells	2	Supported
P17029	Leydig cells	1	Uncertain
P17036	Leydig cells	2	Supported
P17050	Leydig cells	2	Supported
P17066	Leydig cells	0	Approved
P17096	Leydig cells	1	Uncertain
P17098	Leydig cells	0	Uncertain
P17174	Leydig cells	2	Supported
P17252	Leydig cells	1	Approved
P17301	Leydig cells	3	Supported
P17302	Leydig cells	3	Supported
P17480	Leydig cells	3	Supported
P17535	Leydig cells	2	Supported
P17540	Leydig cells	0	Approved
P17544	Leydig cells	1	Approved
P17568	Leydig cells	2	Approved
P17600	Leydig cells	0	Supported
P17612	Leydig cells	2	Approved
P17655	Leydig cells	1	Approved
P17661	Leydig cells	0	Supported
P17676	Leydig cells	2	Supported
P17677	Leydig cells	0	Supported
P17693	Leydig cells	0	Supported
P17706	Leydig cells	2	Supported
P17812	Leydig cells	3	Approved
P17813	Leydig cells	0	Supported
P17844	Leydig cells	3	Supported
P17858	Leydig cells	0	Approved
P17900	Leydig cells	3	Supported
P17931	Leydig cells	2	Supported
P17948	Leydig cells	0	Supported
P17980	Leydig cells	3	Approved
P17987	Leydig cells	2	Approved
P18031	Leydig cells	2	Approved
P18074	Leydig cells	3	Approved
P18084	Leydig cells	2	Approved
P18124	Leydig cells	2	Approved
P18206	Leydig cells	1	Supported
P18428	Leydig cells	0	Approved
P18433	Leydig cells	2	Approved
P18440	Leydig cells	1	Approved
P18510	Leydig cells	0	Supported
P18564	Leydig cells	0	Approved
P18583	Leydig cells	2	Supported
P18615	Leydig cells	1	Approved
P18621	Leydig cells	2	Supported
P18627	Leydig cells	0	Supported
P18669	Leydig cells	2	Approved
P18754	Leydig cells	1	Supported
P18827	Leydig cells	0	Approved
P18846	Leydig cells	2	Supported
P18850	Leydig cells	1	Approved
P18858	Leydig cells	2	Approved
P18859	Leydig cells	3	Supported
P18887	Leydig cells	2	Supported
P19021	Leydig cells	0	Supported
P19022	Leydig cells	0	Supported
P19075	Leydig cells	1	Supported
P19086	Leydig cells	1	Supported
P19105	Leydig cells	0	Supported
P19174	Leydig cells	2	Approved
P19224	Leydig cells	0	Supported
P19320	Leydig cells	0	Supported
P19338	Leydig cells	3	Supported
P19367	Leydig cells	2	Supported
P19387	Leydig cells	2	Approved
P19388	Leydig cells	3	Supported
P19404	Leydig cells	1	Supported
P19419	Leydig cells	3	Supported
P19440	Leydig cells	0	Supported
P19447	Leydig cells	3	Approved
P19474	Leydig cells	2	Approved
P19525	Leydig cells	1	Approved
P19532	Leydig cells	3	Approved
P19544	Leydig cells	0	Supported
P19623	Leydig cells	2	Approved
P19634	Leydig cells	2	Supported
P19652	Leydig cells	0	Approved
P19793	Leydig cells	2	Supported
P19801	Leydig cells	0	Approved
P19823	Leydig cells	0	Supported
P19827	Leydig cells	1	Approved
P19835	Leydig cells	0	Supported
P19838	Leydig cells	1	Supported
P19878	Leydig cells	0	Supported
P19971	Leydig cells	0	Approved
P20020	Leydig cells	2	Supported
P20023	Leydig cells	0	Supported
P20036	Leydig cells	0	Supported
P20042	Leydig cells	2	Approved
P20073	Leydig cells	2	Approved
P20138	Leydig cells	0	Approved
P20142	Leydig cells	0	Supported
P20155	Leydig cells	0	Supported
P20160	Leydig cells	0	Supported
P20226	Leydig cells	1	Approved
Q15661	Leydig cells	0	Supported
P20264	Leydig cells	0	Supported
P20290	Leydig cells	2	Approved
P20292	Leydig cells	0	Supported
P20336	Leydig cells	0	Supported
P20337	Leydig cells	0	Supported
P20339	Leydig cells	3	Approved
P20340	Leydig cells	2	Approved
P20591	Leydig cells	2	Approved
P20592	Leydig cells	2	Uncertain
P20618	Leydig cells	3	Supported
P20645	Leydig cells	3	Approved
P20674	Leydig cells	2	Supported
P20700	Leydig cells	3	Supported
P20701	Leydig cells	0	Supported
P20702	Leydig cells	0	Supported
P20711	Leydig cells	1	Supported
P20718	Leydig cells	0	Supported
P20742	Leydig cells	3	Supported
P20774	Leydig cells	0	Approved
P20810	Leydig cells	2	Approved
P20839	Leydig cells	1	Approved
P20851	Leydig cells	2	Approved
P20908	Leydig cells	1	Approved
P20933	Leydig cells	3	Supported
P20936	Leydig cells	0	Supported
P20962	Leydig cells	2	Approved
P21246	Leydig cells	0	Uncertain
P21266	Leydig cells	2	Supported
P21281	Leydig cells	3	Supported
P21283	Leydig cells	0	Approved
P21291	Leydig cells	0	Uncertain
P21333	Leydig cells	0	Supported
P21359	Leydig cells	3	Uncertain
P21397	Leydig cells	2	Supported
P21399	Leydig cells	2	Supported
P21462	Leydig cells	1	Approved
P21579	Leydig cells	0	Supported
P21580	Leydig cells	2	Approved
P21583	Leydig cells	0	Approved
P21589	Leydig cells	2	Approved
P21675	Leydig cells	3	Supported
P21695	Leydig cells	2	Supported
P21730	Leydig cells	1	Approved
P21741	Leydig cells	1	Uncertain
P21757	Leydig cells	0	Supported
P21796	Leydig cells	3	Supported
P21810	Leydig cells	0	Supported
P21860	Leydig cells	3	Uncertain
P21912	Leydig cells	3	Supported
P21926	Leydig cells	2	Supported
P21953	Leydig cells	2	Approved
P21964	Leydig cells	1	Supported
P21980	Leydig cells	1	Approved
P22033	Leydig cells	2	Supported
P22059	Leydig cells	3	Supported
P22061	Leydig cells	1	Approved
P22083	Leydig cells	0	Supported
P22087	Leydig cells	2	Supported
P22090	Leydig cells	3	Approved
P22102	Leydig cells	1	Approved
P22223	Leydig cells	0	Supported
P22234	Leydig cells	2	Uncertain
P22307	Leydig cells	2	Supported
P22314	Leydig cells	3	Approved
P22352	Leydig cells	2	Uncertain
P22392	Leydig cells	2	Approved
P22413	Leydig cells	2	Supported
P22415	Leydig cells	2	Supported
P22466	Leydig cells	0	Supported
P22492	Leydig cells	0	Supported
P22570	Leydig cells	3	Supported
P22607	Leydig cells	0	Supported
P22612	Leydig cells	2	Supported
P22626	Leydig cells	3	Supported
P22670	Leydig cells	1	Approved
P22676	Leydig cells	3	Supported
P22681	Leydig cells	0	Supported
P22692	Leydig cells	0	Supported
P22694	Leydig cells	2	Approved
P22695	Leydig cells	2	Supported
P22732	Leydig cells	0	Supported
P22735	Leydig cells	0	Supported
P22748	Leydig cells	0	Approved
P22760	Leydig cells	1	Approved
P22792	Leydig cells	0	Uncertain
P22830	Leydig cells	2	Approved
P22891	Leydig cells	1	Approved
P22894	Leydig cells	0	Supported
P22897	Leydig cells	0	Supported
P23025	Leydig cells	1	Supported
P23141	Leydig cells	0	Supported
P23142	Leydig cells	0	Supported
P23193	Leydig cells	2	Approved
P23219	Leydig cells	1	Supported
P23229	Leydig cells	0	Supported
P23246	Leydig cells	3	Supported
P23258	Leydig cells	2	Approved
P23280	Leydig cells	0	Supported
P23284	Leydig cells	2	Supported
P23297	Leydig cells	1	Supported
P23327	Leydig cells	0	Supported
P23368	Leydig cells	3	Supported
P23378	Leydig cells	0	Supported
P23396	Leydig cells	2	Uncertain
P23434	Leydig cells	2	Approved
P23443	Leydig cells	2	Approved
P23458	Leydig cells	2	Approved
P23467	Leydig cells	0	Uncertain
P23468	Leydig cells	2	Uncertain
P23469	Leydig cells	1	Supported
P23470	Leydig cells	1	Uncertain
P23497	Leydig cells	2	Supported
P23508	Leydig cells	1	Approved
P23511	Leydig cells	2	Supported
P23526	Leydig cells	2	Approved
P23527	Leydig cells	3	Supported
P23528	Leydig cells	1	Approved
P23588	Leydig cells	1	Approved
P23610	Leydig cells	2	Uncertain
P23610	Leydig cells	2	Uncertain
P23610	Leydig cells	2	Uncertain
P23634	Leydig cells	2	Supported
P23677	Leydig cells	0	Approved
P23743	Leydig cells	2	Approved
P23763	Leydig cells	1	Approved
P23786	Leydig cells	3	Supported
P23919	Leydig cells	2	Approved
P23921	Leydig cells	3	Supported
P23946	Leydig cells	0	Supported
P23975	Leydig cells	0	Supported
P24043	Leydig cells	1	Supported
P24158	Leydig cells	0	Supported
P24298	Leydig cells	0	Supported
P24385	Leydig cells	2	Uncertain
P24386	Leydig cells	2	Approved
P24390	Leydig cells	2	Approved
P24534	Leydig cells	2	Supported
P24539	Leydig cells	2	Supported
P24557	Leydig cells	0	Supported
P24592	Leydig cells	2	Uncertain
P24593	Leydig cells	1	Approved
P24666	Leydig cells	3	Approved
P24723	Leydig cells	1	Approved
P24752	Leydig cells	3	Supported
P24821	Leydig cells	2	Approved
[truncated: 7,286 more rows]

## Sheet: accesion_SP_TF_TM
SP_Accesion	TF_Accesion	TM_Accession
A0PJW6	A6NFQ7	A0AUZ9
A0PJW8	A6NJL1	A0AVI4
A0PJZ3	A8MXY4	A0FGR8
A1L453	O00221	A0PJW6
A1L4H1	O00287	A0PK00
A2RRP1	O00327	A1A5B4
A4D0S4	O00470	A1L0T0
A4D1E9	O00712	A2A2Y4
A4D1T9	O14497	A2RU67
A5D8T8	O14503	A2RUR9
A5YKK6	O14867	A2RUT3
A6H8M9	O14896	A4FU01
A6NC98	O15015	A5PLL7
A6NFY4	O15062	A5YKK6
A6NMZ7	O15090	A6H8M9
A6NNW6	O15119	A6NEH6
A8MVW0	O15391	A6NFY4
A8MXV4	O15516	A6NGB7
A8MYU2	O15522	A6NJ78
A8TX70	O15525	A6NM11
B3GLJ2	O43296	A6NMS7
H3BQJ8	O43298	A6NNE9
H7C350	O43422	A8MVS5
O00115	O43524	A8MVW0
O00116	O43829	A8MXV6
O00168	O60264	A8MYU2
O00187	O60315	B2RUZ4
O00213	O60381	B2RXF0
O00217	O75030	B7ZAP0
O00253	O75157	E9PJ23
O00292	O75362	K7EJ46
O00303	O75376	L0R6Q1
O00327	O75820	L0R8F8
O00339	O94776	O00161
O00391	O94842	O00168
O00400	O94916	O00180
O00408	O94993	O00206
O00451	O95251	O00258
O00462	O95365	O00264
O00468	O95625	O00391
O00469	O95628	O00400
O00470	O95644	O00458
O00478	O95785	O00461
O00481	O96004	O00469
O00533	O96006	O00478
O00559	P03372	O00481
O00584	P04004	O00483
O00585	P04150	O00501
O00587	P06401	O00519
O00592	P08047	O00533
O00602	P08651	O00566
O00634	P09067	O00592
O00754	P0C6A0	O00623
O00763	P0CG23	O00748
O14498	P10071	O00767
O14521	P10074	O14493
O14656	P10243	O14494
O14657	P10275	O14495
O14672	P10588	O14520
O14678	P10589	O14521
O14773	P11161	O14523
O14786	P11308	O14524
O14791	P11831	O14548
O14798	P13056	O14569
O14904	P13378	O14653
O14905	P14316	O14662
O14958	P14859	O14672
O14960	P14921	O14678
O14967	P15336	O14681
O14983	P15408	O14683
O15027	P15884	O14684
O15031	P16220	O14735
O15068	P16989	O14786
O15118	P17010	O14791
O15123	P17021	O14798
O15155	P17026	O14817
O15162	P17028	O14828
O15164	P17029	O14863
O15230	P17036	O14880
O15270	P17096	O14917
O15321	P17480	O14936
O15360	P17509	O14957
O15438	P17535	O14967
O15455	P17544	O14975
O15460	P17676	O14983
O15503	P18846	O15027
O15520	P18850	O15031
O15533	P19419	O15033
O15550	P19484	O15075
O43149	P19532	O15079
O43157	P19544	O15118
O43182	P19793	O15120
O43196	P19838	O15121
O43278	P20226	O15126
O43280	P20264	O15127
O43286	P20719	O15155
O43291	P21675	O15173
O43313	P22415	O15239
O43323	P22670	O15243
O43432	P23246	O15258
O43490	P23497	O15260
O43505	P23511	O15269
O43508	P24468	O15270
O43556	P25208	O15321
O43567	P25490	O15327
O43572	P25963	O15360
O43670	P26358	O15374
O43674	P27540	O15394
O43692	P28347	O15400
O43760	P28370	O15427
O43820	P28702	O15431
O43852	P29374	O15438
O43854	P29375	O15439
O43866	P31273	O15440
O43895	P32519	O15455
O43914	P35712	O15503
O43927	P35869	O15533
O60243	P36508	O15551
O60245	P36956	O43149
O60337	P37275	O43155
O60341	P39880	O43157
O60353	P40424	O43169
O60423	P40425	O43181
O60443	P40426	O43246
O60462	P40763	O43278
O60494	P41162	O43291
O60503	P41182	O43292
O60507	P41212	O43293
O60508	P41229	O43306
O60513	P42224	O43324
O60568	P42226	O43422
O60637	P42229	O43451
O60676	P43694	O43462
O60687	P46100	O43464
O60704	P47928	O43490
O60783	P48378	O43493
O60830	P48380	O43506
O60888	P48382	O43556
O60895	P48436	O43567
O60911	P49116	O43570
O60930	P49711	O43657
O75022	P50221	O43660
O75052	P50548	O43674
O75094	P51692	O43676
O75095	P51843	O43677
O75096	P52630	O43709
O75110	P52739	O43752
O75121	P52747	O43759
O75309	P52926	O43760
O75339	P54821	O43761
O75352	P55055	O43772
O75356	P55316	O43808
O75387	P55347	O43819
O75419	P56270	O43861
O75431	P61129	O43909
O75446	P61244	O43914
O75460	P62380	O60229
O75462	P67809	O60238
O75477	P84022	O60240
O75556	P85037	O60245
O75592	P86452	O60266
O75594	P98177	O60271
O75610	P98182	O60279
O75629	Q00059	O60306
O75636	Q00444	O60309
O75694	Q00577	O60337
O75711	Q00613	O60344
O75718	Q00653	O60353
O75752	Q00978	O60423
O75962	Q01167	O60427
O76024	Q01201	O60447
O76031	Q01543	O60449
O76061	Q01664	O60462
O76062	Q02446	O60476
O76076	Q02447	O60478
O76082	Q02556	O60486
O94766	Q02962	O60487
O94769	Q03060	O60488
O94772	Q03164	O60499
O94808	Q03933	O60503
O94813	Q04206	O60602
O94856	Q04743	O60603
O94886	Q04864	O60609
O94901	Q05481	O60635
O94905	Q05516	O60636
O94911	Q06330	O60637
O94913	Q06413	O60669
O94923	Q06546	O60678
O94925	Q06710	O60683
O94979	Q08945	O60706
O95084	Q12766	O60725
O95167	Q12772	O60733
O95180	Q12778	O60779
O95185	Q12800	O60830
O95214	Q12857	O60831
O95236	Q12968	O60858
O95258	Q12986	O60894
O95273	Q13029	O60895
O95297	Q13105	O60906
O95299	Q13129	O60925
O95302	Q13207	O60942
O95390	Q13285	O75022
O95399	Q13330	O75023
O95407	Q13469	O75027
O95427	Q13485	O75051
O95428	Q13568	O75052
O95445	Q13886	O75054
O95466	Q13887	O75056
O95471	Q13948	O75064
O95476	Q13952	O75071
O95479	Q14119	O75074
O95497	Q14186	O75084
O95498	Q14188	O75096
O95631	Q14526	O75110
O95633	Q14653	O75121
O95715	Q14765	O75129
O95755	Q14814	O75144
O95819	Q14934	O75161
O95841	Q14938	O75165
O95881	Q15072	O75192
O95925	Q15233	O75204
O95965	Q15329	O75264
O95967	Q15406	O75298
O95994	Q15596	O75309
O96009	Q15653	O75326
O96014	Q15714	O75352
O96017	Q15723	O75354
O96024	Q15776	O75355
P00367	Q15788	O75379
P00450	Q15796	O75381
P00451	Q15797	O75387
P00491	Q15853	O75390
P00505	Q15911	O75425
P00533	Q16254	O75427
P00734	Q16656	O75438
P00736	Q2M1K9	O75448
P00738	Q32MZ4	O75460
P00739	Q33E94	O75487
P00740	Q4G112	O75503
P00742	Q4LE39	O75508
P00746	Q5JT82	O75533
P00747	Q5JUK2	O75578
P00748	Q5SXM2	O75608
P00750	Q5T0B9	O75717
P00751	Q5T230	O75746
P01008	Q5T7W0	O75751
P01009	Q5VV52	O75787
P01011	Q63HK5	O75844
P01019	Q66K89	O75871
P01023	Q68CP9	O75880
P01024	Q6AW86	O75881
P01031	Q6DD87	O75882
P01033	Q6IQ21	O75907
P01034	Q6IQ32	O75911
P01036	Q6ISB3	O75915
P01042	Q6N043	O75923
P01130	Q6NT76	O75928
P01137	Q6PJG2	O75954
P01160	Q6PK81	O75964
P01210	Q6ZN30	O75976
P01303	Q6ZN55	O76024
P01344	Q6ZNB6	O76062
P01591	Q7RTV0	O76082
P01730	Q7Z3K3	O76095
P01909	Q7Z3K6	O94759
P02452	Q86U86	O94808
P02458	Q86VK4	O94822
P02461	Q86YP4	O94826
P02462	Q8IUE0	O94851
P02647	Q8IUE1	O94856
P02649	Q8IVH2	O94876
P02652	Q8IVW6	O94886
P02654	Q8IWI9	O94898
P02655	Q8IX07	O94901
P02656	Q8IX15	O94910
P02671	Q8IXT2	O94911
P02675	Q8IZ40	O94916
P02679	Q8IZM8	O94919
P02724	Q8N0Y2	O94956
P02741	Q8N108	O94966
P02743	Q8N196	O94985
P02745	Q8N1G0	O94991
P02746	Q8N344	O95070
P02747	Q8N5A5	O95136
P02748	Q8N680	O95139
P02749	Q8N720	O95140
P02750	Q8N7G0	O95159
P02751	Q8NAF0	O95167
P02753	Q8NAP3	O95168
P02760	Q8NB15	O95169
P02763	Q8NB50	O95180
P02765	Q8NBF1	O95183
P02766	Q8NCP5	O95185
P02774	Q8ND82	O95197
P02775	Q8NFD5	O95202
P02776	Q8NHV9	O95214
P02787	Q8TAQ2	O95249
P02788	Q8TF39	O95258
P02790	Q8TF50	O95292
P02810	Q8TF68	O95297
P03950	Q8WUF5	O95298
P03951	Q8WUU5	O95342
P03952	Q8WXF1	O95406
P03971	Q8WXI9	O95415
P03973	Q8WY36	O95427
P04003	Q8WY91	O95436
P04004	Q8WYB5	O95470
P04062	Q92481	O95471
P04066	Q92610	O95473
P04070	Q92618	O95477
P04075	Q92766	O95490
P04114	Q92794	O95498
P04156	Q92908	O95562
P04180	Q92922	O95563
P04196	Q92949	O95573
P04216	Q92993	O95622
P04217	Q969G3	O95625
P04233	Q969J2	O95674
P04275	Q96BA8	O95714
P04278	Q96EK4	O95759
P04279	Q96HA7	O95772
P04440	Q96IQ9	O95789
P04626	Q96IR2	O95807
P04745	Q96IU2	O95831
P04843	Q96JB3	O95832
P04844	Q96JM2	O95858
P05019	Q96JP5	O95864
P05060	Q96K83	O95870
P05090	Q96KC8	O95873
P05091	Q96KM6	O95976
P05093	Q96LI6	O95980
P05106	Q96LW9	O96005
P05107	Q96LX8	O96011
P05111	Q96MA1	O96017
P05121	Q96ME7	P00167
P05154	Q96NJ6	P00387
P05155	Q96NM4	P00395
P05156	Q96PN7	P00403
P05160	Q96QR8	P00414
P05164	Q96QS3	P00533
P05166	Q96RK0	P00846
P05186	Q96RY5	P01130
P05187	Q99081	P01344
P05362	Q99459	P01730
P05387	Q99543	P01833
P05408	Q99576	P01903
P05452	Q99583	P01906
P05543	Q99592	P01909
P05546	Q99594	P01911
P05556	Q99676	P02042
P05997	Q99717	P02511
P06276	Q99801	P02724
P06280	Q99856	P02730
P06340	Q99941	P02763
P06396	Q99958	P02786
P06681	Q9BPY8	P02794
P06727	Q9BQ70	P03886
P06865	Q9BQY4	P03891
P06881	Q9BRR0	P03897
P07093	Q9BTC8	P03905
P07225	Q9BU19	P03915
P07237	Q9BUG6	P03923
P07311	Q9BY66	P03928
P07339	Q9C0D4	P04035
P07357	Q9C0F3	P04156
P07358	Q9C0G0	P04216
P07360	Q9C0J9	P04233
P07585	Q9GZU2	P04440
P07602	Q9GZX5	P04626
P07686	Q9H0D2	P04839
P07711	Q9H116	P04843
P07737	Q9H2P0	P04844
P07858	Q9H334	P04920
P07942	Q9H3D4	P04921
P07996	Q9H4I2	P05023
P07998	Q9H4Z2	P05026
P08123	Q9H5H4	P05067
P08174	Q9H6I2	P05106
P08185	Q9H7Z6	P05107
P08236	Q9H930	P05114
P08246	Q9HAK2	P05141
P08247	Q9HAP2	P05186
P08253	Q9HB58	P05362
P08254	Q9HBE1	P05556
P08294	Q9HC78	P06213
P08311	Q9HCE3	P06340
P08493	Q9HCG1	P06744
P08519	Q9NP66	P06756
P08559	Q9NP71	P07204
P08571	Q9NPF5	P07225
P08572	Q9NQV6	P07332
P08575	Q9NR11	P07359
P08582	Q9NSD4	P07864
P08603	Q9NUA8	P08069
P08637	Q9NW07	P08138
P08648	Q9NX58	P08174
P08697	Q9NZC4	P08183
P08709	Q9NZI7	P08195
P09172	Q9NZV7	P08247
P09237	Q9P0K8	P08473
P09326	Q9P0U4	P08514
P09466	Q9P0W2	P08574
P09486	Q9P1Z0	P08575
P09529	Q9P2E3	P08637
P09619	Q9P2F9	P08648
P09668	Q9P2J8	P08842
P09871	Q9P2K3	P08910
P09958	Q9P2R6	P08913
P0C0L4	Q9P2Y4	P08962
P0C0L5	Q9P2Z0	P09326
P0CG12	Q9UBC1	P09493
P0CG13	Q9UEG4	P09601
P0CW18	Q9UFB7	P09619
P0DJ07	Q9UGL1	P09669
P0DJI8	Q9UGU5	P09758
P0DMS9	Q9UH73	P09958
P10124	Q9UH92	P0C7M6
P10321	Q9UHF7	P0CG08
P10323	Q9UIS9	P0CK96
P10586	Q9UKD1	P0DJ93
P10600	Q9UKL0	P0DMS9
P10619	Q9UKT9	P10176
P10643	Q9UKY1	P10321
P10645	Q9UL36	P10415
P10646	Q9UL49	P10586
P10696	Q9ULJ3	P10620
P10720	Q9ULX9	P11117
P10909	Q9UMN6	P11166
P11021	Q9UN79	P11169
P11047	Q9UPG8	P11215
P11117	Q9UPT8	P11279
P11150	Q9UPW0	P11362
P11226	Q9UPW6	P11511
P11362	Q9UQR1	P11586
P11511	Q9Y2D9	P11717
P11597	Q9Y2G7	P11912
P11684	Q9Y2K1	P12074
P11912	Q9Y2K7	P12235
P12109	Q9Y2T7	P12236
P12110	Q9Y2X9	P12314
P12111	Q9Y3Q8	P12318
P12259	Q9Y467	P12821
P12273	Q9Y4E5	P12830
P12318	Q9Y4X4	P13073
P12532	Q9Y5A6	P13164
P12544	Q9Y5R6	P13284
P12821	Q9Y608	P13473
P12830	Q9Y618	P13498
P13284	Q9Y692	P13569
P13473	Q9Y6K1	P13591
P13521	Q9Y6Q9	P13598
P13591	Q9Y6X8	P13612
P13598		P13637
P13611		P13688
P13612		P13726
P13667		P13746
P13671		P13765
P13674		P13866
P13686		P13987
P13727		P14151
P13746		P14207
P13765		P14209
P13987		P14384
P13995		P14406
P14207		P14415
P14209		P14672
P14210		P14778
P14222		P15144
P14314		P15151
P14384		P15260
P14543		P15291
P14555		P15309
P14621		P15328
P14625		P15529
P14635		P15735
P14735		P15941
P14778		P15954
P14780		P16066
P15088		P16070
P15151		P16109
P15169		P16144
P15260		P16234
P15289		P16260
P15309		P16422
P15502		P16435
P15529		P16615
P15531		P16671
P15586		P17152
P15848		P17301
P15882		P17302
P15907		P17544
P15941		P17693
P16035		P17706
P16070		P17813
P16083		P17948
P16157		P18031
P16234		P18084
P16278		P18085
P16422		P18433
P16444		P18564
P16519		P18627
P16562		P18827
P16615		P18850
P16671		P19021
P16870		P19022
P17050		P19075
P17081		P19224
P17301		P19256
P17900		P19320
P17936		P19440
P17948		P19634
P18065		P19652
P18075		P20020
P18428		P20023
P18433		P20036
P18510		P20138
P18564		P20292
P18627		P20594
P18827		P20645
P19021		P20701
P19440		P20702
P19652		P21359
P19801		P21397
P19823		P21462
P19827		P21579
P19835		P21583
P20020		P21589
P20036		P21730
P20062		P21757
P20142		P21860
P20155		P21926
P20160		P22061
P20585		P22083
P20645		P22223
P20701		P22314
P20718		P22413
P20742		P22607
P20774		P22732
P20851		P22748
P20908		P23229
P20933		P23276
P21246		P23467
P21589		P23468
P21741		P23469
P21810		P23470
P21860		P23634
P21912		P23763
P21953		P23975
P21964		P24310
P22105		P24390
P22223		P24539
P22304		P24557
P22352		P25101
P22392		P25105
P22466		P25189
P22607		P25445
P22692		P26006
P22732		P26012
P22748		P26439
P22792		P26572
P22891		P26678
P22894		P26951
P23141		P26992
P23142		P27037
P23219		P27105
P23280		P27338
P23284		P27448
P23327		P27449
P23352		P27487
P23434		P27544
P23435		P27701
P23468		P27824
P23634		P28067
P23946		P28068
P24043		P28288
P24158		P28328
P24539		P28749
P24592		P28827
P24593		P28906
P24821		P29317
P25067		P29323
P25311		P29972
P25391		P30203
P25445		P30260
P25705		P30273
P25774		P30511
P25940		P30519
P26006		P30530
P26022		P30536
P26436		P30542
P26885		P30825
P26927		P30988
P26951		P31350
P26992		P31431
P27144		P31512
P27169		P31513
P27487		P31994
P27544		P32004
P27658		P32189
P27797		P32247
P27824		P32418
P27918		P32856
P28068		P32942
P28300		P33121
P28799		P33151
P28827		P33527
P29323		P33897
P29400		P33908
P29622		P33947
P30040		P34741
P30042		P34810
P30043		P34910
P30046		P34925
P30085		P35052
P30101		P35070
P30203		P35080
P30260		P35573
P30511		P35610
P30533		P35613
P30988		P35670
P31415		P35858
P31994		P35916
P31997		P36021
P32004		P36551
P32418		P36894
P32942		P36896
P33151		P36897
P33261		P36941
P34059		P36955
P34096		P36956
P34810		P37023
P34925		P37058
P35052		P37173
P35232		P37268
P35442		P38435
P35443		P38567
P35475		P39210
P35542		P39656
P35555		P39880
P35556		P40145
P35613		P40189
P35625		P40305
P35658		P40879
P35858		P41217
P35914		P41226
P36021		P41732
P36222		P42166
P36269		P42167
P36897		P42356
P36941		P42658
P36955		P42702
P36956		P42858
P36969		P42892
P36980		P43003
P37023		P43005
P37108		P43007
P37802		P43115
P38571		P43121
P38646		P43235
P39059		P43307
P39060		P43358
P39656		P46531
P39880		P46977
P40189		P48060
P41217		P48066
P41221		P48509
P41222		P48556
P41247		P48651
P41250		P48664
P42127		P48764
P42566		P48960
P42694		P49069
P42702		P49137
P42785		P49257
P43005		P49281
P43115		P49326
P43234		P49447
P43235		P49641
P43243		P49755
P43251		P49759
P43304		P49768
P43652		P49810
P45877		P49815
P46977		P49961
P47897		P50281
P47972		P50402
P48060		P50416
P48061		P50443
P48444		P50591
P48506		P50851
P48556		P50895
P48723		P50993
P48740		P51003
P48960		P51511
P49184		P51571
P49189		P51572
P49223		P51575
P49281		P51636
P49321		P51648
P49326		P51654
P49447		P51674
P49590		P51689
P49746		P51690
P49747		P51693
P49755		P51787
P49765		P51788
P49788		P51790
P49821		P51793
P49863		P51795
P49908		P51797
P49913		P51798
P50281		P51805
P50336		P51809
P50454		P51828
P50895		P51993
P50897		P52429
P50993		P52569
P51003		P52799
P51114		P52848
P51124		P52849
P51161		P53355
P51460		P53602
P51531		P53708
P51648		P53794
P51688		P53801
P51689		P53804
P51690		P53816
P51693		P53985
P51784		P54252
P51788		P54289
P51790		P54646
P51808		P54707
P51884		P54709
P51888		P54710
P52823		P54753
P53365		P54760
P53420		P54762
P53597		P54764
P53634		P54793
P53701		P55011
P53801		P55061
P54107		P55064
P54108		P55160
P54289		P55197
P54578		P55285
P54619		P55287
P54762		P55786
P54764		P55899
P54802		P56134
P54803		P56159
P54826		P56199
P55001		P56378
P55056		P56539
P55058		P56557
P55083		P56589
P55084		P56705
P55103		P56746
P55145		P56748
P55157		P56749
P55268		P56937
P55287		P56962
P55290		P57087
P55809		P57088
P55899		P57105
P56192		P57679
P56270		P57738
P56730		P57739
P56746		P57740
P56851		P58335
P56937		P58401
P56945		P58499
P57087		P58511
P57088		P58658
P58166		P60033
P58215		P60059
P58335		P60201
P58401		P60468
P59666		P60903
P60827		P61165
P61626		P61266
P61769		P61619
P61803		P61803
P61916		P61923
P62079		P62079
P62136		P62341
P62244		P63027
P62306		P67812
P62341		P78310
P62502		P78324
P63092		P78329
P78310		P78332
P78329		P78357
P78333		P78369
P78352		P78381
P78357		P78382
P78410		P78383
P78536		P78410
P78539		P78504
P80108		P78536
P80188		P80365
P81172		P81877
P81605		P98153
P82650		P98155
P82987		P98161
P83111		P98164
P84157		P98172
P98095		P98173
P98153		P98194
P98155		P98196
P98160		P98198
P98161		Q00325
P98164		Q00765
P98179		Q00G26
P98194		Q01118
P98196		Q01628
Q00059		Q01629
Q00604		Q01650
Q01459		Q01740
Q01523		Q01814
Q01628		Q01973
Q01629		Q01974
Q01740		Q02127
Q01813		Q02252
Q01955		Q02487
Q01973		Q02978
Q02083		Q03135
Q02383		Q03167
Q02388		Q03405
Q02809		Q03518
Q02818		Q03519
Q02962		Q04609
Q02985		Q04656
Q03001		Q04721
Q03167		Q04771
Q03405		Q04912
Q03591		Q04941
Q04756		Q05084
Q04771		Q05682
Q04828		Q05940
Q04912		Q06055
Q05086		Q06136
Q05707		Q06210
Q05932		Q06418
Q06033		Q06481
Q06055		Q07065
Q06136		Q07699
Q06481		Q07817
Q06828		Q07820
Q07092		Q07837
Q07507		Q07954
Q075Z2		Q07960
Q07699		Q08174
Q07837		Q08345
Q07954		Q08357
Q08174		Q08462
Q08345		Q08722
Q08380		Q09013
Q08397		Q09328
Q08431		Q0GE19
Q08462		Q0P6H9
Q08629		Q0PNE2
Q08648		Q0VDI3
Q08722		Q10472
Q08830		Q10589
Q0P6H9		Q11206
Q10469		Q12767
Q10471		Q12770
Q10588		Q12772
Q11201		Q12789
Q11206		Q12791
Q12767		Q12797
Q12791		Q12809
Q12794		Q12846
Q12802		Q12866
Q12805		Q12891
Q12841		Q12893
Q12860		Q12894
Q12866		Q12907
Q12884		Q12912
Q12889		Q12913
Q12891		Q12981
Q12907		Q12982
Q12913		Q12983
Q12999		Q12999
Q13018		Q13018
Q13057		Q13023
Q13103		Q13113
Q13136		Q13190
Q13162		Q13200
Q13201		Q13233
Q13217		Q13277
Q13219		Q13286
Q13231		Q13308
Q13232		Q13315
Q13253		Q13326
Q13263		Q13332
Q13275		Q13370
Q13286		Q13421
Q13308		Q13423
Q13330		Q13433
Q13332		Q13443
Q13361		Q13444
Q13421		Q13445
Q13425		Q13449
Q13438		Q13454
Q13443		Q13488
Q13444		Q13491
Q13445		Q13505
Q13491		Q13508
Q13505		Q13530
Q13508		Q13535
Q13510		Q13554
Q13591		Q13555
Q13642		Q13557
Q13686		Q13563
Q13751		Q13586
Q13753		Q13591
Q13790		Q13635
Q13797		Q13641
Q13825		Q13683
Q13884		Q13724
Q13946		Q13733
Q13948		Q13740
Q14012		Q13797
Q14031		Q13822
Q14108		Q13873
Q14112		Q13948
Q14114		Q14012
Q14118		Q14108
Q14126		Q14114
Q14165		Q14118
Q14213		Q14126
Q14247		Q14165
Q14249		Q14242
Q14257		Q14318
Q14314		Q14332
Q14318		Q14392
Q14392		Q14410
Q14393		Q14432
Q14442		Q14435
Q14507		Q14442
Q14508		Q14517
Q14515		Q14534
Q14517		Q14571
Q14520		Q14573
Q14554		Q14627
Q14562		Q14643
Q14624		Q14674
Q14642		Q14689
Q14667		Q14714
Q14696		Q14728
Q14697		Q14739
Q14739		Q14789
Q14761		Q14802
Q14766		Q14849
Q14767		Q14956
Q14802		Q14BN4
Q14956		Q14CX7
Q14982		Q14CZ8
Q14BN4		Q15005
Q15011		Q15011
Q15038		Q15012
Q15043		Q15035
Q15063		Q15041
Q15084		Q15043
Q15113		Q15047
Q15139		Q15049
Q15165		Q15070
Q15166		Q15084
Q15198		Q15125
Q15223		Q15155
Q15262		Q15223
Q15274		Q15262
Q15283		Q15303
Q15293		Q15326
Q15329		Q15363
Q15363		Q15375
Q15375		Q15388
Q15582		Q15392
Q15661		Q15526
Q15726		Q15554
Q15762		Q15629
Q15772		Q15631
Q15818		Q15738
Q15848		Q15746
Q15904		Q15751
Q16270		Q15758
Q16363		Q15762
Q16394		Q15796
Q16531		Q15800
Q16563		Q15811
Q16566		Q15836
Q16568		Q15858
Q16595		Q15904
Q16602		Q16134
Q16610		Q16348
Q16625		Q16394
Q16651		Q16513
Q16769		Q16558
Q16787		Q16563
Q16832		Q16566
Q16849		Q16570
Q16853		Q16581
Q16873		Q16585
Q16880		Q16602
Q17RY6		Q16611
Q1HG43		Q16620
Q1ZYL8		Q16623
Q2KHT3		Q16625
Q2KHT4		Q16635
Q2MV58		Q16644
Q2PPJ7		Q16647
Q2UY09		Q16651
Q32P28		Q16671
Q3B7J2		Q16678
Q3SY77		Q16706
Q3ZCQ8		Q16720
Q495W5		Q16739
Q49AH0		Q16790
Q49AN0		Q16795
Q4G0Z9		Q16799
Q4G148		Q16816
Q4LDE5		Q16832
Q4V9L6		Q16849
Q4VNC1		Q16850
Q4ZIN3		Q16873
Q502W6		Q16880
Q53FV1		Q16891
Q53GD3		Q17R55
Q53GT1		Q17RY6
Q53H12		Q1EHB4
Q53H76		Q1HG43
Q53RD9		Q24JP5
Q53T94		Q29974
Q562E7		Q2HXU8
Q5DX21		Q2KHT4
Q5EB52		Q2LD37
Q5GAN3		Q2M2H8
Q5GAN4		Q2M385
Q5GFL6		Q2M3M2
Q5H8C1		Q2PPJ7
Q5HYA8		Q2PZI1
Q5J5C9		Q2TAA5
Q5JPE7		Q2VYF4
Q5JRA6		Q2Y0W8
Q5JS37		Q30154
Q5JTB6		Q30201
Q5JTV8		Q32MK0
Q5JU69		Q3B7T1
Q5JUQ0		Q3KQZ1
Q5K4L6		Q3KR37
Q5M7Z0		Q3MIP1
Q5NDL2		Q3MIR4
Q5SNT2		Q3MIX3
Q5SQI0		Q3SXM5
Q5SRH9		Q3SY17
Q5SRI9		Q3SY77
Q5SW79		Q3T906
Q5T3F8		Q3YBM2
Q5T4B2		Q3ZAQ7
Q5T4F4		Q3ZCQ8
Q5T653		Q4ADV7
Q5T6F2		Q4G0I0
Q5T6J7		Q4G176
Q5T7M4		Q4G1C9
Q5T7V8		Q4KMQ2
Q5TC12		Q4L235
Q5TCZ1		Q4V9L6
Q5TGY1		Q4VNC1
Q5U5Q3		Q4ZG55
Q5UCC4		Q4ZIN3
Q5VSG8		Q4ZJI4
Q5VTB9		Q52LJ0
Q5VTQ0		Q53EP0
Q5VTY9		Q53EU6
Q5VU65		Q53F39
Q5VU97		Q53FP2
Q5VUB5		Q53FV1
Q5VUM1		Q53GD3
Q5VV52		Q53GQ0
Q5VW36		Q53S58
Q5VW38		Q53T94
Q5VY43		Q53TN4
Q5VYX0		Q567V2
Q5VZ89		Q587I9
Q5XG92		Q58DX5
Q5XKP0		Q58EX2
Q5XXA6		Q5BJD5
Q5ZPR3		Q5BJF2
Q63HQ2		Q5BJH2
Q641Q3		Q5BJH7
Q64LD2		Q5BKT4
Q658L1		Q5BKX6
Q66K79		Q5DX21
Q68BL8		Q5FVE4
Q68CP4		Q5GLZ8
Q68CR1		Q5H8A4
Q68DX3		Q5H9S7
Q68E01		Q5HYA8
Q69YU5		Q5HYJ3
Q6DKK2		Q5J8M3
Q6FHJ7		Q5JPE7
Q6GTX8		Q5JRA6
Q6IA86		Q5JRM2
Q6IAN0		Q5JTH9
Q6IC98		Q5JTV8
Q6IQ20		Q5JWR5
Q6IQ26		Q5JX69
Q6J4K2		Q5JX71
Q6KCM7		Q5JXX7
Q6NT32		Q5K4L6
Q6NUI6		Q5KU26
Q6NUJ1		Q5M7Z0
Q6NUK4		Q5R372
Q6NUM9		Q5RI15
Q6NUQ4		Q5SGD2
Q6NUS6		Q5SNT2
Q6NUT2		Q5SQH8
Q6NXG1		Q5SRE5
Q6NXT6		Q5SRH9
Q6P0Q8		Q5SRN2
Q6P179		Q5SWX8
Q6P1Q9		Q5SY80
Q6P1S2		Q5SZK8
Q6P444		Q5T0J7
Q6P4A8		Q5T0T0
Q6P6C2		Q5T3F8
Q6PCB0		Q5T3U5
Q6PCB7		Q5T4D3
Q6PDA7		Q5T4F4
Q6PEW0		Q5T4S7
Q6PEZ8		Q5T6X4
Q6PIU2		Q5T700
Q6PKC3		Q5T7M9
Q6Q788		Q5T8D3
Q6RW13		Q5T9L3
Q6UDR6		Q5T9Z0
Q6URK8		Q5TF21
Q6UVY6		Q5TF39
Q6UW15		Q5TGY1
Q6UW49		Q5TGZ0
Q6UW63		Q5UCC4
Q6UW68		Q5VTQ0
Q6UWB4		Q5VTY9
Q6UWJ8		Q5VU65
Q6UWM5		Q5VU97
Q6UWP8		Q5VUB5
Q6UWR7		Q5VV42
Q6UWT4		Q5VW36
Q6UWU2		Q5VW38
Q6UWW8		Q5VWC8
Q6UWY0		Q5VXT5
Q6UWY5		Q5VY43
Q6UX01		Q5VZ89
Q6UX06		Q5VZI3
Q6UX15		Q5W0Z9
Q6UX46		Q5XG99
Q6UX53		Q5XXA6
Q6UX72		Q5ZPR3
Q6UX73		Q63HN8
Q6UXD5		Q643R3
Q6UXG2		Q658P3
Q6UXG3		Q66K66
Q6UXH1		Q687X5
Q6UXH9		Q68CK6
Q6UXI7		Q68CP4
Q6UXI9		Q68CQ7
Q6UXK2		Q68CR1
Q6UXV1		Q68DH5
Q6UXV4		Q69YW2
Q6UXY8		Q6AZY7
Q6UY14		Q6BCY4
Q6UY27		Q6DD88
Q6VVX0		Q6EMK4
Q6W4X9		Q6GPH6
Q6WN34		Q6GTX8
Q6WRI0		Q6GYQ0
Q6X784		Q6IA17
Q6XZB0		Q6IAN0
Q6Y1H2		Q6IC98
Q6Y288		Q6IQ26
Q6ZMJ4		Q6J4K2
Q6ZMK1		Q6N022
Q6ZMM2		Q6N075
Q6ZMP0		Q6NSI4
Q6ZN54		Q6NSJ5
Q6ZPD9		Q6NT16
Q6ZRH7		Q6NTF9
Q6ZS81		Q6NUI2
Q6ZTQ4		Q6NUK4
Q6ZUJ8		Q6NUM9
Q6ZUS6		Q6NUQ4
Q6ZVX9		Q6NUS6
Q6ZWB6		Q6NUT2
Q71H61		Q6NUT3
Q71RC9		Q6NW34
Q71RG4		Q6NXR4
Q71UM5		Q6NXT4
Q75N90		Q6NXT6
Q76M96		Q6P0A1
Q7KYR7		Q6P0Q8
Q7L2E3		Q6P1A2
Q7L5N1		Q6P1M0
Q7LBC6		Q6P1N9
Q7LGA3		Q6P1Q0
Q7RTP0		Q6P1S2
Q7RTP6		Q6P2H8
Q7Z2W9		Q6P4A7
Q7Z304		Q6P4Q7
Q7Z388		Q6P531
Q7Z3D6		Q6P995
Q7Z3J2		Q6P9A2
Q7Z3Z4		Q6P9B9
Q7Z478		Q6PCB7
Q7Z4F1		Q6PCB8
Q7Z4H8		Q6PEX7
Q7Z4P5		Q6PEY1
Q7Z4R8		Q6PHW0
Q7Z5B4		Q6PI78
Q7Z5Y6		Q6PI98
Q7Z7B7		Q6PIU2
Q7Z7F7		Q6PJF5
Q7Z7G0		Q6PJW8
Q7Z7H5		Q6PK18
Q7Z7N9		Q6PKC3
Q86SR1		Q6PL45
Q86SU0		Q6PML9
Q86SX3		Q6QHC5
Q86T03		Q6RW13
Q86TH1		Q6TCH7
Q86TM6		Q6UE05
Q86TS9		Q6UVK1
Q86TW2		Q6UVY6
Q86U17		Q6UW02
Q86UD1		Q6UW68
Q86US8		Q6UW78
Q86UX2		Q6UWH4
Q86UY8		Q6UWI2
Q86V21		Q6UWJ1
Q86VB7		Q6UWJ8
Q86VP1		Q6UWM9
Q86VX2		Q6UWP7
Q86WS5		Q6UWQ5
Q86X29		Q6UWU4
Q86X52		Q6UX01
Q86X55		Q6UX15
Q86XA9		Q6UX65
Q86XE3		Q6UX71
Q86XK7		Q6UX73
Q86XR7		Q6UX98
Q86XR8		Q6UXB4
Q86XS5		Q6UXB8
Q86XS8		Q6UXD5
Q86XT9		Q6UXG2
Q86XX4		Q6UXG3
Q86Y56		Q6UXG8
Q86YB8		Q6UXK2
Q86YN1		Q6UXN7
Q8IUA0		Q6UXV1
Q8IUK5		Q6UXY8
Q8IUL8		Q6V0I7
Q8IUX1		Q6Y1H2
Q8IUX7		Q6Y2X3
Q8IVL5		Q6YHK3
Q8IVN8		Q6YI46
Q8IW00		Q6ZMG9
Q8IW45		Q6ZMJ2
Q8IW92		Q6ZMK1
Q8IWA5		Q6ZMZ3
Q8IWB1		Q6ZNA5
Q8IWF2		Q6ZNB6
Q8IWK6		Q6ZNC8
Q8IWQ3		Q6ZP82
Q8IWU5		Q6ZPD9
Q8IWU6		Q6ZQQ2
Q8IWV2		Q6ZRH7
Q8IWY4		Q6ZRP7
Q8IX30		Q6ZS81
Q8IXA5		Q6ZSM3
Q8IXK2		Q6ZSS7
Q8IXL7		Q6ZSY5
Q8IY34		Q6ZT12
Q8IYP2		Q6ZT21
Q8IYV9		Q6ZTQ4
Q8IZ52		Q6ZU69
Q8IZ83		Q6ZUB1
Q8IZ96		Q6ZUK4
Q8IZJ3		Q6ZUT9
Q8IZN3		Q6ZUX7
Q8IZU0		Q6ZV29
Q8J025		Q6ZVX9
Q8N0V4		Q6ZWL3
Q8N0W7		Q6ZWT7
Q8N0Z9		Q6ZXV5
Q8N104		Q70CQ3
Q8N108		Q70HW3
Q8N126		Q70UQ0
Q8N128		Q71H61
Q8N129		Q71RC9
Q8N135		Q71RG4
Q8N138		Q75T13
Q8N158		Q75V66
Q8N1E2		Q7KYR7
Q8N271		Q7KZN9
Q8N2G8		Q7L0J3
Q8N2S1		Q7L1S5
Q8N2U9		Q7L1W4
Q8N357		Q7L211
Q8N398		Q7L266
Q8N3X6		Q7L311
Q8N423		Q7L4E1
Q8N436		Q7L4S7
Q8N465		Q7L5A8
Q8N474		Q7L5L3
Q8N4T0		Q7L5N7
Q8N511		Q7LFX5
Q8N5D6		Q7LG56
Q8N5I4		Q7LGC8
Q8N5V2		Q7RTP0
Q8N5Y8		Q7RTP6
Q8N688		Q7RTS9
Q8N690		Q7RTX0
Q8N697		Q7RTY1
Q8N6C5		Q7Z2K6
Q8N6D5		Q7Z2Y5
Q8N6G6		Q7Z388
Q8N6L0		Q7Z3B1
Q8N6M0		Q7Z3C6
Q8N6V9		Q7Z3D4
Q8N6Y2		Q7Z3F1
Q8N729		Q7Z3J2
Q8N755		Q7Z3Q1
Q8N766		Q7Z402
Q8N7C7		Q7Z404
Q8N7R7		Q7Z408
Q8N807		Q7Z412
Q8N8R5		Q7Z434
Q8N8U9		Q7Z449
Q8N907		Q7Z4F1
Q8N9M1		Q7Z4T9
Q8NA58		Q7Z4W2
Q8NAT1		Q7Z5B4
Q8NB15		Q7Z5N4
Q8NB37		Q7Z6W1
Q8NB49		Q7Z6Z7
Q8NBI5		Q7Z7H5
Q8NBI6		Q7Z7M0
Q8NBJ4		Q7Z7N9
Q8NBJ5		Q86SJ2
Q8NBJ7		Q86SK9
Q8NBJ9		Q86SQ0
Q8NBK3		Q86SU0
Q8NBL1		Q86T03
Q8NBM8		Q86T13
Q8NBN3		Q86T96
Q8NBN7		Q86TM6
Q8NBP0		Q86UB9
Q8NBP7		Q86UD5
Q8NBQ5		Q86UE4
Q8NBS9		Q86UF1
Q8NBZ7		Q86UF2
Q8NC44		Q86UG4
Q8NC56		Q86UL3
Q8NC60		Q86UP2
Q8NCC3		Q86V21
Q8NCC5		Q86V85
Q8NCE2		Q86VB7
Q8NCJ5		Q86VD7
Q8NCL4		Q86VE9
Q8NCW5		Q86VL8
Q8NDI1		Q86VQ1
Q8NDZ4		Q86VR2
Q8NDZ6		Q86VV8
Q8NE86		Q86W33
Q8NEB7		Q86W74
Q8NEG2		Q86WA9
Q8NEN9		Q86WC4
Q8NES3		Q86WK9
Q8NET1		Q86WS5
Q8NET6		Q86WV6
Q8NF91		Q86X19
Q8NFH8		Q86X29
Q8NFQ8		Q86XA9
Q8NFZ3		Q86XK7
Q8NG35		Q86XL3
Q8NHP8		Q86XM0
Q8NI22		Q86XS8
Q8NI32		Q86XT9
Q8NI99		Q86XX4
Q8TAA1		Q86Y07
Q8TAD2		Q86Y13
Q8TAD4		Q86Y39
Q8TAL6		Q86Y82
Q8TAM2		Q86YN1
Q8TAV3		Q8IU85
Q8TB22		Q8IU89
Q8TB37		Q8IUA7
Q8TB61		Q8IUH4
Q8TBF5		Q8IUH5
Q8TBM7		Q8IUH8
Q8TC12		Q8IUI8
Q8TC27		Q8IUK5
Q8TCT8		Q8IUW5
Q8TCT9		Q8IUX1
Q8TD06		Q8IV04
Q8TD22		Q8IV08
Q8TD46		Q8IVB4
Q8TDJ6		Q8IVJ1
Q8TDM5		Q8IVL0
Q8TDN4		Q8IVQ6
Q8TDW7		Q8IVW4
Q8TE56		Q8IVW8
Q8TE57		Q8IVY1
Q8TE68		Q8IW00
Q8TE99		Q8IW52
Q8TEJ3		Q8IWA4
Q8TER0		Q8IWA5
Q8TEU8		Q8IWB1
Q8TF71		Q8IWB9
Q8WTQ1		Q8IWK6
Q8WU39		Q8IWQ3
Q8WUD6		Q8IWR1
Q8WUE5		Q8IWT6
Q8WUF8		Q8IWU2
Q8WUJ1		Q8IWV8
Q8WUM9		Q8IWY9
Q8WV83		Q8IX05
Q8WV93		Q8IX94
Q8WVM8		Q8IXA5
Q8WVR3		Q8IXB1
Q8WWA0		Q8IXI1
Q8WWB7		Q8IXI2
Q8WWX9		Q8IXM6
Q8WWY8		Q8IXU6
Q8WWZ7		Q8IXW5
Q8WXA2		Q8IY17
Q8WXA9		Q8IY26
Q92484		Q8IY34
Q92485		Q8IY95
Q92508		Q8IYR2
Q92536		Q8IYS0
Q92542		Q8IYS2
Q92544		Q8IYT2
Q92545		Q8IYV9
Q92563		Q8IYW2
Q92564		Q8IZ83
Q92600		Q8IZ96
Q92615		Q8IZA0
Q92619		Q8IZD2
Q92626		Q8IZL8
Q92643		Q8IZN3
Q92685		Q8IZP9
Q92743		Q8IZR5
Q92765		Q8IZU2
Q92781		Q8IZV2
Q92784		Q8IZV5
Q92791		Q8J025
Q92802		Q8N0U8
Q92820		Q8N0W7
Q92823		Q8N0X4
Q92824		Q8N0Z9
Q92834		Q8N111
Q92841		Q8N118
Q92843		Q8N122
Q92854		Q8N126
Q92896		Q8N138
Q92954		Q8N139
Q92994		Q8N1F7
Q93050		Q8N1S5
Q93091		Q8N201
Q95460		Q8N271
Q969H8		Q8N2A8
Q969K3		Q8N2F6
Q969N2		Q8N2H4
Q969P0		Q8N2K0
Q969V3		Q8N2K1
Q969X2		Q8N2U0
Q969X6		Q8N2U9
Q969Y2		Q8N336
Q96A11		Q8N357
Q96A35		Q8N370
Q96A49		Q8N386
Q96A84		Q8N387
Q96AP7		Q8N3G9
Q96AY3		Q8N3J6
Q96B86		Q8N423
Q96B96		Q8N427
Q96BH3		Q8N490
Q96BY9		Q8N4L2
Q96CG8		Q8N4M1
Q96CM8		Q8N4V1
Q96D15		Q8N511
Q96DA6		Q8N584
Q96DB5		Q8N5C1
Q96DN2		Q8N5G0
Q96DX4		Q8N5G2
Q96E52		Q8N5K1
Q96EG1		Q8N5M9
Q96EH3		Q8N5Y8
Q96FE7		Q8N612
Q96FL8		Q8N697
Q96FM1		Q8N699
Q96FZ5		Q8N6C5
Q96G21		Q8N6K0
Q96G23		Q8N6L0
Q96GW7		Q8N6L1
Q96GX1		Q8N6M3
Q96HA4		Q8N6M8
Q96HA9		Q8N6Q1
Q96HD1		Q8N6S5
Q96HE7		Q8N755
Q96HF1		Q8N766
Q96HH6		Q8N7C7
Q96HP4		Q8N8J7
Q96HS1		Q8N8Q8
Q96I15		Q8N960
Q96II8		Q8N9A8
Q96IQ9		Q8N9F0
Q96IV0		Q8N9F7
Q96IV6		Q8N9I0
Q96IY4		Q8N9I5
Q96J01		Q8NA29
Q96J42		Q8NA58
Q96JA4		Q8NAN2
Q96JB2		Q8NB15
Q96JB6		Q8NB49
Q96JJ3		Q8NBF6
Q96JJ7		Q8NBI2
Q96JN2		Q8NBI5
Q96K37		Q8NBJ9
Q96K49		Q8NBM4
Q96KC8		Q8NBN3
Q96KF7		Q8NBP5
Q96KN2		Q8NBQ7
Q96KQ7		Q8NBR0
Q96KV7		Q8NBU5
Q96KW9		Q8NBV4
Q96KX0		Q8NBW4
Q96L08		Q8NBX0
Q96L12		Q8NC01
Q96L15		Q8NC42
Q96L58		Q8NC44
Q96M98		Q8NC56
Q96MC6		Q8NCC3
Q96MK3		Q8NCC5
Q96MM7		Q8NCG7
Q96N03		Q8NCH0
Q96N66		Q8NCR9
Q96NR8		Q8NCS4
Q96NT5		Q8NCW6
Q96P44		Q8ND04
Q96P70		Q8ND94
Q96PB1		Q8NDZ6
Q96PB7		Q8NE01
Q96PB8		Q8NE79
Q96PC5		Q8NE86
Q96PD5		Q8NEC7
Q96PE7		Q8NEW0
Q96PH1		Q8NF37
Q96PH6		Q8NF91
Q96QE4		Q8NFM7
Q96QH8		Q8NFP9
Q96QV1		Q8NFQ8
Q96RD9		Q8NFZ0
Q96RI0		Q8NFZ3
Q96RN1		Q8NFZ4
Q96RQ3		Q8NFZ8
Q96RQ9		Q8NG11
Q96RW7		Q8NH63
Q96S06		Q8NHH9
Q96S16		Q8NHJ6
Q96S94		Q8NHL6
Q96S96		Q8NHP6
Q96SI9		Q8NHS3
Q96SL4		Q8NHU2
Q96SM3		Q8NHX9
Q96SQ9		Q8NHY2
Q96ST8		Q8NI32
Q96T21		Q8TAA9
Q96T23		Q8TAC9
Q96T76		Q8TAD4
Q96TC7		Q8TAQ9
Q99081		Q8TAV4
Q99102		Q8TB36
Q99435		Q8TB61
Q99470		Q8TB96
Q99538		Q8TBA6
Q99542		Q8TBF5
Q99571		Q8TBM7
Q99574		Q8TBM8
Q99674		Q8TBP5
Q99707		Q8TBP6
Q99715		Q8TBQ9
Q99720		Q8TC05
Q99726		Q8TC26
Q99735		Q8TC27
Q99928		Q8TC36
Q99944		Q8TCD1
Q99969		Q8TCG1
Q99972		Q8TCG5
Q99983		Q8TCJ2
Q99985		Q8TCT6
Q99986		Q8TCT8
Q99988		Q8TCT9
Q99996		Q8TCY9
Q99999		Q8TCZ2
Q9BPW9		Q8TD20
Q9BPX6		Q8TD22
Q9BQ48		Q8TD43
Q9BQ49		Q8TD46
Q9BQ95		Q8TDB4
Q9BQB6		Q8TDB8
Q9BQE4		Q8TDD5
Q9BQP9		Q8TDJ6
Q9BQS7		Q8TDQ0
Q9BQT9		Q8TDW0
Q9BQY6		Q8TDW4
Q9BRA0		Q8TDW7
Q9BRB3		Q8TE82
Q9BRK0		Q8TEB9
Q9BRK3		Q8TEH3
Q9BRK5		Q8TEM1
Q9BRN9		Q8TEQ8
Q9BRP4		Q8TEU7
Q9BRR6		Q8TF01
Q9BRX8		Q8TF08
Q9BS26		Q8TF71
Q9BS86		Q8WTV0
Q9BSG0		Q8WTX9
Q9BSI4		Q8WU17
Q9BT09		Q8WUD6
Q9BT22		Q8WUG5
Q9BTV7		Q8WUK0
Q9BTY2		Q8WUM9
Q9BTZ2		Q8WUT4
Q9BU40		Q8WUY3
Q9BUB7		Q8WUY8
Q9BUJ0		Q8WV83
Q9BUN1		Q8WVC6
Q9BUP3		Q8WVI0
Q9BUT1		Q8WVM8
Q9BV10		Q8WVP7
Q9BV19		Q8WVQ1
Q9BV35		Q8WVX3
Q9BV94		Q8WVX9
Q9BVA6		Q8WVZ1
Q9BVK2		Q8WW34
Q9BVL4		Q8WW43
Q9BVT8		Q8WWA1
Q9BVV7		Q8WWB7
Q9BW27		Q8WWF3
Q9BW91		Q8WWF5
Q9BWE0		Q8WWH4
Q9BWL3		Q8WWI1
Q9BWM7		Q8WWI5
Q9BWP8		Q8WWM7
Q9BWS9		Q8WWP7
Q9BWV1		Q8WWZ7
Q9BX59		Q8WXA3
Q9BX68		Q8WXE9
Q9BX73		Q8WXF7
Q9BX74		Q8WXG6
Q9BX79		Q8WXH0
Q9BXB1		Q8WY07
Q9BXJ0		Q8WY22
Q9BXJ1		Q8WY91
Q9BXJ2		Q8WZ42
Q9BXJ5		Q8WZ59
Q9BXJ7		Q8WZA1
Q9BXN1		Q92504
Q9BXP2		Q92508
Q9BXR6		Q92521
Q9BXS4		Q92523
Q9BXS9		Q92536
Q9BXW7		Q92542
Q9BXW9		Q92543
Q9BXX0		Q92544
Q9BXY4		Q92545
Q9BY08		Q92562
Q9BY14		Q92574
Q9BY50		Q92575
Q9BY67		Q92581
Q9BY76		Q92604
Q9BYC2		Q92609
Q9BYC8		Q92621
Q9BYE9		Q92629
Q9BYJ0		Q92633
Q9BYW3		Q92643
Q9BYZ8		Q92667
Q9BZC7		Q92673
Q9BZM1		Q92685
Q9BZM4		Q92692
Q9BZQ6		Q92729
Q9BZR6		Q92736
Q9C0C4		Q92802
Q9GZM5		Q92823
Q9GZM7		Q92824
Q9GZN6		Q92843
Q9GZP0		Q92854
Q9GZP9		Q92859
Q9GZU1		Q92896
Q9GZX3		Q92903
Q9GZX9		Q92959
Q9H019		Q92968
Q9H098		Q92982
Q9H0B8		Q93050
Q9H0M0		Q93063
Q9H0P0		Q93084
Q9H0R3		Q93097
Q9H0U3		Q95460
Q9H0V1		Q969E2
Q9H0V9		Q969F0
Q9H106		Q969F9
Q9H112		Q969L2
Q9H159		Q969M3
Q9H173		Q969N2
Q9H1A3		Q969P0
Q9H1A4		Q969S0
Q9H1B5		Q969S8
Q9H1E5		Q969V3
Q9H1J7		Q969V5
Q9H1M3		Q969X1
Q9H1X3		Q969X2
Q9H1Y0		Q969X5
Q9H251		Q969Z3
Q9H2C2		Q96A26
Q9H2U9		Q96A29
Q9H2V7		Q96A33
Q9H2W1		Q96A54
Q9H2X0		Q96A57
Q9H2X8		Q96A59
Q9H300		Q96AA3
Q9H330		Q96AG3
Q9H3G5		Q96AG4
Q9H3N1		Q96AJ9
Q9H3R2		Q96AM1
Q9H3S1		Q96AN5
Q9H3U7		Q96AP7
Q9H425		Q96AQ6
Q9H488		Q96AQ8
Q9H496		Q96B02
Q9H497		Q96B33
Q9H4A3		Q96B77
Q9H4A4		Q96B96
Q9H4A9		Q96BA8
Q9H4B8		Q96BI1
Q9H4F8		Q96BI3
Q9H4G1		Q96BY9
Q9H4X1		Q96BZ9
Q9H553		Q96C03
Q9H5V8		Q96C45
Q9H5X1		Q96CC6
Q9H665		Q96CE8
Q9H6E4		Q96CM8
Q9H6F2		Q96CN4
Q9H6X2		Q96CP6
Q9H6Y7		Q96CQ1
Q9H772		Q96CS3
Q9H7F0		Q96CS7
Q9H7H0		Q96D05
Q9H7L9		Q96D15
Q9H7M9		Q96D96
Q9H8H3		Q96DD7
Q9H8J5		Q96DI7
Q9H8L6		Q96DL1
Q9H902		Q96DW6
Q9H920		Q96DZ9
Q9H944		Q96E52
Q9H972		Q96E66
Q9H9H4		Q96EC8
Q9H9L4		Q96EP9
Q9H9S3		Q96ER9
Q9HAB3		Q96ES6
Q9HAP2		Q96EX1
Q9HAR2		Q96EX2
Q9HAT2		Q96F15
Q9HB07		Q96F25
Q9HB40		Q96F46
Q9HB63		Q96F81
Q9HBB8		Q96FE7
Q9HBH1		Q96FL8
Q9HBI1		Q96FL9
Q9HBI6		Q96FM1
Q9HC07		Q96FV9
Q9HC23		Q96FX8
Q9HCK4		Q96FZ5
Q9HCN3		Q96G23
Q9HCN6		Q96G79
Q9HCN8		Q96G97
Q9HCP6		Q96GA7
Q9HCT0		Q96GC9
Q9HCU5		Q96GE4
Q9HD23		Q96GE9
Q9HD89		Q96GF1
Q9NP58		Q96GP6
Q9NP71		Q96GQ5
Q9NP72		Q96GX1
Q9NP90		Q96GZ6
Q9NPA0		Q96H78
Q9NPC3		Q96HA4
Q9NPE2		Q96HA9
Q9NPF0		Q96HC4
Q9NPH0		Q96HD1
Q9NPH3		Q96HH6
Q9NPH6		Q96HH9
Q9NPL8		Q96HR9
Q9NPR2		Q96HU1
Q9NPR9		Q96HV5
Q9NQ11		Q96I36
Q9NQ36		Q96I45
Q9NQ60		Q96II8
Q9NQ79		Q96IK0
Q9NQ84		Q96IV0
Q9NQC3		Q96IV6
Q9NQR4		Q96IW7
Q9NQZ5		Q96IX5
Q9NR16		Q96J01
Q9NR28		Q96J42
Q9NR56		Q96J84
Q9NR63		Q96JA1
Q9NR99		Q96JA4
Q9NRD9		Q96JF0
Q9NRL3		Q96JI7
Q9NRN5		Q96JJ7
Q9NS00		Q96JN2
Q9NS15		Q96JQ0
Q9NS84		Q96JQ2
Q9NS93		Q96JX3
Q9NS98		Q96K12
Q9NSA0		Q96K19
Q9NT22		Q96K37
Q9NTX7		Q96K49
Q9NUD9		Q96KA5
Q9NUH8		Q96KC8
Q9NUJ1		Q96KF7
Q9NUL7		Q96KJ9
Q9NUQ2		Q96KR4
Q9NUT2		Q96KR6
Q9NVJ2		Q96L08
Q9NVR0		Q96LD1
Q9NVV0		Q96LL9
Q9NVV5		Q96LT4
Q9NW15		Q96LW7
Q9NWH9		Q96LZ7
Q9NWM8		Q96M27
Q9NWU5		Q96MC6
Q9NX18		Q96MH6
Q9NX46		Q96MM7
Q9NX61		Q96MR6
Q9NXE4		Q96MV1
Q9NXG6		Q96MX0
Q9NXW2		Q96N16
Q9NY15		Q96N19
Q9NY35		Q96N23
Q9NY56		Q96N46
Q9NY64		Q96N66
Q9NY65		Q96NB2
Q9NYG2		Q96ND0
Q9NYL4		Q96NT5
Q9NYQ6		Q96NY8
Q9NYU1		Q96P56
Q9NYU2		Q96PB1
Q9NZ08		Q96PB8
Q9NZ94		Q96PD2
Q9NZC3		Q96PD5
Q9NZC4		Q96PE1
Q9NZJ7		Q96PE3
Q9NZK5		Q96PF2
Q9NZP8		Q96PH1
Q9NZV5		Q96PQ0
Q9P0G3		Q96PQ7
Q9P0J0		Q96Q45
Q9P0K1		Q96QD8
Q9P0M9		Q96QE2
Q9P0T7		Q96QE4
Q9P0U1		Q96QK8
Q9P121		Q96QT4
Q9P202		Q96QV1
Q9P260		Q96RD7
Q9P2E5		Q96RD9
Q9UBK8		Q96RI0
Q9UBL9		Q96RN1
Q9UBM7		Q96RP7
Q9UBP4		Q96RQ1
Q9UBQ6		Q96RR4
Q9UBR2		Q96RT6
Q9UBR5		Q96S06
Q9UBS3		Q96S16
Q9UBS4		Q96S52
Q9UBS9		Q96S66
Q9UBT2		Q96S97
Q9UBV2		Q96SA4
Q9UBX1		Q96SJ8
Q9UBX5		Q96SK2
Q9UBX7		Q96SL1
Q9UEE9		Q96SN7
Q9UGH3		Q96SN8
Q9UGM3		Q96SQ9
Q9UGM5		Q96SY0
Q9UGP5		Q96T52
Q9UH99		Q96TA2
Q9UHD8		Q96TC7
Q9UHF1		Q99102
Q9UHF5		Q99435
Q9UHG2		Q99442
Q9UHG3		Q99460
Q9UHI6		Q99467
Q9UHI7		Q99489
Q9UHJ9		Q99523
Q9UHL0		Q99571
Q9UHL4		Q99572
Q9UHQ4		Q99595
Q9UI14		Q99608
Q9UI26		Q99640
Q9UI38		Q99643
Q9UID3		Q99675
Q9UIG8		Q99720
Q9UII6		Q99726
Q9UJ37		Q99732
Q9UJ68		Q99735
Q9UJH8		Q99758
Q9UJJ9		Q99788
Q9UJU6		Q99805
Q9UJX2		Q99807
Q9UJY4		Q99808
Q9UJZ1		Q99928
Q9UK55		Q99941
Q9UK58		Q99942
Q9UK85		Q99943
Q9UKC9		Q99965
Q9UKF5		Q9BPW9
Q9UKL0		Q9BQ49
Q9UKM7		Q9BQ51
Q9UKQ2		Q9BQA9
Q9UKU9		Q9BQB6
Q9UKY4		Q9BQD7
Q9UKZ9		Q9BQE4
Q9UL52		Q9BQE5
Q9ULC0		Q9BQJ4
Q9ULF5		Q9BQS7
Q9ULQ1		Q9BQT9
Q9ULX7		Q9BR39
Q9ULZ9		Q9BRB3
Q9UM00		Q9BRI3
Q9UM22		Q9BRK0
Q9UM47		Q9BRK3
Q9UMR5		Q9BRN9
Q9UMX5		Q9BRQ5
Q9UNA0		Q9BRR3
Q9UNA1		Q9BRR6
Q9UNK9		Q9BRY0
Q9UNW1		Q9BSA4
Q9UPM9		Q9BSA9
Q9UPU7		Q9BSE4
Q9UPW5		Q9BSJ5
Q9UQ53		Q9BSJ8
Q9Y240		Q9BSK2
Q9Y266		Q9BSN7
Q9Y279		Q9BSR8
Q9Y282		Q9BT22
Q9Y286		Q9BT67
Q9Y289		Q9BTV4
Q9Y2B0		Q9BTW9
Q9Y2B2		Q9BTX1
Q9Y2C4		Q9BTX3
Q9Y2E5		Q9BU23
Q9Y2G3		Q9BU79
Q9Y2G5		Q9BUB5
Q9Y2G8		Q9BUB7
Q9Y2K2		Q9BUF7
Q9Y2Q0		Q9BUJ0
Q9Y2Q9		Q9BUM1
Q9Y2Y8		Q9BUN8
Q9Y2Z9		Q9BUP3
Q9Y320		Q9BUR5
Q9Y336		Q9BUV8
Q9Y3A6		Q9BV10
Q9Y3B3		Q9BV19
Q9Y3B6		Q9BV23
Q9Y3D2		Q9BV35
Q9Y3E2		Q9BV40
Q9Y3L3		Q9BV81
Q9Y3P4		Q9BVC6
Q9Y3Q3		Q9BVG9
Q9Y3Q7		Q9BVK2
Q9Y426		Q9BVK6
Q9Y4K0		Q9BVK8
Q9Y4L1		Q9BVT8
Q9Y4P3		Q9BVV7
Q9Y4W6		Q9BW60
Q9Y581		Q9BW72
Q9Y5Q0		Q9BWH2
Q9Y5S1		Q9BWH6
Q9Y5W7		Q9BWL3
Q9Y5X9		Q9BWM7
Q9Y5Y0		Q9BWQ6
Q9Y600		Q9BWT3
Q9Y625		Q9BWV1
Q9Y639		Q9BWV2
[truncated: 576 more rows]
