# Supplementary material for: A Multi-Omics Study of Human Testis and Epididymis
Source: Molecules. 2021 Jun 2;26(11):3345. doi: 10.3390/molecules26113345 (PMC8199593; doi:10.3390/molecules26113345)
Supplement: Supplementary file 1 [file molecules-26-03345-s001.zip › TableS4.xlsx]

## Sheet: Sheet1
UniProt AC	Gene name	geneid	Chromosome	Locus	Start position	Stop position	Protein evidence	PE level	Proteomics	Antibody	3D	Disease	Isoforms	Variants	PTMs	Descriptions
P0C5Z0	H2AFB3	474381;83740		Xq28	155459415	155460005	transcript level	2	yes	no	no	no	1	1	0	Histone H2A-Bbd type 2/3
Q12999	TSPAN31	6302	12	12q14.1	57738013	57750211	transcript level	2	yes	yes	no	no	1	80	4	Tetraspanin-31
A2RUR9	CCDC144A	9720	17	17p11.2	16689537	16777881	transcript level	2	yes	yes	no	no	3	427	0	Coiled-coil domain-containing protein 144A
A6H8M9	CDHR4	389118	3	3p21.31	49790732	49799835	transcript level	2	yes	yes	no	no	2	250	1	Cadherin-related family member 4
A6NCI4	VWA3A	146177	16	16p12.2	22092538	22156966	transcript level	2	no	yes	no	no	4	557	1	von Willebrand factor A domain-containing protein 3A
A6NEM1	GOLGA6L9	440295	15	15q25.2	82430018	82439153	transcript level	2	yes	no	no	no	2	0	0	Golgin subfamily A member 6-like protein 9
A6NER0	TBC1D3F	653682;84218	17	-	36428990	36439938	transcript level	2	yes	yes	no	no	1	0	2	TBC1 domain family member 3F
A6NF36	CCDC182	101927581	17	17q22	57744481	57745312	transcript level	2	yes	yes	no	no	1	24	0	Coiled-coil domain-containing protein 182
A6NFT4	CFAP73	387885	12	12q24.13	113149858	113159276	transcript level	2	yes	yes	no	no	1	52	0	Cilia- and flagella-associated protein 73
A6NMB1	SIGLEC16	400709	19	19q13.33	49969673	49975814	transcript level	2	yes	no	no	no	1	0	9	Sialic acid-binding Ig-like lectin 16
A8MQT2	GOLGA8B	440270	15	15q14	34525207	34588503	transcript level	2	yes	yes	no	no	2	75	0	Golgin subfamily A member 8B
A8MT70	ZBBX	79740	3	3q26.1	167240287	167381346	transcript level	2	yes	yes	no	no	3	500	1	Zinc finger B-box domain-containing protein 1
A8MTL3	RNF212B	100507650	14	14q11.2	23185316	23273477	transcript level	2	no	yes	no	no	1	38	0	RING finger protein 212B
A8MXV6	CDRT15L2	256223	17	17p11.2	20579724	20580911	transcript level	2	yes	no	no	no	1	91	0	CMT1A duplicated region transcript 15 protein-like protein
A8MXY4	ZNF99	7652	19	19p12	22752183	22784107	transcript level	2	yes	no	no	no	1	625	0	Zinc finger protein 99
A8MYJ7	TTC34	100287898	1	1p36.32	2635976	2801717	transcript level	2	no	yes	no	no	1	134	0	Tetratricopeptide repeat protein 34
B5MCY1	TDRD15	100129278	2	2p24.1	21123917	21143272	transcript level	2	yes	yes	no	no	1	266	0	Tudor domain-containing protein 15
C9J3V5	TEX22	647310	14	14q32.33	105398579	105450106	transcript level	2	yes	yes	no	no	1	10	0	Testis-expressed sequence 22 protein
O14904	WNT9A	7483	1	1q42.13	227918656	227947898	transcript level	2	yes	yes	no	no	1	177	11	Protein Wnt-9a
O15391	YY2	404281		Xp22.12	21855987	21858727	transcript level	2	yes	no	no	no	1	144	0	Transcription factor YY2
O43374	RASA4	10156	7	7q22.1	102573807	102616757	transcript level	2	yes	yes	no	no	2	69	0	Ras GTPase-activating protein 4
O43506	ADAM20	8748	14	14q24.2	70522358	70535015	transcript level	2	yes	yes	no	no	1	369	13	Disintegrin and metalloproteinase domain-containing protein 20
O75290	ZNF780A	284323	19	-	40084419	40106205	transcript level	2	yes	yes	no	no	3	325	0	Zinc finger protein 780A
P20264	POU3F3	5455	2	2q12.1	104855511	104858574	transcript level	2	yes	yes	no	no	1	133	0	POU domain, class 3, transcription factor 3
P35325	SPRR2B	6701	1	1q21.3	153070224	153070840	transcript level	2	yes	no	no	no	1	48	0	Small proline-rich protein 2B
P43115	PTGER3	5733	1	1p31.1	70852353	71047808	transcript level	2	yes	yes	no	no	11	269	2	Prostaglandin E2 receptor EP3 subtype
P48664	SLC1A6	6511	19	19p13.12	14950034	15022990	transcript level	2	yes	yes	no	no	2	273	4	Excitatory amino acid transporter 4
Q06055	ATP5G2	517	12	12q13.13	53632726	53677408	transcript level	2	yes	yes	no	no	3	94	0	ATP synthase F(0) complex subunit C2, mitochondrial
Q0VF49	KIAA2012	165057	2	2q33.1	202073628	202197050	transcript level	2	yes	yes	no	no	2	190	0	Uncharacterized protein KIAA2012
Q2NL67	PARP6	56965	15	15q23	72241181	72272999	transcript level	2	no	yes	no	no	3	205	0	Poly [ADP-ribose] polymerase 6
Q5DJT8	CT45A2	102723680;102723737;728911		Xq26.3	135811668	135820012	transcript level	2	yes	yes	no	no	1	0	0	Cancer/testis antigen family 45 member A2
Q5GAN4	RNASE12	493901	14	14q11.2	20590193	20590823	transcript level	2	yes	yes	no	no	1	72	0	Probable inactive ribonuclease-like protein 12
Q5T089	MORN1	79906	1	1p36.32	2321253	2391707	transcript level	2	yes	yes	no	no	2	286	0	MORN repeat-containing protein 1
Q5T1N1	AKNAD1	254268	1	1p13.3	108815898	108858228	transcript level	2	no	yes	no	no	4	421	0	Protein AKNAD1
Q5T9Z0	TEDDM1	127670	1	1q25.3	182398117	182400616	transcript level	2	yes	yes	no	no	1	127	0	Transmembrane epididymal protein 1
Q5TID7	CCDC181	57821	1	1q24.2	169394870	169460669	transcript level	2	no	yes	no	no	3	255	0	Coiled-coil domain-containing protein 181
Q5VXU9	C9orf84	158401	9	9q31.3	111686173	111795008	transcript level	2	no	yes	no	no	3	619	0	Uncharacterized protein C9orf84
Q5XG92	CES4A	283848	16	16q22.1	66988589	67009758	transcript level	2	yes	yes	no	no	7	229	5	Carboxylesterase 4A
Q658L1	SAXO2	283726	15	15q25.2	82262810	82284930	transcript level	2	yes	yes	no	no	2	215	0	Stabilizer of axonemal microtubules 2
Q6NUN7	C11orf63	79864	11	11q24.1	122882528	122959798	transcript level	2	yes	yes	no	no	2	430	0	Uncharacterized protein C11orf63
Q6PDA7	SPAG11A	10407;653423	8	8p23.1	7847876	7868867	transcript level	2	yes	no	no	no	4	33	1	Sperm-associated antigen 11A
Q6S5H4	POTEB	102724631	15	15q11.2	21846329	21877703	transcript level	2	yes	yes	no	no	3	13	0	POTE ankyrin domain family member B
Q6UE05	WBSCR28	135886	7	7q11.23	73861159	73865893	transcript level	2	yes	no	no	no	2	167	0	Williams-Beuren syndrome chromosomal region 28 protein
Q6UWQ5	LYZL1	84569	10	10p11.23	29289061	29318328	transcript level	2	yes	yes	no	no	2	111	5	Lysozyme-like protein 1
Q6UXN7	TOMM20L	387990	14	14q23.1	58395916	58408701	transcript level	2	yes	yes	no	no	1	63	0	TOMM20-like protein 1
Q6ZR37	PLEKHG7	440107	12	12q22	92721505	92772455	transcript level	2	yes	yes	no	no	1	184	0	Pleckstrin homology domain-containing family G member 7
Q8TAA1	RNASE11	122651	14	14q11.2	20583559	20609884	transcript level	2	no	yes	no	no	1	121	2	Probable ribonuclease 11
Q8TAV4	STOML3	161003	13	13q13.3	38965925	38991066	transcript level	2	yes	yes	no	no	2	174	0	Stomatin-like protein 3
Q6ZRR7	LRRC9	None	14	14q23.1	59919713	60063559	transcript level	2	yes	yes	no	no	2	163	0	Leucine-rich repeat-containing protein 9
Q6ZRR9	DCDC5	None	11	11p13			transcript level	2	no	no	no	no	1	0	0	Doublecortin domain-containing protein 5
Q6ZVT6	C3orf67	200844	3	3p14.2	58717365	59050084	transcript level	2	no	yes	no	no	2	290	0	Uncharacterized protein C3orf67
Q7L0X2	ERICH6	131831	3	3q25.1	150659885	150703971	transcript level	2	yes	yes	no	no	3	361	0	Glutamate-rich protein 6
Q7Z5Y6	BMP8A	353500	1	1p34.3	39491646	39525935	transcript level	2	yes	yes	no	no	1	143	6	Bone morphogenetic protein 8A
Q86T96	RNF180	285671	5	5q12.3	64165844	64372869	transcript level	2	yes	yes	no	no	3	241	1	E3 ubiquitin-protein ligase RNF180
Q86UF2	CTAGE6	340307	7	7q35	143755089	143757696	transcript level	2	yes	yes	no	no	1	106	1	cTAGE family member 6
Q86WR6	C17orf64	124773	17	17q23.2	60392429	60431421	transcript level	2	yes	yes	no	no	1	88	0	Uncharacterized protein C17orf64
Q86XS5	ANGPTL5	253935	11	11q22.1	101890674	101916522	transcript level	2	no	yes	no	no	1	221	5	Angiopoietin-related protein 5
Q8IXR5	FAM178B	51252	2	2q11.2	96875882	96986592	transcript level	2	no	yes	no	no	3	197	0	Protein FAM178B
Q8IYT4	KATNAL2	83473	18	18q21.1	46917492	47102243	transcript level	2	yes	yes	no	no	2	250	0	Katanin p60 ATPase-containing subunit A-like 2
Q8N1E2	LYG1	129530	2	2q11.2	99284238	99304742	transcript level	2	no	yes	no	no	1	96	2	Lysozyme g-like protein 1
Q8N4H0	SPATA6L	55064	9	9p24.1	4553386	4666674	transcript level	2	yes	yes	no	no	3	234	2	Spermatogenesis associated 6-like protein
Q8N5D6	GBGT1	26301	9	9q34.2	133152948	133163945	transcript level	2	no	yes	no	no	3	319	1	Globoside alpha-1,3-N-acetylgalactosaminyltransferase 1
Q8N688	DEFB123	245936	20	20q11.21	31440519	31450257	transcript level	2	yes	no	no	no	2	31	3	Beta-defensin 123
Q8N6M5	ALLC	55821	2	2p25.3	3658195	3702671	transcript level	2	yes	yes	no	no	2	91	0	Probable allantoicase
Q8N9I5	FADS6	283985	17	17q25.1	74877299	74893781	transcript level	2	no	yes	no	no	2	199	0	Fatty acid desaturase 6
Q8N9V7	TOPAZ1	375337	3	3p21.31	44241886	44332098	transcript level	2	yes	yes	no	no	1	397	0	Testis- and ovary-specific PAZ domain-containing protein 1
Q8NET1	DEFB108B	245911	11	11q13.4	71833200	71837710	transcript level	2	no	yes	no	no	1	51	3	Beta-defensin 108B
Q8NFZ3	NLGN4Y	22829		Yq11.221	14522638	14845650	transcript level	2	yes	yes	no	no	4	155	7	Neuroligin-4, Y-linked
Q8TDD5	MCOLN3	55283	1	1p22.3	85018082	85048499	transcript level	2	yes	yes	no	no	2	268	3	Mucolipin-3
Q8TE56	ADAMTS17	170691	15	15q26.3	99971589	100342005	transcript level	2	yes	no	no	yes	2	596	21	A disintegrin and metalloproteinase with thrombospondin motifs 17
Q8WTX9	ZDHHC1	29800	16	16q22.1	67394419	67416833	transcript level	2	no	yes	no	no	1	221	0	Probable palmitoyltransferase ZDHHC1
Q96DL1	NXPE2	120406	11	11q23.3	114678386	114706933	transcript level	2	yes	yes	no	no	2	213	0	NXPE family member 2
Q96DU9	PABPC5	140886		Xq21.31	91434595	91438584	transcript level	2	yes	yes	no	no	2	182	0	Polyadenylate-binding protein 5
Q96G79	SLC35A4	113829	5	5q31.3	140564456	140569103	transcript level	2	no	yes	no	no	1	190	0	Probable UDP-sugar transporter protein SLC35A4
Q96IV6	FAXDC2	10826	5	5q33.2	154818491	154859252	transcript level	2	no	yes	no	no	2	141	0	Fatty acid hydroxylase domain-containing protein 2
Q96LD1	SGCZ	137868	8	8p22	14089864	15238339	transcript level	2	yes	yes	no	no	2	244	3	Zeta-sarcoglycan
Q9BQY6	WFDC6	140870	20	20q13.12	45534196	45539495	transcript level	2	yes	no	no	no	2	51	5	WAP four-disulfide core domain protein 6
Q9BXT5	TEX15	56154	8	8p12	30831544	30890606	transcript level	2	yes	yes	no	no	1	1432	0	Testis-expressed sequence 15 protein
Q9H106	SIRPD	128646	20	20p13	1534251	1558843	transcript level	2	yes	yes	no	no	1	132	2	Signal-regulatory protein delta
Q9H322	VCX2	51480		Xp22.31	8169944	8171267	transcript level	2	yes	yes	no	no	1	150	0	Variable charge X-linked protein 2
Q9H4I0	RAD21L1	642636	20	20p13	1226056	1296421	transcript level	2	yes	yes	no	no	2	135	0	Double-strand-break repair protein rad21-like protein 1
Q9HAK2	EBF2	64641	8	8p21.2	25841730	26045397	transcript level	2	yes	yes	no	no	2	278	0	Transcription factor COE2
Q9NQ32	C11orf16	56673	11	11p15.4	8920076	8933006	transcript level	2	no	no	no	no	2	246	0	Uncharacterized protein C11orf16
Q9Y5G7	PCDHGA6	56109	5	5q31.3	141373914	141512979	transcript level	2	yes	yes	no	no	2	592	4	Protocadherin gamma-A6
Q9Y5H1	PCDHGA2	56113	5	5q31.3	141338760	141512979	transcript level	2	yes	yes	no	no	2	641	3	Protocadherin gamma-A2
Q9UNT1	RABL2B	11158	22	22q13.33	50767501	50783663	transcript level	2	yes	yes	no	no	3	98	0	Rab-like protein 2B
Q9Y2G7	ZFP30	22835	19	19q13.12	37613749	37692337	transcript level	2	yes	yes	no	no	1	252	1	Zinc finger protein 30 homolog
Q9Y493	ZAN	7455	7	7q22.1	100733626	100797797	transcript level	2	yes	no	no	no	7	1665	14	Zonadhesin
Q9Y5E5	PCDHB4	56131	5	5q31.3	141121799	141125623	transcript level	2	yes	yes	no	no	1	515	4	Protocadherin beta-4
A0A075B6P5	IGKV2-28	None	2	2p11.2	89221698	89222461	homology	3	yes	no	no	no	1	60	1	Immunoglobulin kappa variable 2-28
A0A087WW87	IGKV2-40	None	2	2p11.2	89330110	89330429	homology	3	yes	no	no	no	1	0	1	Immunoglobulin kappa variable 2-40
A0A0C4DH67	IGKV1-8	None	2	2p11.2	88992409	88992931	homology	3	yes	no	no	no	1	165	1	Immunoglobulin kappa variable 1-8
A6NER3	GAGE12J	None		Xp11.23	49322057	49329384	homology	3	yes	yes	no	no	1	4	0	G antigen 12J
P04432	IGKV1D-39	None	2	2p11.2	89862482	89862981	homology	3	yes	no	no	no	1	9	1	Immunoglobulin kappa variable 1D-39
P0C7N4	TMEM191B	728229	22	22q11.21	18527802	18530573	homology	3	yes	no	no	no	1	20	0	Transmembrane protein 191B
P0CG33	GOLGA6D	653643	15	15q24.2	75258558	75295530	homology	3	yes	yes	no	no	1	87	0	Golgin subfamily A member 6D
P0CV98	TSPY3	100289087;728137		Yp11.2	9398421	9401223	homology	3	yes	yes	no	no	1	18	0	Testis-specific Y-encoded protein 3
A6NKF2	ARID3C	138715	9	9p13.3	34621379	34628107	homology	3	yes	no	no	no	1	220	0	AT-rich interactive domain-containing protein 3C
A6NNM3	RIMBP3B	440804	22	22q11.21	21383374	21389478	homology	3	yes	yes	no	no	1	60	2	RIMS-binding protein 3B
B9ZVM9	TCP10L2	401285	6	6q27	167146414	167196913	homology	3	yes	yes	no	no	1	228	0	T-complex protein 10A homolog 2
E9PJ23	NPIPB6	728741	16	16p12.1	28342555	28363508	homology	3	yes	yes	no	no	1	122	0	Nuclear pore complex-interacting protein family member B6
P0DMW3	SMIM10L1	644538	12	12p13.2			homology	3	yes	no	no	no	1	0	0	Small integral membrane protein 10-like protein 1
Q30KQ8	DEFB112	245915	6	6p12.3	50043575	50048651	homology	3	no	yes	no	no	1	105	3	Beta-defensin 112
Q4UJ75	ANKRD20A4	728747	9	9q13	64369394	64413142	homology	3	yes	yes	no	no	1	246	0	Ankyrin repeat domain-containing protein 20A4
Q6UDR6	SPINT4	391253	20	20q13.12	45722351	45725830	homology	3	yes	no	no	no	1	41	2	Kunitz-type protease inhibitor 4
Q8TF08	COX7B2	170712	4	4p12	46734827	46909235	homology	3	no	no	no	no	1	70	0	Cytochrome c oxidase subunit 7B2, mitochondrial
Q96KW2	POM121L2	94026	6	6p22.1	27285903	27312170	homology	3	yes	yes	no	no	1	280	0	POM121-like protein 2
A6NES4	MROH2A	None	2	2q37.1	233775679	233833423	predicted	4	yes	yes	no	no	1	322	0	Maestro heat-like repeat-containing protein family member 2A
P0DN24	LINC00694	None	3	3p21.31	44421127	44439946	predicted	4	yes	no	no	no	1	7	0	Putative uncharacterized protein LINC00694
P0DO92	T-ENOL	None	16	16p11.2	29863593	29868053	predicted	4	no	no	no	no	1	0	0	Putative protein T-ENOL
