# Supplementary material for: A Multi-Omics Study of Human Testis and Epididymis
Source: Molecules. 2021 Jun 2;26(11):3345. doi: 10.3390/molecules26113345 (PMC8199593; doi:10.3390/molecules26113345)
Supplement: Supplementary file 1 [file molecules-26-03345-s001.zip › TableS5.xlsx]

## Sheet: Sheet1
Protein	PeptideSequence	BeginPos	EndPos	ProteinSequence
sp|O15263|DFB4A_HUMAN	VLYLLFSFLFIFLMPLPGVFGGIGDPVTCLK	2	33	MRVLYLLFSFLFIFLMPLPGVFGGIGDPVTCLKSGAICHPVFCPRRYKQIGTCGLPGTKCCKKP
sp|O15263|DFB4A_HUMAN	SGAICHPVFCPR	33	45	MRVLYLLFSFLFIFLMPLPGVFGGIGDPVTCLKSGAICHPVFCPRRYKQIGTCGLPGTKCCKKP
sp|P59861|DB131_HUMAN	VLFFVFGVLSLMFTVPPAR	2	21	MRVLFFVFGVLSLMFTVPPARSFISNDECPSEYYHCRLKCNADEHAIRYCADFSICCKLKIIEIDGQKKW
sp|P59861|DB131_HUMAN	SFISNDECPSEYYHCR	21	37	MRVLFFVFGVLSLMFTVPPARSFISNDECPSEYYHCRLKCNADEHAIRYCADFSICCKLKIIEIDGQKKW
sp|P59861|DB131_HUMAN	YCADFSICCK	48	58	MRVLFFVFGVLSLMFTVPPARSFISNDECPSEYYHCRLKCNADEHAIRYCADFSICCKLKIIEIDGQKKW
sp|P59861|DB131_HUMAN	IIEIDGQK	60	68	MRVLFFVFGVLSLMFTVPPARSFISNDECPSEYYHCRLKCNADEHAIRYCADFSICCKLKIIEIDGQKKW
sp|P60022|DEFB1_HUMAN	TSYLLLFTLCLLLSEMASGGNFLTGLGHR	2	31	MRTSYLLLFTLCLLLSEMASGGNFLTGLGHRSDHYNCVSSGGQCLYSACPIFTKIQGTCYRGKAKCCK
sp|P60022|DEFB1_HUMAN	SDHYNCVSSGGQCLYSACPIFTK	31	54	MRTSYLLLFTLCLLLSEMASGGNFLTGLGHRSDHYNCVSSGGQCLYSACPIFTKIQGTCYRGKAKCCK
sp|P60022|DEFB1_HUMAN	IQGTCYR	54	61	MRTSYLLLFTLCLLLSEMASGGNFLTGLGHRSDHYNCVSSGGQCLYSACPIFTKIQGTCYRGKAKCCK
sp|P81534|D103A_HUMAN	IHYLLFALLFLFLVPVPGHGGIINTLQK	2	30	MRIHYLLFALLFLFLVPVPGHGGIINTLQKYYCRVRGGRCAVLSCLPKEEQIGKCSTRGRKCCRRKK
sp|P81534|D103A_HUMAN	CAVLSCLPK	39	48	MRIHYLLFALLFLFLVPVPGHGGIINTLQKYYCRVRGGRCAVLSCLPKEEQIGKCSTRGRKCCRRKK
sp|Q30KP8|DB136_HUMAN	MNLCLSALLFFLVILLPSGK	0	20	MNLCLSALLFFLVILLPSGKGMFGNDGVKVRTCTSQKAVCFFGCPPGYRWIAFCHNILSCCKNMTRFQPPQAKDPWVH
sp|Q30KP8|DB136_HUMAN	GMFGNDGVK	20	29	MNLCLSALLFFLVILLPSGKGMFGNDGVKVRTCTSQKAVCFFGCPPGYRWIAFCHNILSCCKNMTRFQPPQAKDPWVH
sp|Q30KP8|DB136_HUMAN	AVCFFGCPPGYR	37	49	MNLCLSALLFFLVILLPSGKGMFGNDGVKVRTCTSQKAVCFFGCPPGYRWIAFCHNILSCCKNMTRFQPPQAKDPWVH
sp|Q30KP8|DB136_HUMAN	WIAFCHNILSCCK	49	62	MNLCLSALLFFLVILLPSGKGMFGNDGVKVRTCTSQKAVCFFGCPPGYRWIAFCHNILSCCKNMTRFQPPQAKDPWVH
sp|Q30KP8|DB136_HUMAN	FQPPQAK	66	73	MNLCLSALLFFLVILLPSGKGMFGNDGVKVRTCTSQKAVCFFGCPPGYRWIAFCHNILSCCKNMTRFQPPQAKDPWVH
sp|Q30KP9|DB135_HUMAN	SVLLALVVLNLLFYVPPGR	4	23	MATRSVLLALVVLNLLFYVPPGRSGPNVYIQKIFASCWRLQGTCRPKCLKNEQYRILCDTIHLCCVNPKYLPILTGK
sp|Q30KP9|DB135_HUMAN	SGPNVYIQK	23	32	MATRSVLLALVVLNLLFYVPPGRSGPNVYIQKIFASCWRLQGTCRPKCLKNEQYRILCDTIHLCCVNPKYLPILTGK
sp|Q30KP9|DB135_HUMAN	IFASCWR	32	39	MATRSVLLALVVLNLLFYVPPGRSGPNVYIQKIFASCWRLQGTCRPKCLKNEQYRILCDTIHLCCVNPKYLPILTGK
sp|Q30KP9|DB135_HUMAN	ILCDTIHLCCVNPK	55	69	MATRSVLLALVVLNLLFYVPPGRSGPNVYIQKIFASCWRLQGTCRPKCLKNEQYRILCDTIHLCCVNPKYLPILTGK
sp|Q30KP9|DB135_HUMAN	YLPILTGK	69	77	MATRSVLLALVVLNLLFYVPPGRSGPNVYIQKIFASCWRLQGTCRPKCLKNEQYRILCDTIHLCCVNPKYLPILTGK
sp|Q30KQ1|DB133_HUMAN	IHVFLFVLFFFLVPIATR	2	20	MKIHVFLFVLFFFLVPIATRVKCAVKDTYSCFIMRGKCRHECHDFEKPIGFCTKLNANCYM
sp|Q30KQ1|DB133_HUMAN	DTYSCFIMR	26	35	MKIHVFLFVLFFFLVPIATRVKCAVKDTYSCFIMRGKCRHECHDFEKPIGFCTKLNANCYM
sp|Q30KQ1|DB133_HUMAN	HECHDFEKPIGFCTK	39	54	MKIHVFLFVLFFFLVPIATRVKCAVKDTYSCFIMRGKCRHECHDFEKPIGFCTKLNANCYM
sp|Q30KQ2|DB130_HUMAN	LHSLISVLLLFVTLIPK	2	19	MKLHSLISVLLLFVTLIPKGKTGVIPGQKQCIALKGVCRDKLCSTLDDTIGICNEGKKCCRRWWILEPYPTPVPKGKSP
sp|Q30KQ2|DB130_HUMAN	TGVIPGQK	21	29	MKLHSLISVLLLFVTLIPKGKTGVIPGQKQCIALKGVCRDKLCSTLDDTIGICNEGKKCCRRWWILEPYPTPVPKGKSP
sp|Q30KQ2|DB130_HUMAN	LCSTLDDTIGICNEGK	41	57	MKLHSLISVLLLFVTLIPKGKTGVIPGQKQCIALKGVCRDKLCSTLDDTIGICNEGKKCCRRWWILEPYPTPVPKGKSP
sp|Q30KQ2|DB130_HUMAN	WWILEPYPTPVPK	62	75	MKLHSLISVLLLFVTLIPKGKTGVIPGQKQCIALKGVCRDKLCSTLDDTIGICNEGKKCCRRWWILEPYPTPVPKGKSP
tr|Q30KQ3|Q30KQ3_HUMAN	SCWIIK	5	11	CRSQKSCWIIKGHCRKNCKPGEQVKKPCKNGDYCCIPSNTDS
tr|Q30KQ3|Q30KQ3_HUMAN	NCKPGEQVK	16	25	CRSQKSCWIIKGHCRKNCKPGEQVKKPCKNGDYCCIPSNTDS
tr|Q30KQ3|Q30KQ3_HUMAN	NGDYCCIPSNTDS	29	42	CRSQKSCWIIKGHCRKNCKPGEQVKKPCKNGDYCCIPSNTDS
sp|Q30KQ4|DB116_HUMAN	MSVMKPCLMTIAILMILAQK	0	20	MSVMKPCLMTIAILMILAQKTPGGLFRSHNGKSREPWNPCELYQGMCRNACREYEIQYLTCPNDQKCCLKLSVKITSSKNVKEDYDSNSNLSVTNSSSYSHI
sp|Q30KQ4|DB116_HUMAN	TPGGLFR	20	27	MSVMKPCLMTIAILMILAQKTPGGLFRSHNGKSREPWNPCELYQGMCRNACREYEIQYLTCPNDQKCCLKLSVKITSSKNVKEDYDSNSNLSVTNSSSYSHI
sp|Q30KQ4|DB116_HUMAN	EPWNPCELYQGMCR	34	48	MSVMKPCLMTIAILMILAQKTPGGLFRSHNGKSREPWNPCELYQGMCRNACREYEIQYLTCPNDQKCCLKLSVKITSSKNVKEDYDSNSNLSVTNSSSYSHI
sp|Q30KQ4|DB116_HUMAN	EYEIQYLTCPNDQK	52	66	MSVMKPCLMTIAILMILAQKTPGGLFRSHNGKSREPWNPCELYQGMCRNACREYEIQYLTCPNDQKCCLKLSVKITSSKNVKEDYDSNSNLSVTNSSSYSHI
sp|Q30KQ4|DB116_HUMAN	EDYDSNSNLSVTNSSSYSHI	82	102	MSVMKPCLMTIAILMILAQKTPGGLFRSHNGKSREPWNPCELYQGMCRNACREYEIQYLTCPNDQKCCLKLSVKITSSKNVKEDYDSNSNLSVTNSSSYSHI
sp|Q30KQ5|DB115_HUMAN	MLPDHFSPLSGDIK	0	14	MLPDHFSPLSGDIKLSVLALVVLVVLAQTAPDGWIRRCYYGTGRCRKSCKEIERKKEKCGEKHICCVPKEKDKLSHIHDQKETSELYI
sp|Q30KQ5|DB115_HUMAN	CYYGTGR	37	44	MLPDHFSPLSGDIKLSVLALVVLVVLAQTAPDGWIRRCYYGTGRCRKSCKEIERKKEKCGEKHICCVPKEKDKLSHIHDQKETSELYI
sp|Q30KQ5|DB115_HUMAN	HICCVPK	62	69	MLPDHFSPLSGDIKLSVLALVVLVVLAQTAPDGWIRRCYYGTGRCRKSCKEIERKKEKCGEKHICCVPKEKDKLSHIHDQKETSELYI
sp|Q30KQ5|DB115_HUMAN	ETSELYI	81	88	MLPDHFSPLSGDIKLSVLALVVLVVLAQTAPDGWIRRCYYGTGRCRKSCKEIERKKEKCGEKHICCVPKEKDKLSHIHDQKETSELYI
sp|Q30KQ6|DB114_HUMAN	IFYYLHFLCYVTFILPATCTLVNADR	2	28	MRIFYYLHFLCYVTFILPATCTLVNADRCTKRYGRCKRDCLESEKQIDICSLPRKICCTEKLYEEDDMF
sp|Q30KQ6|DB114_HUMAN	DCLESEK	38	45	MRIFYYLHFLCYVTFILPATCTLVNADRCTKRYGRCKRDCLESEKQIDICSLPRKICCTEKLYEEDDMF
sp|Q30KQ6|DB114_HUMAN	LYEEDDMF	61	69	MRIFYYLHFLCYVTFILPATCTLVNADRCTKRYGRCKRDCLESEKQIDICSLPRKICCTEKLYEEDDMF
sp|Q30KQ7|DB113_HUMAN	ILCIFLTFVFTVSCGPSVPQK	2	23	MKILCIFLTFVFTVSCGPSVPQKKTREVAERKRECQLVRGACKPECNSWEYVYYYCNVNPCCAVWEYQKPIINKITSKLHQK
sp|Q30KQ7|DB113_HUMAN	ECQLVR	33	39	MKILCIFLTFVFTVSCGPSVPQKKTREVAERKRECQLVRGACKPECNSWEYVYYYCNVNPCCAVWEYQKPIINKITSKLHQK
sp|Q30KQ7|DB113_HUMAN	GACKPECNSWEYVYYYCNVNPCCAVWEYQKPIINK	39	74	MKILCIFLTFVFTVSCGPSVPQKKTREVAERKRECQLVRGACKPECNSWEYVYYYCNVNPCCAVWEYQKPIINKITSKLHQK
sp|Q30KQ8|DB112_HUMAN	LLTTICR	2	9	MKLLTTICRLKLEKMYSKTNTSSTIFEKARHGTEKISTARSEGHHITFSRWKSCTAIGGRCKNQCDDSEFRISYCARPTTHCCVTECDPTDPNNWIPKDSVGTQEWYPKDSRH
sp|Q30KQ8|DB112_HUMAN	TNTSSTIFEK	18	28	MKLLTTICRLKLEKMYSKTNTSSTIFEKARHGTEKISTARSEGHHITFSRWKSCTAIGGRCKNQCDDSEFRISYCARPTTHCCVTECDPTDPNNWIPKDSVGTQEWYPKDSRH
sp|Q30KQ8|DB112_HUMAN	SEGHHITFSR	40	50	MKLLTTICRLKLEKMYSKTNTSSTIFEKARHGTEKISTARSEGHHITFSRWKSCTAIGGRCKNQCDDSEFRISYCARPTTHCCVTECDPTDPNNWIPKDSVGTQEWYPKDSRH
sp|Q30KQ8|DB112_HUMAN	SCTAIGGR	52	60	MKLLTTICRLKLEKMYSKTNTSSTIFEKARHGTEKISTARSEGHHITFSRWKSCTAIGGRCKNQCDDSEFRISYCARPTTHCCVTECDPTDPNNWIPKDSVGTQEWYPKDSRH
sp|Q30KQ8|DB112_HUMAN	NQCDDSEFR	62	71	MKLLTTICRLKLEKMYSKTNTSSTIFEKARHGTEKISTARSEGHHITFSRWKSCTAIGGRCKNQCDDSEFRISYCARPTTHCCVTECDPTDPNNWIPKDSVGTQEWYPKDSRH
sp|Q30KQ8|DB112_HUMAN	ISYCARPTTHCCVTECDPTDPNNWIPK	71	98	MKLLTTICRLKLEKMYSKTNTSSTIFEKARHGTEKISTARSEGHHITFSRWKSCTAIGGRCKNQCDDSEFRISYCARPTTHCCVTECDPTDPNNWIPKDSVGTQEWYPKDSRH
sp|Q30KQ8|DB112_HUMAN	DSVGTQEWYPK	98	109	MKLLTTICRLKLEKMYSKTNTSSTIFEKARHGTEKISTARSEGHHITFSRWKSCTAIGGRCKNQCDDSEFRISYCARPTTHCCVTECDPTDPNNWIPKDSVGTQEWYPKDSRH
sp|Q30KQ9|DB110_HUMAN	IQLFFFILHFWVTILPAK	2	20	MKIQLFFFILHFWVTILPAKKKYPEYGSLDLRRECRIGNGQCKNQCHENEIRIAYCIRPGTHCCLQQ
sp|Q30KQ9|DB110_HUMAN	YPEYGSLDLR	22	32	MKIQLFFFILHFWVTILPAKKKYPEYGSLDLRRECRIGNGQCKNQCHENEIRIAYCIRPGTHCCLQQ
sp|Q30KQ9|DB110_HUMAN	IGNGQCK	36	43	MKIQLFFFILHFWVTILPAKKKYPEYGSLDLRRECRIGNGQCKNQCHENEIRIAYCIRPGTHCCLQQ
sp|Q30KQ9|DB110_HUMAN	NQCHENEIR	43	52	MKIQLFFFILHFWVTILPAKKKYPEYGSLDLRRECRIGNGQCKNQCHENEIRIAYCIRPGTHCCLQQ
sp|Q30KQ9|DB110_HUMAN	IAYCIRPGTHCCLQQ	52	67	MKIQLFFFILHFWVTILPAKKKYPEYGSLDLRRECRIGNGQCKNQCHENEIRIAYCIRPGTHCCLQQ
sp|Q30KR1|DB109_HUMAN	LHLLLLILLLFSILLSPVR	2	21	MRLHLLLLILLLFSILLSPVRGGLGPAEGHCLNLFGVCRTDVCNIVEDQIGACRRRMKCCRAWWILMPIPTPLIMSDYQEPLKPNLK
sp|Q30KR1|DB109_HUMAN	GGLGPAEGHCLNLFGVCR	21	39	MRLHLLLLILLLFSILLSPVRGGLGPAEGHCLNLFGVCRTDVCNIVEDQIGACRRRMKCCRAWWILMPIPTPLIMSDYQEPLKPNLK
sp|Q30KR1|DB109_HUMAN	TDVCNIVEDQIGACR	39	54	MRLHLLLLILLLFSILLSPVRGGLGPAEGHCLNLFGVCRTDVCNIVEDQIGACRRRMKCCRAWWILMPIPTPLIMSDYQEPLKPNLK
sp|Q30KR1|DB109_HUMAN	AWWILMPIPTPLIMSDYQEPLKPNLK	61	87	MRLHLLLLILLLFSILLSPVRGGLGPAEGHCLNLFGVCRTDVCNIVEDQIGACRRRMKCCRAWWILMPIPTPLIMSDYQEPLKPNLK
sp|Q4QY38|DB134_HUMAN	MKPLLVVFVFLFLWDPVLAGINSLSSEMHK	0	30	MKPLLVVFVFLFLWDPVLAGINSLSSEMHKKCYKNGICRLECYESEMLVAYCMFQLECCVKGNPAP
sp|Q4QY38|DB134_HUMAN	LECYESEMLVAYCMFQLECCVK	39	61	MKPLLVVFVFLFLWDPVLAGINSLSSEMHKKCYKNGICRLECYESEMLVAYCMFQLECCVKGNPAP
sp|Q5J5C9|DB121_HUMAN	LLLLLLTVTLLLAQVTPVMK	2	22	MKLLLLLLTVTLLLAQVTPVMKCWGKSGRCRTTCKESEVYYILCKTEAKCCVDPKYVPVKPKLTDTNTSLESTSAV
sp|Q5J5C9|DB121_HUMAN	ESEVYYILCK	35	45	MKLLLLLLTVTLLLAQVTPVMKCWGKSGRCRTTCKESEVYYILCKTEAKCCVDPKYVPVKPKLTDTNTSLESTSAV
sp|Q5J5C9|DB121_HUMAN	YVPVKPK	55	62	MKLLLLLLTVTLLLAQVTPVMKCWGKSGRCRTTCKESEVYYILCKTEAKCCVDPKYVPVKPKLTDTNTSLESTSAV
sp|Q5J5C9|DB121_HUMAN	LTDTNTSLESTSAV	62	76	MKLLLLLLTVTLLLAQVTPVMKCWGKSGRCRTTCKESEVYYILCKTEAKCCVDPKYVPVKPKLTDTNTSLESTSAV
sp|Q7Z7B7|DB132_HUMAN	FLLLVLAALGFLTQVIPASAGGSK	2	26	MKFLLLVLAALGFLTQVIPASAGGSKCVSNTPGYCRTCCHWGETALFMCNASRKCCISYSFLPKPDLPQLIGNHWQSRRRNTQRKDKKQQTTVTS
sp|Q7Z7B7|DB132_HUMAN	CVSNTPGYCR	26	36	MKFLLLVLAALGFLTQVIPASAGGSKCVSNTPGYCRTCCHWGETALFMCNASRKCCISYSFLPKPDLPQLIGNHWQSRRRNTQRKDKKQQTTVTS
sp|Q7Z7B7|DB132_HUMAN	TCCHWGETALFMCNASR	36	53	MKFLLLVLAALGFLTQVIPASAGGSKCVSNTPGYCRTCCHWGETALFMCNASRKCCISYSFLPKPDLPQLIGNHWQSRRRNTQRKDKKQQTTVTS
sp|Q7Z7B7|DB132_HUMAN	CCISYSFLPKPDLPQLIGNHWQSR	54	78	MKFLLLVLAALGFLTQVIPASAGGSKCVSNTPGYCRTCCHWGETALFMCNASRKCCISYSFLPKPDLPQLIGNHWQSRRRNTQRKDKKQQTTVTS
sp|Q7Z7B8|DB128_HUMAN	LFLVLIILLFEVLTDGAR	2	20	MKLFLVLIILLFEVLTDGARLKKCFNKVTGYCRKKCKVGERYEIGCLSGKLCCANDEEEKKHVSFKKPHQHSGEKLSVLQDYIILPTITIFTV
sp|Q7Z7B8|DB128_HUMAN	YEIGCLSGK	41	50	MKLFLVLIILLFEVLTDGARLKKCFNKVTGYCRKKCKVGERYEIGCLSGKLCCANDEEEKKHVSFKKPHQHSGEKLSVLQDYIILPTITIFTV
sp|Q7Z7B8|DB128_HUMAN	LCCANDEEEK	50	60	MKLFLVLIILLFEVLTDGARLKKCFNKVTGYCRKKCKVGERYEIGCLSGKLCCANDEEEKKHVSFKKPHQHSGEKLSVLQDYIILPTITIFTV
sp|Q7Z7B8|DB128_HUMAN	LSVLQDYIILPTITIFTV	75	93	MKLFLVLIILLFEVLTDGARLKKCFNKVTGYCRKKCKVGERYEIGCLSGKLCCANDEEEKKHVSFKKPHQHSGEKLSVLQDYIILPTITIFTV
sp|Q8IZN7|D107A_HUMAN	IFVFILAALILLAQIFQAR	6	25	MPGAMKIFVFILAALILLAQIFQARTAIHRALISKRMEGHCEAECLTFEVKIGGCRAELAPFCCKNRKKH
sp|Q8IZN7|D107A_HUMAN	MEGHCEAECLTFEVK	36	51	MPGAMKIFVFILAALILLAQIFQARTAIHRALISKRMEGHCEAECLTFEVKIGGCRAELAPFCCKNRKKH
sp|Q8IZN7|D107A_HUMAN	AELAPFCCK	56	65	MPGAMKIFVFILAALILLAQIFQARTAIHRALISKRMEGHCEAECLTFEVKIGGCRAELAPFCCKNRKKH
sp|Q8N104|D106A_HUMAN	TFLFLFAVLFFLTPAK	2	18	MRTFLFLFAVLFFLTPAKNAFFDEKCNKLKGTCKNNCGKNEELIALCQKSLKCCRTIQPCGSIID
sp|Q8N104|D106A_HUMAN	NAFFDEK	18	25	MRTFLFLFAVLFFLTPAKNAFFDEKCNKLKGTCKNNCGKNEELIALCQKSLKCCRTIQPCGSIID
sp|Q8N104|D106A_HUMAN	NEELIALCQK	39	49	MRTFLFLFAVLFFLTPAKNAFFDEKCNKLKGTCKNNCGKNEELIALCQKSLKCCRTIQPCGSIID
sp|Q8N104|D106A_HUMAN	TIQPCGSIID	55	65	MRTFLFLFAVLFFLTPAKNAFFDEKCNKLKGTCKNNCGKNEELIALCQKSLKCCRTIQPCGSIID
sp|Q8N687|DB125_HUMAN	MNILMLTFIICGLLTR	0	16	MNILMLTFIICGLLTRVTKGSFEPQKCWKNNVGHCRRRCLDTERYILLCRNKLSCCISIISHEYTRRPAFPVIHLEDITLDYSDVDSFTGSPVSMLNDLITFDTTKFGETMTPETNTPETTMPPSEATTPETTMPPSETATSETMPPPSQTALTHN
sp|Q8N687|DB125_HUMAN	GSFEPQK	19	26	MNILMLTFIICGLLTRVTKGSFEPQKCWKNNVGHCRRRCLDTERYILLCRNKLSCCISIISHEYTRRPAFPVIHLEDITLDYSDVDSFTGSPVSMLNDLITFDTTKFGETMTPETNTPETTMPPSEATTPETTMPPSETATSETMPPPSQTALTHN
sp|Q8N687|DB125_HUMAN	CLDTER	38	44	MNILMLTFIICGLLTRVTKGSFEPQKCWKNNVGHCRRRCLDTERYILLCRNKLSCCISIISHEYTRRPAFPVIHLEDITLDYSDVDSFTGSPVSMLNDLITFDTTKFGETMTPETNTPETTMPPSEATTPETTMPPSETATSETMPPPSQTALTHN
sp|Q8N687|DB125_HUMAN	YILLCR	44	50	MNILMLTFIICGLLTRVTKGSFEPQKCWKNNVGHCRRRCLDTERYILLCRNKLSCCISIISHEYTRRPAFPVIHLEDITLDYSDVDSFTGSPVSMLNDLITFDTTKFGETMTPETNTPETTMPPSEATTPETTMPPSETATSETMPPPSQTALTHN
sp|Q8N687|DB125_HUMAN	LSCCISIISHEYTR	52	66	MNILMLTFIICGLLTRVTKGSFEPQKCWKNNVGHCRRRCLDTERYILLCRNKLSCCISIISHEYTRRPAFPVIHLEDITLDYSDVDSFTGSPVSMLNDLITFDTTKFGETMTPETNTPETTMPPSEATTPETTMPPSETATSETMPPPSQTALTHN
sp|Q8N688|DB123_HUMAN	LLLLTLTVLLLLSQLTPGGTQR	2	24	MKLLLLTLTVLLLLSQLTPGGTQRCWNLYGKCRYRCSKKERVYVYCINNKMCCVKPKYQPKERWWPF
sp|Q8N688|DB123_HUMAN	CWNLYGK	24	31	MKLLLLTLTVLLLLSQLTPGGTQRCWNLYGKCRYRCSKKERVYVYCINNKMCCVKPKYQPKERWWPF
sp|Q8N688|DB123_HUMAN	VYVYCINNK	41	50	MKLLLLTLTVLLLLSQLTPGGTQRCWNLYGKCRYRCSKKERVYVYCINNKMCCVKPKYQPKERWWPF
sp|Q8N688|DB123_HUMAN	MCCVKPK	50	57	MKLLLLTLTVLLLLSQLTPGGTQRCWNLYGKCRYRCSKKERVYVYCINNKMCCVKPKYQPKERWWPF
sp|Q8N690|DB119_HUMAN	LLYLFLAILLAIEEPVISGK	2	22	MKLLYLFLAILLAIEEPVISGKRHILRCMGNSGICRASCKKNEQPYLYCRNCQSCCLQSYMRISISGKEENTDWSYEKQWPRLP
sp|Q8N690|DB119_HUMAN	CMGNSGICR	27	36	MKLLYLFLAILLAIEEPVISGKRHILRCMGNSGICRASCKKNEQPYLYCRNCQSCCLQSYMRISISGKEENTDWSYEKQWPRLP
sp|Q8N690|DB119_HUMAN	NEQPYLYCR	41	50	MKLLYLFLAILLAIEEPVISGKRHILRCMGNSGICRASCKKNEQPYLYCRNCQSCCLQSYMRISISGKEENTDWSYEKQWPRLP
sp|Q8N690|DB119_HUMAN	NCQSCCLQSYMR	50	62	MKLLYLFLAILLAIEEPVISGKRHILRCMGNSGICRASCKKNEQPYLYCRNCQSCCLQSYMRISISGKEENTDWSYEKQWPRLP
sp|Q8N690|DB119_HUMAN	ISISGK	62	68	MKLLYLFLAILLAIEEPVISGKRHILRCMGNSGICRASCKKNEQPYLYCRNCQSCCLQSYMRISISGKEENTDWSYEKQWPRLP
sp|Q8N690|DB119_HUMAN	EENTDWSYEK	68	78	MKLLYLFLAILLAIEEPVISGKRHILRCMGNSGICRASCKKNEQPYLYCRNCQSCCLQSYMRISISGKEENTDWSYEKQWPRLP
sp|Q8NES8|DB124_HUMAN	MTQLLLFLVALLVLGHVPSGR	0	21	MTQLLLFLVALLVLGHVPSGRSEFKRCWKGQGACQTYCTRQETYMHLCPDASLCCLSYALKPPPVPKHEYE
sp|Q8NES8|DB124_HUMAN	GQGACQTYCTR	29	40	MTQLLLFLVALLVLGHVPSGRSEFKRCWKGQGACQTYCTRQETYMHLCPDASLCCLSYALKPPPVPKHEYE
sp|Q8NG35|D105A_HUMAN	ECLENEKPDGNCR	55	68	MALIRKTFYFLFAMFFILVQLPSGCQAGLDFSQPFPSGEFAVCESCKLGRGKCRKECLENEKPDGNCRLNFLCCRQRI
sp|Q8NG35|D105A_HUMAN	LNFLCCR	68	75	MALIRKTFYFLFAMFFILVQLPSGCQAGLDFSQPFPSGEFAVCESCKLGRGKCRKECLENEKPDGNCRLNFLCCRQRI
sp|Q8WTQ1|D104A_HUMAN	LVLLLAISLLLYQDLPVR	3	21	MQRLVLLLAISLLLYQDLPVRSEFELDRICGYGTARCRKKCRSQEYRIGRCPNTYACCLRKWDESLLNRTKP
sp|Q8WTQ1|D104A_HUMAN	SEFELDR	21	28	MQRLVLLLAISLLLYQDLPVRSEFELDRICGYGTARCRKKCRSQEYRIGRCPNTYACCLRKWDESLLNRTKP
sp|Q8WTQ1|D104A_HUMAN	ICGYGTAR	28	36	MQRLVLLLAISLLLYQDLPVRSEFELDRICGYGTARCRKKCRSQEYRIGRCPNTYACCLRKWDESLLNRTKP
sp|Q8WTQ1|D104A_HUMAN	CPNTYACCLR	50	60	MQRLVLLLAISLLLYQDLPVRSEFELDRICGYGTARCRKKCRSQEYRIGRCPNTYACCLRKWDESLLNRTKP
sp|Q8WTQ1|D104A_HUMAN	WDESLLNR	61	69	MQRLVLLLAISLLLYQDLPVRSEFELDRICGYGTARCRKKCRSQEYRIGRCPNTYACCLRKWDESLLNRTKP
sp|Q96PH6|DB118_HUMAN	LLLLALPMLVLLPQVIPAYSGEK	2	25	MKLLLLALPMLVLLPQVIPAYSGEKKCWNRSGHCRKQCKDGEAVKDTCKNLRACCIPSNEDHRRVPATSPTPLSDSTPGIIDDILTVRFTTDYFEVSSKKDMVEESEAGRGTETSLPNVHHSS
sp|Q96PH6|DB118_HUMAN	ACCIPSNEDHR	52	63	MKLLLLALPMLVLLPQVIPAYSGEKKCWNRSGHCRKQCKDGEAVKDTCKNLRACCIPSNEDHRRVPATSPTPLSDSTPGIIDDILTVRFTTDYFEVSSKKDMVEESEAGRGTETSLPNVHHSS
sp|Q96PH6|DB118_HUMAN	FTTDYFEVSSK	88	99	MKLLLLALPMLVLLPQVIPAYSGEKKCWNRSGHCRKQCKDGEAVKDTCKNLRACCIPSNEDHRRVPATSPTPLSDSTPGIIDDILTVRFTTDYFEVSSKKDMVEESEAGRGTETSLPNVHHSS
sp|Q96PH6|DB118_HUMAN	DMVEESEAGR	100	110	MKLLLLALPMLVLLPQVIPAYSGEKKCWNRSGHCRKQCKDGEAVKDTCKNLRACCIPSNEDHRRVPATSPTPLSDSTPGIIDDILTVRFTTDYFEVSSKKDMVEESEAGRGTETSLPNVHHSS
sp|Q96PH6|DB118_HUMAN	GTETSLPNVHHSS	110	123	MKLLLLALPMLVLLPQVIPAYSGEKKCWNRSGHCRKQCKDGEAVKDTCKNLRACCIPSNEDHRRVPATSPTPLSDSTPGIIDDILTVRFTTDYFEVSSKKDMVEESEAGRGTETSLPNVHHSS
sp|Q9BYW3|DB126_HUMAN	SLLFTLAVFMLLAQLVSGNWYVK	2	25	MKSLLFTLAVFMLLAQLVSGNWYVKKCLNDVGICKKKCKPEEMHVKNGWAMCGKQRDCCVPADRRANYPVFCVQTKTTRISTVTATTATTTLMMTTASMSSMAPTPVSPTG
sp|Q9BYW3|DB126_HUMAN	CLNDVGICK	26	35	MKSLLFTLAVFMLLAQLVSGNWYVKKCLNDVGICKKKCKPEEMHVKNGWAMCGKQRDCCVPADRRANYPVFCVQTKTTRISTVTATTATTTLMMTTASMSSMAPTPVSPTG
sp|Q9BYW3|DB126_HUMAN	NGWAMCGK	46	54	MKSLLFTLAVFMLLAQLVSGNWYVKKCLNDVGICKKKCKPEEMHVKNGWAMCGKQRDCCVPADRRANYPVFCVQTKTTRISTVTATTATTTLMMTTASMSSMAPTPVSPTG
sp|Q9BYW3|DB126_HUMAN	DCCVPADR	56	64	MKSLLFTLAVFMLLAQLVSGNWYVKKCLNDVGICKKKCKPEEMHVKNGWAMCGKQRDCCVPADRRANYPVFCVQTKTTRISTVTATTATTTLMMTTASMSSMAPTPVSPTG
sp|Q9BYW3|DB126_HUMAN	ANYPVFCVQTK	65	76	MKSLLFTLAVFMLLAQLVSGNWYVKKCLNDVGICKKKCKPEEMHVKNGWAMCGKQRDCCVPADRRANYPVFCVQTKTTRISTVTATTATTTLMMTTASMSSMAPTPVSPTG
sp|Q9H1M3|DB129_HUMAN	LLFPIFASLMLQYQVNTEFIGLR	2	25	MKLLFPIFASLMLQYQVNTEFIGLRRCLMGLGRCRDHCNVDEKEIQKCKMKKCCVGPKVVKLIKNYLQYGTPNVLNEDVQEMLKPAKNSSAVIQRKHILSVLPQIKSTSFFANTNFVIIPNATPMNSATISTMTPGQITYTATSTKSNTKESRDSATASPPPAPPPPNILPTPSLELEEAEEQ
sp|Q9H1M3|DB129_HUMAN	CLMGLGR	26	33	MKLLFPIFASLMLQYQVNTEFIGLRRCLMGLGRCRDHCNVDEKEIQKCKMKKCCVGPKVVKLIKNYLQYGTPNVLNEDVQEMLKPAKNSSAVIQRKHILSVLPQIKSTSFFANTNFVIIPNATPMNSATISTMTPGQITYTATSTKSNTKESRDSATASPPPAPPPPNILPTPSLELEEAEEQ
sp|Q9H1M3|DB129_HUMAN	NYLQYGTPNVLNEDVQEMLKPAK	64	87	MKLLFPIFASLMLQYQVNTEFIGLRRCLMGLGRCRDHCNVDEKEIQKCKMKKCCVGPKVVKLIKNYLQYGTPNVLNEDVQEMLKPAKNSSAVIQRKHILSVLPQIKSTSFFANTNFVIIPNATPMNSATISTMTPGQITYTATSTKSNTKESRDSATASPPPAPPPPNILPTPSLELEEAEEQ
sp|Q9H1M3|DB129_HUMAN	NSSAVIQR	87	95	MKLLFPIFASLMLQYQVNTEFIGLRRCLMGLGRCRDHCNVDEKEIQKCKMKKCCVGPKVVKLIKNYLQYGTPNVLNEDVQEMLKPAKNSSAVIQRKHILSVLPQIKSTSFFANTNFVIIPNATPMNSATISTMTPGQITYTATSTKSNTKESRDSATASPPPAPPPPNILPTPSLELEEAEEQ
sp|Q9H1M3|DB129_HUMAN	HILSVLPQIK	96	106	MKLLFPIFASLMLQYQVNTEFIGLRRCLMGLGRCRDHCNVDEKEIQKCKMKKCCVGPKVVKLIKNYLQYGTPNVLNEDVQEMLKPAKNSSAVIQRKHILSVLPQIKSTSFFANTNFVIIPNATPMNSATISTMTPGQITYTATSTKSNTKESRDSATASPPPAPPPPNILPTPSLELEEAEEQ
sp|Q9H1M4|DB127_HUMAN	MGLFMIIAILLFQKPTVTEQLK	0	22	MGLFMIIAILLFQKPTVTEQLKKCWNNYVQGHCRKICRVNEVPEALCENGRYCCLNIKELEACKKITKPPRPKPATLALTLQDYVTIIENFPSLKTQST
sp|Q9H1M4|DB127_HUMAN	CWNNYVQGHCR	23	34	MGLFMIIAILLFQKPTVTEQLKKCWNNYVQGHCRKICRVNEVPEALCENGRYCCLNIKELEACKKITKPPRPKPATLALTLQDYVTIIENFPSLKTQST
sp|Q9H1M4|DB127_HUMAN	VNEVPEALCENGR	38	51	MGLFMIIAILLFQKPTVTEQLKKCWNNYVQGHCRKICRVNEVPEALCENGRYCCLNIKELEACKKITKPPRPKPATLALTLQDYVTIIENFPSLKTQST
sp|Q9H1M4|DB127_HUMAN	YCCLNIK	51	58	MGLFMIIAILLFQKPTVTEQLKKCWNNYVQGHCRKICRVNEVPEALCENGRYCCLNIKELEACKKITKPPRPKPATLALTLQDYVTIIENFPSLKTQST
sp|Q8NET1|D108B_HUMAN	IAVLLFAIFFFMSQVLPAR	2	21	MRIAVLLFAIFFFMSQVLPARGKFKEICERPNGSCRDFCLETEIHVGRCLNSQPCCLPLGHQPRIESTTPKKD
sp|Q8NET1|D108B_HUMAN	CLNSQPCCLPLGHQPR	48	64	MRIAVLLFAIFFFMSQVLPARGKFKEICERPNGSCRDFCLETEIHVGRCLNSQPCCLPLGHQPRIESTTPKKD
sp|A8MXU0|D108A_HUMAN	IAVLFFTIFFFMSQVLPAK	2	21	MRIAVLFFTIFFFMSQVLPAKGKFKEICERPNGSCRDFCLETEIHVGRCLNSRPCCLPLGHQPRIESTTPKKD
sp|A8MXU0|D108A_HUMAN	EICERPNGSCR	25	36	MRIAVLFFTIFFFMSQVLPAKGKFKEICERPNGSCRDFCLETEIHVGRCLNSRPCCLPLGHQPRIESTTPKKD
sp|A8MXU0|D108A_HUMAN	DFCLETEIHVGR	36	48	MRIAVLFFTIFFFMSQVLPAKGKFKEICERPNGSCRDFCLETEIHVGRCLNSRPCCLPLGHQPRIESTTPKKD
sp|A8MXU0|D108A_HUMAN	CLNSRPCCLPLGHQPR	48	64	MRIAVLFFTIFFFMSQVLPAKGKFKEICERPNGSCRDFCLETEIHVGRCLNSRPCCLPLGHQPRIESTTPKKD
