# Supplementary material for: A Multi-Omics Study of Human Testis and Epididymis
Source: Molecules. 2021 Jun 2;26(11):3345. doi: 10.3390/molecules26113345 (PMC8199593; doi:10.3390/molecules26113345)
Supplement: Supplementary file 1 [file molecules-26-03345-s001.zip › TableS6.xlsx]

## Sheet: Transition
MV(precursor ion)	MV(fragment ion)	Dwell time	Name(protein.peptide)	DP	CE
580.803	917.512	10	DB106A.NEELIALCQK.+2y8.light	73.5	27.8
580.803	788.47	10	DB106A.NEELIALCQK.+2y7.light	73.5	27.8
580.803	675.386	10	DB106A.NEELIALCQK.+2y6.light	73.5	27.8
580.803	562.302	10	DB106A.NEELIALCQK.+2y5.light	73.5	26.8
580.803	491.265	10	DB106A.NEELIALCQK.+2y4.light	73.5	26.8
580.803	378.181	10	DB106A.NEELIALCQK.+2y3.light	73.5	25.8
580.803	486.219	10	DB106A.NEELIALCQK.+2b4.light	73.5	25.8
584.81	925.527	10	DB106A.NEELIALCQK.+2y8.heavy	73.5	27.8
584.81	796.484	10	DB106A.NEELIALCQK.+2y7.heavy	73.5	27.8
584.81	683.4	10	DB106A.NEELIALCQK.+2y6.heavy	73.5	27.8
584.81	570.316	10	DB106A.NEELIALCQK.+2y5.heavy	73.5	26.8
584.81	499.279	10	DB106A.NEELIALCQK.+2y4.heavy	73.5	26.8
584.81	386.195	10	DB106A.NEELIALCQK.+2y3.heavy	73.5	25.8
584.81	486.219	10	DB106A.NEELIALCQK.+2b4.heavy	73.5	25.8
387.538	486.219	10	DB106A.NEELIALCQK.+3b4.light	59.4	16.7
387.538	562.302	10	DB106A.NEELIALCQK.+3y5.light	59.4	14.7
387.538	491.265	10	DB106A.NEELIALCQK.+3y4.light	59.4	15.7
387.538	378.181	10	DB106A.NEELIALCQK.+3y3.light	59.4	16.7
390.209	486.219	10	DB106A.NEELIALCQK.+3b4.heavy	59.4	16.7
390.209	570.316	10	DB106A.NEELIALCQK.+3y5.heavy	59.4	14.7
390.209	499.279	10	DB106A.NEELIALCQK.+3y4.heavy	59.4	15.7
390.209	386.195	10	DB106A.NEELIALCQK.+3y3.heavy	59.4	16.7
442.21	780.404	10	DB123.CWNLYGK.+2y6.light	63.4	21.8
442.21	594.325	10	DB123.CWNLYGK.+2y5.light	63.4	20.8
442.21	480.282	10	DB123.CWNLYGK.+2y4.light	63.4	20.8
442.21	367.198	10	DB123.CWNLYGK.+2y3.light	63.4	24.8
442.21	290.096	10	DB123.CWNLYGK.+2b2.light	63.4	19.8
442.21	404.139	10	DB123.CWNLYGK.+2b3.light	63.4	19.8
442.21	517.223	10	DB123.CWNLYGK.+2b4.light	63.4	19.8
446.217	788.418	10	DB123.CWNLYGK.+2y6.heavy	63.4	21.8
446.217	602.339	10	DB123.CWNLYGK.+2y5.heavy	63.4	20.8
446.217	488.296	10	DB123.CWNLYGK.+2y4.heavy	63.4	20.8
446.217	375.212	10	DB123.CWNLYGK.+2y3.heavy	63.4	24.8
446.217	290.096	10	DB123.CWNLYGK.+2b2.heavy	63.4	19.8
446.217	404.139	10	DB123.CWNLYGK.+2b3.heavy	63.4	19.8
446.217	517.223	10	DB123.CWNLYGK.+2b4.heavy	63.4	19.8
558.281	1016.49	10	DB123.VYVYCINNK.+2y8.light	71.8	26
558.281	853.424	10	DB123.VYVYCINNK.+2y7.light	71.8	24
558.281	754.355	10	DB123.VYVYCINNK.+2y6.light	71.8	27
558.281	591.292	10	DB123.VYVYCINNK.+2y5.light	71.8	31
558.281	488.283	10	DB123.VYVYCINNK.+2y4.light	71.8	34
558.281	375.199	10	DB123.VYVYCINNK.+2y3.light	71.8	34
558.281	362.207	10	DB123.VYVYCINNK.+2b3.light	71.8	24
558.281	525.271	10	DB123.VYVYCINNK.+2b4.light	71.8	24
562.288	1024.5	10	DB123.VYVYCINNK.+2y8.heavy	71.8	26
562.288	861.438	10	DB123.VYVYCINNK.+2y7.heavy	71.8	24
562.288	762.369	10	DB123.VYVYCINNK.+2y6.heavy	71.8	27
562.288	599.306	10	DB123.VYVYCINNK.+2y5.heavy	71.8	31
562.288	496.297	10	DB123.VYVYCINNK.+2y4.heavy	71.8	34
562.288	383.213	10	DB123.VYVYCINNK.+2y3.heavy	71.8	34
562.288	362.207	10	DB123.VYVYCINNK.+2b3.heavy	71.8	24
562.288	525.271	10	DB123.VYVYCINNK.+2b4.heavy	71.8	24
593.271	942.45	10	BD119.NEQPYLYCR.+2y7.light	74.4	25.2
593.271	814.392	10	BD119.NEQPYLYCR.+2y6.light	74.4	29.2
593.271	717.339	10	BD119.NEQPYLYCR.+2y5.light	74.4	34.2
593.271	554.276	10	BD119.NEQPYLYCR.+2y4.light	74.4	35.2
593.271	441.191	10	BD119.NEQPYLYCR.+2y3.light	74.4	33.2
593.271	407.699	10	BD119.NEQPYLYCR.+2y6+2.light	74.4	29.2
593.271	372.151	10	BD119.NEQPYLYCR.+2b3.light	74.4	26.2
598.276	952.458	10	BD119.NEQPYLYCR.+2y7.heavy	74.4	25.2
598.276	824.4	10	BD119.NEQPYLYCR.+2y6.heavy	74.4	29.2
598.276	727.347	10	BD119.NEQPYLYCR.+2y5.heavy	74.4	34.2
598.276	564.284	10	BD119.NEQPYLYCR.+2y4.heavy	74.4	35.2
598.276	451.2	10	BD119.NEQPYLYCR.+2y3.heavy	74.4	33.2
598.276	412.704	10	BD119.NEQPYLYCR.+2y6+2.heavy	74.4	29.2
598.276	372.151	10	BD119.NEQPYLYCR.+2b3.heavy	74.4	26.2
395.85	554.276	10	BD119.NEQPYLYCR.+3y4.light	60	14.1
395.85	441.191	10	BD119.NEQPYLYCR.+3y3.light	60	15.1
395.85	469.204	10	BD119.NEQPYLYCR.+3b4.light	60	18.1
395.85	632.267	10	BD119.NEQPYLYCR.+3b5.light	60	14.1
399.186	564.284	10	BD119.NEQPYLYCR.+3y4.heavy	60	14.1
399.186	451.2	10	BD119.NEQPYLYCR.+3y3.heavy	60	15.1
399.186	469.204	10	BD119.NEQPYLYCR.+3b4.heavy	60	18.1
399.186	632.267	10	BD119.NEQPYLYCR.+3b5.heavy	60	14.1
718.283	1003.42	10	BD119.NCQSCCLQSYMR.+2y8.light	83.5	41.8
718.283	900.407	10	BD119.NCQSCCLQSYMR.+2y7.light	83.5	40.8
718.283	797.397	10	BD119.NCQSCCLQSYMR.+2y6.light	83.5	42.8
718.283	684.313	10	BD119.NCQSCCLQSYMR.+2y5.light	83.5	39.8
718.283	556.255	10	BD119.NCQSCCLQSYMR.+2y4.light	83.5	40.8
718.283	306.159	10	BD119.NCQSCCLQSYMR.+2y2.light	83.5	40.8
723.287	1013.42	10	BD119.NCQSCCLQSYMR.+2y8.heavy	83.5	41.8
723.287	910.415	10	BD119.NCQSCCLQSYMR.+2y7.heavy	83.5	40.8
723.287	807.406	10	BD119.NCQSCCLQSYMR.+2y6.heavy	83.5	42.8
723.287	694.322	10	BD119.NCQSCCLQSYMR.+2y5.heavy	83.5	39.8
723.287	566.263	10	BD119.NCQSCCLQSYMR.+2y4.heavy	83.5	40.8
723.287	316.168	10	BD119.NCQSCCLQSYMR.+2y2.heavy	83.5	40.8
479.191	797.397	10	BD119.NCQSCCLQSYMR.+3y6.light	66.1	25.8
479.191	684.313	10	BD119.NCQSCCLQSYMR.+3y5.light	66.1	22.8
479.191	556.255	10	BD119.NCQSCCLQSYMR.+3y4.light	66.1	21.8
479.191	469.223	10	BD119.NCQSCCLQSYMR.+3y3.light	66.1	24.8
479.191	433.15	10	BD119.NCQSCCLQSYMR.+3b4.light	66.1	30.8
479.191	639.168	10	BD119.NCQSCCLQSYMR.+3b6.light	66.1	21.8
482.527	807.406	10	BD119.NCQSCCLQSYMR.+3y6.heavy	66.1	25.8
482.527	694.322	10	BD119.NCQSCCLQSYMR.+3y5.heavy	66.1	22.8
482.527	566.263	10	BD119.NCQSCCLQSYMR.+3y4.heavy	66.1	21.8
482.527	479.231	10	BD119.NCQSCCLQSYMR.+3y3.heavy	66.1	24.8
482.527	433.15	10	BD119.NCQSCCLQSYMR.+3b4.heavy	66.1	30.8
482.527	639.168	10	BD119.NCQSCCLQSYMR.+3b6.heavy	66.1	21.8
434.712	755.333	10	DB105A.LNFLCCR.+2y6.light	62.8	20.5
434.712	641.29	10	DB105A.LNFLCCR.+2y5.light	62.8	20.5
434.712	494.221	10	DB105A.LNFLCCR.+2y4.light	62.8	21.5
434.712	381.137	10	DB105A.LNFLCCR.+2y3.light	62.8	22.5
434.712	278.128	10	DB105A.LNFLCCR.+2y2.light	62.8	28.5
434.712	375.203	10	DB105A.LNFLCCR.+2b3.light	62.8	20.5
439.716	765.341	10	DB105A.LNFLCCR.+2y6.heavy	62.8	20.5
439.716	651.298	10	DB105A.LNFLCCR.+2y5.heavy	62.8	20.5
439.716	504.23	10	DB105A.LNFLCCR.+2y4.heavy	62.8	21.5
439.716	391.146	10	DB105A.LNFLCCR.+2y3.heavy	62.8	22.5
439.716	288.136	10	DB105A.LNFLCCR.+2y2.heavy	62.8	28.5
439.716	375.203	10	DB105A.LNFLCCR.+2b3.heavy	62.8	20.5
622.761	1070.47	10	DB118.ACCIPSNEDHR.+2y9.light	76.5	30.3
622.761	967.459	10	DB118.ACCIPSNEDHR.+2y8.light	76.5	30.3
622.761	854.375	10	DB118.ACCIPSNEDHR.+2y7.light	76.5	32.3
622.761	757.322	10	DB118.ACCIPSNEDHR.+2y6.light	76.5	36.3
622.761	278.063	10	DB118.ACCIPSNEDHR.+2b3.light	76.5	34.3
622.761	391.147	10	DB118.ACCIPSNEDHR.+2b4.light	76.5	27.3
627.765	1080.48	10	DB118.ACCIPSNEDHR.+2y9.heavy	76.5	30.3
627.765	977.467	10	DB118.ACCIPSNEDHR.+2y8.heavy	76.5	30.3
627.765	864.383	10	DB118.ACCIPSNEDHR.+2y7.heavy	76.5	32.3
627.765	767.331	10	DB118.ACCIPSNEDHR.+2y6.heavy	76.5	36.3
627.765	278.063	10	DB118.ACCIPSNEDHR.+2b3.heavy	76.5	34.3
627.765	391.147	10	DB118.ACCIPSNEDHR.+2b4.heavy	76.5	27.3
415.51	854.375	10	DB118.ACCIPSNEDHR.+3y7.light	61.4	27.3
415.51	757.322	10	DB118.ACCIPSNEDHR.+3y6.light	61.4	25.2
415.51	427.205	10	DB118.ACCIPSNEDHR.+3y3.light	61.4	24.2
415.51	535.738	10	DB118.ACCIPSNEDHR.+3y9+2.light	61.4	15.2
415.51	484.233	10	DB118.ACCIPSNEDHR.+3y8+2.light	61.4	16.2
415.51	427.691	10	DB118.ACCIPSNEDHR.+3y7+2.light	61.4	18.2
418.846	864.383	10	DB118.ACCIPSNEDHR.+3y7.heavy	61.4	18.2
418.846	767.331	10	DB118.ACCIPSNEDHR.+3y6.heavy	61.4	25.2
418.846	437.213	10	DB118.ACCIPSNEDHR.+3y3.heavy	61.4	24.2
418.846	540.742	10	DB118.ACCIPSNEDHR.+3y9+2.heavy	61.4	15.2
418.846	489.237	10	DB118.ACCIPSNEDHR.+3y8+2.heavy	61.4	16.2
418.846	432.695	10	DB118.ACCIPSNEDHR.+3y7+2.heavy	61.4	18.2
609.313	974.534	10	DB106A.NEELIALC[CAM]QK.+2y8.light	75.5	27.8
609.313	845.491	10	DB106A.NEELIALC[CAM]QK.+2y7.light	75.5	27.8
609.313	732.407	10	DB106A.NEELIALC[CAM]QK.+2y6.light	75.5	27.8
609.313	619.323	10	DB106A.NEELIALC[CAM]QK.+2y5.light	75.5	26.8
609.313	548.286	10	DB106A.NEELIALC[CAM]QK.+2y4.light	75.5	26.8
609.313	435.202	10	DB106A.NEELIALC[CAM]QK.+2y3.light	75.5	25.8
609.313	486.219	10	DB106A.NEELIALC[CAM]QK.+2b4.light	75.5	25.8
613.32	982.548	10	DB106A.NEELIALC[CAM]QK.+2y8.heavy	75.5	27.8
613.32	853.506	10	DB106A.NEELIALC[CAM]QK.+2y7.heavy	75.5	27.8
613.32	740.421	10	DB106A.NEELIALC[CAM]QK.+2y6.heavy	75.5	27.8
613.32	627.337	10	DB106A.NEELIALC[CAM]QK.+2y5.heavy	75.5	26.8
613.32	556.3	10	DB106A.NEELIALC[CAM]QK.+2y4.heavy	75.5	26.8
613.32	443.216	10	DB106A.NEELIALC[CAM]QK.+2y3.heavy	75.5	25.8
613.32	486.219	10	DB106A.NEELIALC[CAM]QK.+2b4.heavy	75.5	25.8
406.545	486.219	10	DB106A.NEELIALC[CAM]QK.+3b4.light	60.8	16.7
406.545	619.323	10	DB106A.NEELIALC[CAM]QK.+3y5.light	60.8	14.7
406.545	548.286	10	DB106A.NEELIALC[CAM]QK.+3y4.light	60.8	15.7
406.545	435.202	10	DB106A.NEELIALC[CAM]QK.+3y3.light	60.8	16.7
409.216	486.219	10	DB106A.NEELIALC[CAM]QK.+3b4.heavy	60.8	16.7
409.216	627.337	10	DB106A.NEELIALC[CAM]QK.+3y5.heavy	60.8	14.7
409.216	556.3	10	DB106A.NEELIALC[CAM]QK.+3y4.heavy	60.8	15.7
409.216	443.216	10	DB106A.NEELIALC[CAM]QK.+3y3.heavy	60.8	16.7
470.721	780.404	10	DB123.C[CAM]WNLYGK.+2y6.light	65.4	22.8
470.721	594.325	10	DB123.C[CAM]WNLYGK.+2y5.light	65.4	23.8
470.721	480.282	10	DB123.C[CAM]WNLYGK.+2y4.light	65.4	25.8
470.721	367.198	10	DB123.C[CAM]WNLYGK.+2y3.light	65.4	26.8
470.721	347.117	10	DB123.C[CAM]WNLYGK.+2b2.light	65.4	21.8
470.721	461.16	10	DB123.C[CAM]WNLYGK.+2b3.light	65.4	23.8
470.721	574.244	10	DB123.C[CAM]WNLYGK.+2b4.light	65.4	21.8
474.728	788.418	10	DB123.C[CAM]WNLYGK.+2y6.heavy	65.4	22.8
474.728	602.339	10	DB123.C[CAM]WNLYGK.+2y5.heavy	65.4	23.8
474.728	488.296	10	DB123.C[CAM]WNLYGK.+2y4.heavy	65.4	25.8
474.728	375.212	10	DB123.C[CAM]WNLYGK.+2y3.heavy	65.4	26.8
474.728	347.117	10	DB123.C[CAM]WNLYGK.+2b2.heavy	65.4	21.8
474.728	461.16	10	DB123.C[CAM]WNLYGK.+2b3.heavy	65.4	23.8
474.728	574.244	10	DB123.C[CAM]WNLYGK.+2b4.heavy	65.4	21.8
586.792	1073.51	10	DB123.VYVYC[CAM]INNK.+2y8.light	73.9	28
586.792	910.445	10	DB123.VYVYC[CAM]INNK.+2y7.light	73.9	27
586.792	811.377	10	DB123.VYVYC[CAM]INNK.+2y6.light	73.9	27
586.792	648.313	10	DB123.VYVYC[CAM]INNK.+2y5.light	73.9	29
586.792	488.283	10	DB123.VYVYC[CAM]INNK.+2y4.light	73.9	31
586.792	375.199	10	DB123.VYVYC[CAM]INNK.+2y3.light	73.9	35
586.792	362.207	10	DB123.VYVYC[CAM]INNK.+2b3.light	73.9	26
586.792	525.271	10	DB123.VYVYC[CAM]INNK.+2b4.light	73.9	25
590.799	1081.52	10	DB123.VYVYC[CAM]INNK.+2y8.heavy	73.9	28
590.799	918.459	10	DB123.VYVYC[CAM]INNK.+2y7.heavy	73.9	27
590.799	819.391	10	DB123.VYVYC[CAM]INNK.+2y6.heavy	73.9	27
590.799	656.328	10	DB123.VYVYC[CAM]INNK.+2y5.heavy	73.9	29
590.799	496.297	10	DB123.VYVYC[CAM]INNK.+2y4.heavy	73.9	31
590.799	383.213	10	DB123.VYVYC[CAM]INNK.+2y3.heavy	73.9	35
590.799	362.207	10	DB123.VYVYC[CAM]INNK.+2b3.heavy	73.9	26
590.799	525.271	10	DB123.VYVYC[CAM]INNK.+2b4.heavy	73.9	25
621.782	999.472	10	BD119.NEQPYLYC[CAM]R.+2y7.light	76.4	26.2
621.782	871.413	10	BD119.NEQPYLYC[CAM]R.+2y6.light	76.4	27.2
621.782	774.36	10	BD119.NEQPYLYC[CAM]R.+2y5.light	76.4	35.2
621.782	611.297	10	BD119.NEQPYLYC[CAM]R.+2y4.light	76.4	32.2
621.782	498.213	10	BD119.NEQPYLYC[CAM]R.+2y3.light	76.4	34.2
621.782	436.21	10	BD119.NEQPYLYC[CAM]R.+2y6+2.light	76.4	31.2
621.782	372.151	10	BD119.NEQPYLYC[CAM]R.+2b3.light	76.4	26.2
626.786	1009.48	10	BD119.NEQPYLYC[CAM]R.+2y7.heavy	76.4	26.2
626.786	881.421	10	BD119.NEQPYLYC[CAM]R.+2y6.heavy	76.4	27.2
626.786	784.369	10	BD119.NEQPYLYC[CAM]R.+2y5.heavy	76.4	35.2
626.786	621.305	10	BD119.NEQPYLYC[CAM]R.+2y4.heavy	76.4	32.2
626.786	508.221	10	BD119.NEQPYLYC[CAM]R.+2y3.heavy	76.4	34.2
626.786	441.214	10	BD119.NEQPYLYC[CAM]R.+2y6+2.heavy	76.4	31.2
626.786	372.151	10	BD119.NEQPYLYC[CAM]R.+2b3.heavy	76.4	26.2
414.857	611.297	10	BD119.NEQPYLYC[CAM]R.+3y4.light	61.4	17.2
414.857	498.213	10	BD119.NEQPYLYC[CAM]R.+3y3.light	61.4	15.2
414.857	469.204	10	BD119.NEQPYLYC[CAM]R.+3b4.light	61.4	19.2
414.857	632.267	10	BD119.NEQPYLYC[CAM]R.+3b5.light	61.4	15.2
418.193	621.305	10	BD119.NEQPYLYC[CAM]R.+3y4.heavy	61.4	17.2
418.193	508.221	10	BD119.NEQPYLYC[CAM]R.+3y3.heavy	61.4	15.2
418.193	469.204	10	BD119.NEQPYLYC[CAM]R.+3b4.heavy	61.4	19.2
418.193	632.267	10	BD119.NEQPYLYC[CAM]R.+3b5.heavy	61.4	15.2
803.815	1117.46	10	BD119.NC[CAM]QSC[CAM]C[CAM]LQSYMR.+2y8.light	89.7	41.8
803.815	957.428	10	BD119.NC[CAM]QSC[CAM]C[CAM]LQSYMR.+2y7.light	89.7	40.8
803.815	797.397	10	BD119.NC[CAM]QSC[CAM]C[CAM]LQSYMR.+2y6.light	89.7	42.8
803.815	684.313	10	BD119.NC[CAM]QSC[CAM]C[CAM]LQSYMR.+2y5.light	89.7	39.8
803.815	556.255	10	BD119.NC[CAM]QSC[CAM]C[CAM]LQSYMR.+2y4.light	89.7	40.8
803.815	306.159	10	BD119.NC[CAM]QSC[CAM]C[CAM]LQSYMR.+2y2.light	89.7	40.8
808.819	1127.47	10	BD119.NC[CAM]QSC[CAM]C[CAM]LQSYMR.+2y8.heavy	89.7	41.8
808.819	967.436	10	BD119.NC[CAM]QSC[CAM]C[CAM]LQSYMR.+2y7.heavy	89.7	40.8
808.819	807.406	10	BD119.NC[CAM]QSC[CAM]C[CAM]LQSYMR.+2y6.heavy	89.7	42.8
808.819	694.322	10	BD119.NC[CAM]QSC[CAM]C[CAM]LQSYMR.+2y5.heavy	89.7	39.8
808.819	566.263	10	BD119.NC[CAM]QSC[CAM]C[CAM]LQSYMR.+2y4.heavy	89.7	40.8
808.819	316.168	10	BD119.NC[CAM]QSC[CAM]C[CAM]LQSYMR.+2y2.heavy	89.7	40.8
536.212	797.397	10	BD119.NC[CAM]QSC[CAM]C[CAM]LQSYMR.+3y6.light	70.2	25.8
536.212	684.313	10	BD119.NC[CAM]QSC[CAM]C[CAM]LQSYMR.+3y5.light	70.2	22.8
536.212	556.255	10	BD119.NC[CAM]QSC[CAM]C[CAM]LQSYMR.+3y4.light	70.2	21.8
536.212	469.223	10	BD119.NC[CAM]QSC[CAM]C[CAM]LQSYMR.+3y3.light	70.2	24.8
536.212	490.171	10	BD119.NC[CAM]QSC[CAM]C[CAM]LQSYMR.+3b4.light	70.2	30.8
536.212	810.233	10	BD119.NC[CAM]QSC[CAM]C[CAM]LQSYMR.+3b6.light	70.2	21.8
539.549	807.406	10	BD119.NC[CAM]QSC[CAM]C[CAM]LQSYMR.+3y6.heavy	70.2	25.8
539.549	694.322	10	BD119.NC[CAM]QSC[CAM]C[CAM]LQSYMR.+3y5.heavy	70.2	22.8
539.549	566.263	10	BD119.NC[CAM]QSC[CAM]C[CAM]LQSYMR.+3y4.heavy	70.2	21.8
539.549	479.231	10	BD119.NC[CAM]QSC[CAM]C[CAM]LQSYMR.+3y3.heavy	70.2	24.8
539.549	490.171	10	BD119.NC[CAM]QSC[CAM]C[CAM]LQSYMR.+3b4.heavy	70.2	30.8
539.549	810.233	10	BD119.NC[CAM]QSC[CAM]C[CAM]LQSYMR.+3b6.heavy	70.2	21.8
491.733	869.376	10	DB105A.LNFLC[CAM]C[CAM]R.+2y6.light	67	23.6
491.733	755.333	10	DB105A.LNFLC[CAM]C[CAM]R.+2y5.light	67	23.6
491.733	608.264	10	DB105A.LNFLC[CAM]C[CAM]R.+2y4.light	67	23.6
491.733	495.18	10	DB105A.LNFLC[CAM]C[CAM]R.+2y3.light	67	22.6
491.733	335.15	10	DB105A.LNFLC[CAM]C[CAM]R.+2y2.light	67	28.6
491.733	375.203	10	DB105A.LNFLC[CAM]C[CAM]R.+2b3.light	67	21.6
496.738	879.384	10	DB105A.LNFLC[CAM]C[CAM]R.+2y6.heavy	67	23.6
496.738	765.341	10	DB105A.LNFLC[CAM]C[CAM]R.+2y5.heavy	67	23.6
496.738	618.273	10	DB105A.LNFLC[CAM]C[CAM]R.+2y4.heavy	67	23.6
496.738	505.189	10	DB105A.LNFLC[CAM]C[CAM]R.+2y3.heavy	67	22.6
496.738	345.158	10	DB105A.LNFLC[CAM]C[CAM]R.+2y2.heavy	67	28.6
496.738	375.203	10	DB105A.LNFLC[CAM]C[CAM]R.+2b3.heavy	67	21.6
679.782	1127.49	10	DB118.AC[CAM]C[CAM]IPSNEDHR.+2y9.light	80.7	36.3
679.782	967.459	10	DB118.AC[CAM]C[CAM]IPSNEDHR.+2y8.light	80.7	35.3
679.782	854.375	10	DB118.AC[CAM]C[CAM]IPSNEDHR.+2y7.light	80.7	36.3
679.782	757.322	10	DB118.AC[CAM]C[CAM]IPSNEDHR.+2y6.light	80.7	35.3
679.782	392.106	10	DB118.AC[CAM]C[CAM]IPSNEDHR.+2b3.light	80.7	34.3
679.782	505.19	10	DB118.AC[CAM]C[CAM]IPSNEDHR.+2b4.light	80.7	31.3
684.787	1137.5	10	DB118.AC[CAM]C[CAM]IPSNEDHR.+2y9.heavy	80.7	36.3
684.787	977.467	10	DB118.AC[CAM]C[CAM]IPSNEDHR.+2y8.heavy	80.7	35.3
684.787	864.383	10	DB118.AC[CAM]C[CAM]IPSNEDHR.+2y7.heavy	80.7	36.3
684.787	767.331	10	DB118.AC[CAM]C[CAM]IPSNEDHR.+2y6.heavy	80.7	35.3
684.787	392.106	10	DB118.AC[CAM]C[CAM]IPSNEDHR.+2b3.heavy	80.7	34.3
684.787	505.19	10	DB118.AC[CAM]C[CAM]IPSNEDHR.+2b4.heavy	80.7	31.3
453.524	854.375	10	DB118.AC[CAM]C[CAM]IPSNEDHR.+3y7.light	64.2	22.3
453.524	757.322	10	DB118.AC[CAM]C[CAM]IPSNEDHR.+3y6.light	64.2	27.3
453.524	427.205	10	DB118.AC[CAM]C[CAM]IPSNEDHR.+3y3.light	64.2	25.3
453.524	564.249	10	DB118.AC[CAM]C[CAM]IPSNEDHR.+3y9+2.light	64.2	19.3
453.524	484.233	10	DB118.AC[CAM]C[CAM]IPSNEDHR.+3y8+2.light	64.2	20.3
453.524	427.691	10	DB118.AC[CAM]C[CAM]IPSNEDHR.+3y7+2.light	64.2	23.3
456.86	864.383	10	DB118.AC[CAM]C[CAM]IPSNEDHR.+3y7.heavy	64.2	22.3
456.86	767.331	10	DB118.AC[CAM]C[CAM]IPSNEDHR.+3y6.heavy	64.2	27.3
456.86	437.213	10	DB118.AC[CAM]C[CAM]IPSNEDHR.+3y3.heavy	64.2	25.3
456.86	569.253	10	DB118.AC[CAM]C[CAM]IPSNEDHR.+3y9+2.heavy	64.2	19.3
456.86	489.237	10	DB118.AC[CAM]C[CAM]IPSNEDHR.+3y8+2.heavy	64.2	20.3
456.86	432.695	10	DB118.AC[CAM]C[CAM]IPSNEDHR.+3y7+2.heavy	64.2	23.3
888.783	687.422	10	DB129.NYLQYGTPNVLNEDVQEMLKPAK.+3y6.light	95.9	47.9
888.783	443.298	10	DB129.NYLQYGTPNVLNEDVQEMLKPAK.+3y4.light	95.9	45.9
888.783	1073.55	10	DB129.NYLQYGTPNVLNEDVQEMLKPAK.+3y19+2.light	95.9	42.9
888.783	992.014	10	DB129.NYLQYGTPNVLNEDVQEMLKPAK.+3y18+2.light	95.9	40.9
888.783	963.504	10	DB129.NYLQYGTPNVLNEDVQEMLKPAK.+3y17+2.light	95.9	40.9
888.783	912.98	10	DB129.NYLQYGTPNVLNEDVQEMLKPAK.+3y16+2.light	95.9	42.9
888.783	519.256	10	DB129.NYLQYGTPNVLNEDVQEMLKPAK.+3b4.light	95.9	41.9
888.783	682.32	10	DB129.NYLQYGTPNVLNEDVQEMLKPAK.+3b5.light	95.9	40.9
891.454	695.436	10	DB129.NYLQYGTPNVLNEDVQEMLKPAK.+3y6.heavy	95.9	47.9
891.454	451.312	10	DB129.NYLQYGTPNVLNEDVQEMLKPAK.+3y4.heavy	95.9	45.9
891.454	1077.55	10	DB129.NYLQYGTPNVLNEDVQEMLKPAK.+3y19+2.heavy	95.9	42.9
891.454	996.022	10	DB129.NYLQYGTPNVLNEDVQEMLKPAK.+3y18+2.heavy	95.9	40.9
891.454	967.511	10	DB129.NYLQYGTPNVLNEDVQEMLKPAK.+3y17+2.heavy	95.9	40.9
891.454	916.987	10	DB129.NYLQYGTPNVLNEDVQEMLKPAK.+3y16+2.heavy	95.9	42.9
891.454	519.256	10	DB129.NYLQYGTPNVLNEDVQEMLKPAK.+3b4.heavy	95.9	41.9
891.454	682.32	10	DB129.NYLQYGTPNVLNEDVQEMLKPAK.+3b5.heavy	95.9	40.9
574.364	1010.66	10	DB129.HILSVLPQIK.+2y9.light	73	28.5
574.364	897.577	10	DB129.HILSVLPQIK.+2y8.light	73	29.5
574.364	784.493	10	DB129.HILSVLPQIK.+2y7.light	73	31.5
574.364	598.392	10	DB129.HILSVLPQIK.+2y5.light	73	32.5
574.364	485.308	10	DB129.HILSVLPQIK.+2y4.light	73	33.5
574.364	663.419	10	DB129.HILSVLPQIK.+2b6.light	73	34.5
578.371	1018.68	10	DB129.HILSVLPQIK.+2y9.heavy	73	28.5
578.371	905.591	10	DB129.HILSVLPQIK.+2y8.heavy	73	29.5
578.371	792.507	10	DB129.HILSVLPQIK.+2y7.heavy	73	31.5
578.371	606.406	10	DB129.HILSVLPQIK.+2y5.heavy	73	32.5
578.371	493.322	10	DB129.HILSVLPQIK.+2y4.heavy	73	33.5
578.371	663.419	10	DB129.HILSVLPQIK.+2b6.heavy	73	34.5
383.245	598.392	10	DB129.HILSVLPQIK.+3y5.light	59.1	14.4
383.245	485.308	10	DB129.HILSVLPQIK.+3y4.light	59.1	15.4
383.245	451.266	10	DB129.HILSVLPQIK.+3b4.light	59.1	19.4
383.245	663.419	10	DB129.HILSVLPQIK.+3b6.light	59.1	13.4
385.916	606.406	10	DB129.HILSVLPQIK.+3y5.heavy	59.1	14.4
385.916	493.322	10	DB129.HILSVLPQIK.+3y4.heavy	59.1	15.4
385.916	451.266	10	DB129.HILSVLPQIK.+3b4.heavy	59.1	19.4
385.916	663.419	10	DB129.HILSVLPQIK.+3b6.heavy	59.1	13.4
1026.65	890.473	10	DB104A.LVLLLAISLLLYQDLPVR.+2y7.light	106	48.8
1026.65	727.41	10	DB104A.LVLLLAISLLLYQDLPVR.+2y6.light	106	47.8
1026.65	371.24	10	DB104A.LVLLLAISLLLYQDLPVR.+2y3.light	106	40.8
1026.65	623.449	10	DB104A.LVLLLAISLLLYQDLPVR.+2b6.light	106	42.8
1026.65	736.533	10	DB104A.LVLLLAISLLLYQDLPVR.+2b7.light	106	43.8
1031.65	900.481	10	DB104A.LVLLLAISLLLYQDLPVR.+2y7.heavy	106	48.8
1031.65	737.418	10	DB104A.LVLLLAISLLLYQDLPVR.+2y6.heavy	106	47.8
1031.65	381.248	10	DB104A.LVLLLAISLLLYQDLPVR.+2y3.heavy	106	40.8
1031.65	623.449	10	DB104A.LVLLLAISLLLYQDLPVR.+2b6.heavy	106	42.8
1031.65	736.533	10	DB104A.LVLLLAISLLLYQDLPVR.+2b7.heavy	106	43.8
684.766	1003.56	10	DB104A.LVLLLAISLLLYQDLPVR.+3y8.light	81	35.8
684.766	890.473	10	DB104A.LVLLLAISLLLYQDLPVR.+3y7.light	81	32.8
684.766	727.41	10	DB104A.LVLLLAISLLLYQDLPVR.+3y6.light	81	32.8
684.766	736.533	10	DB104A.LVLLLAISLLLYQDLPVR.+3b7.light	81	29.8
684.766	823.565	10	DB104A.LVLLLAISLLLYQDLPVR.+3b8.light	81	33.8
684.766	936.649	10	DB104A.LVLLLAISLLLYQDLPVR.+3b9.light	81	32.8
688.102	1013.57	10	DB104A.LVLLLAISLLLYQDLPVR.+3y8.heavy	81	35.8
688.102	900.481	10	DB104A.LVLLLAISLLLYQDLPVR.+3y7.heavy	81	32.8
688.102	737.418	10	DB104A.LVLLLAISLLLYQDLPVR.+3y6.heavy	81	32.8
688.102	736.533	10	DB104A.LVLLLAISLLLYQDLPVR.+3b7.heavy	81	29.8
688.102	823.565	10	DB104A.LVLLLAISLLLYQDLPVR.+3b8.heavy	81	33.8
688.102	936.649	10	DB104A.LVLLLAISLLLYQDLPVR.+3b9.heavy	81	32.8
